# Supplementary material for: Causal relationship between the blood immune cells and intervertebral disc degeneration: univariable, bidirectional and multivariable Mendelian randomization
Source: Front Immunol. 2024 Jan 10;14:1321295. doi: 10.3389/fimmu.2023.1321295 (PMC10806224; doi:10.3389/fimmu.2023.1321295)
Supplement: Supplementary file 1 [file DataSheet_1.zip]

Archive with 3 entries (3 files):
- Supplementary table1.xlsx
- Supplementary table2.xlsx
- Supplementary table3.xls
