# Supplementary material for: Causal relationship between the blood immune cells and intervertebral disc degeneration: univariable, bidirectional and multivariable Mendelian randomization
Source: Front Immunol. 2024 Jan 10;14:1321295. doi: 10.3389/fimmu.2023.1321295 (PMC10806224; doi:10.3389/fimmu.2023.1321295)
Supplement: Supplementary file 1 [file DataSheet_1.zip › Supplementary table1.xlsx]

## Sheet: Sheet 1
SNP	effect_allele.exposure	other_allele.exposure	effect_allele.outcome	other_allele.outcome	beta.exposure	beta.outcome	eaf.exposure	eaf.outcome	remove	palindromic	ambiguous	id.outcome	chr	pos	se.outcome	samplesize.outcome	pval.outcome	outcome	originalname.outcome	outcome.deprecated	mr_keep.outcome	data_source.outcome	proxy.outcome	target_snp.outcome	proxy_snp.outcome	target_a1.outcome	target_a2.outcome	proxy_a1.outcome	proxy_a2.outcome	se.exposure	pos.exposure	chr.exposure	samplesize.exposure	pval.exposure	id.exposure	exposure	mr_keep.exposure	pval_origin.exposure	data_source.exposure	action	mr_keep	F
rs10736092	G	A	G	A	1.023	0.0339	0.469	0.5393	FALSE	FALSE	FALSE	finn-b-M13_INTERVERTEB	10	97570315	0.0117		0.00363798	Other intervertebral disc disorders || id:finn-b-M13_INTERVERTEB	Other intervertebral disc disorders	Other intervertebral disc disorders || ||	TRUE	igd								0.01758	97570315	10	3440	1e-200	ebi-a-GCST90001659	CD39+ CD4+ T cell %CD4+ T cell || id:ebi-a-GCST90001659	TRUE	reported	igd	2	TRUE	3386.21
rs10786199	A	G	A	G	-0.2039	0.006	0.2888	0.4058	FALSE	FALSE	FALSE	finn-b-M13_INTERVERTEB	10	97069472	0.0118		0.6107	Other intervertebral disc disorders || id:finn-b-M13_INTERVERTEB	Other intervertebral disc disorders	Other intervertebral disc disorders || ||	TRUE	igd								0.02738	97069472	10	3440	1.20698e-13	ebi-a-GCST90001659	CD39+ CD4+ T cell %CD4+ T cell || id:ebi-a-GCST90001659	TRUE	reported	igd	2	TRUE	55.4584
rs10882701	C	A	C	A	-0.3997	0.017	0.5141	0.5754	FALSE	FALSE	FALSE	finn-b-M13_INTERVERTEB	10	97741071	0.0119		0.1528	Other intervertebral disc disorders || id:finn-b-M13_INTERVERTEB	Other intervertebral disc disorders	Other intervertebral disc disorders || ||	TRUE	igd								0.02377	97741071	10	3440	4.54255e-61	ebi-a-GCST90001659	CD39+ CD4+ T cell %CD4+ T cell || id:ebi-a-GCST90001659	TRUE	reported	igd	2	TRUE	282.755
rs12268044	T	C	T	C	-0.1834	-0.0239	0.3438	0.3181	FALSE	FALSE	FALSE	finn-b-M13_INTERVERTEB	10	98794615	0.0126		0.0580203	Other intervertebral disc disorders || id:finn-b-M13_INTERVERTEB	Other intervertebral disc disorders	Other intervertebral disc disorders || ||	TRUE	igd								0.02581	98794615	10	3440	1.44112e-12	ebi-a-GCST90001659	CD39+ CD4+ T cell %CD4+ T cell || id:ebi-a-GCST90001659	TRUE	reported	igd	2	TRUE	50.492
rs202211780	G	A	G	A	0.4701	0.0107	0.0879	0.1831	FALSE	FALSE	FALSE	finn-b-M13_INTERVERTEB	10	97024302	0.0151		0.4795	Other intervertebral disc disorders || id:finn-b-M13_INTERVERTEB	Other intervertebral disc disorders	Other intervertebral disc disorders || ||	TRUE	igd	TRUE	rs202211780	rs45550034	G	A	C	G	0.04338	97016742	10	3440	6.21871e-27	ebi-a-GCST90001659	CD39+ CD4+ T cell %CD4+ T cell || id:ebi-a-GCST90001659	TRUE	reported	igd	2	TRUE	117.436
rs72809762	T	C	T	C	0.4246	0.0131	0.0674	0.01737	FALSE	FALSE	FALSE	finn-b-M13_INTERVERTEB	10	97294154	0.045		0.7716	Other intervertebral disc disorders || id:finn-b-M13_INTERVERTEB	Other intervertebral disc disorders	Other intervertebral disc disorders || ||	TRUE	igd								0.04825	97294154	10	3440	2.12324e-18	ebi-a-GCST90001659	CD39+ CD4+ T cell %CD4+ T cell || id:ebi-a-GCST90001659	TRUE	reported	igd	2	TRUE	77.44
rs7918541	G	A	G	A	-0.5584	-0.0446	0.9472	0.9963	FALSE	FALSE	FALSE	finn-b-M13_INTERVERTEB	10	98168559	0.0968		0.6447	Other intervertebral disc disorders || id:finn-b-M13_INTERVERTEB	Other intervertebral disc disorders	Other intervertebral disc disorders || ||	TRUE	igd								0.05319	98168559	10	3440	2.15278e-25	ebi-a-GCST90001659	CD39+ CD4+ T cell %CD4+ T cell || id:ebi-a-GCST90001659	TRUE	reported	igd	2	TRUE	110.212
rs10736092	G	A	G	A	1.01	0.0339	0.469	0.5393	FALSE	FALSE	FALSE	finn-b-M13_INTERVERTEB	10	97570315	0.0117		0.00363798	Other intervertebral disc disorders || id:finn-b-M13_INTERVERTEB	Other intervertebral disc disorders	Other intervertebral disc disorders || ||	TRUE	igd								0.01914	97570315	10	3440	1e-200	ebi-a-GCST90001670	CD39+ CD8+ T cell %T cell || id:ebi-a-GCST90001670	TRUE	reported	igd	2	TRUE	2784.57
rs111534725	T	G	T	G	0.7307	0.1057	0.041	0.006858	FALSE	FALSE	FALSE	finn-b-M13_INTERVERTEB	10	98139264	0.0703		0.1328	Other intervertebral disc disorders || id:finn-b-M13_INTERVERTEB	Other intervertebral disc disorders	Other intervertebral disc disorders || ||	TRUE	igd								0.06471	98139264	10	3440	4.66445e-29	ebi-a-GCST90001670	CD39+ CD8+ T cell %T cell || id:ebi-a-GCST90001670	TRUE	reported	igd	2	TRUE	127.507
rs117648214	T	C	T	C	1.27	0.027	0.0029	0.002855	FALSE	FALSE	FALSE	finn-b-M13_INTERVERTEB	10	98816434	0.1136		0.8122	Other intervertebral disc disorders || id:finn-b-M13_INTERVERTEB	Other intervertebral disc disorders	Other intervertebral disc disorders || ||	TRUE	igd								0.2262	98816434	10	3440	2.14398e-08	ebi-a-GCST90001670	CD39+ CD8+ T cell %T cell || id:ebi-a-GCST90001670	TRUE	reported	igd	2	TRUE	31.5226
rs11818051	T	C	T	C	0.6769	-0.0088	0.0317	0.01364	FALSE	FALSE	FALSE	finn-b-M13_INTERVERTEB	10	97972294	0.0505		0.8617	Other intervertebral disc disorders || id:finn-b-M13_INTERVERTEB	Other intervertebral disc disorders	Other intervertebral disc disorders || ||	TRUE	igd								0.07397	97972294	10	3440	9.34545e-20	ebi-a-GCST90001670	CD39+ CD8+ T cell %T cell || id:ebi-a-GCST90001670	TRUE	reported	igd	2	TRUE	83.7409
rs12777195	G	A	G	A	0.2205	0.0058	0.3594	0.3463	FALSE	FALSE	FALSE	finn-b-M13_INTERVERTEB	10	96998743	0.0122		0.631899	Other intervertebral disc disorders || id:finn-b-M13_INTERVERTEB	Other intervertebral disc disorders	Other intervertebral disc disorders || ||	TRUE	igd								0.0273	96998743	10	3440	9.09704e-16	ebi-a-GCST90001670	CD39+ CD8+ T cell %T cell || id:ebi-a-GCST90001670	TRUE	reported	igd	2	TRUE	65.2367
rs12778618	C	T	C	T	0.8332	0.1218	0.0462	0.003701	FALSE	FALSE	FALSE	finn-b-M13_INTERVERTEB	10	95633120	0.1015		0.2303	Other intervertebral disc disorders || id:finn-b-M13_INTERVERTEB	Other intervertebral disc disorders	Other intervertebral disc disorders || ||	TRUE	igd								0.06081	95633120	10	3440	1.22687e-41	ebi-a-GCST90001670	CD39+ CD8+ T cell %T cell || id:ebi-a-GCST90001670	TRUE	reported	igd	2	TRUE	187.736
rs17111341	C	T	C	T	0.6237	0.0178	0.0667	0.02045	FALSE	FALSE	FALSE	finn-b-M13_INTERVERTEB	10	97881031	0.0413		0.666699	Other intervertebral disc disorders || id:finn-b-M13_INTERVERTEB	Other intervertebral disc disorders	Other intervertebral disc disorders || ||	TRUE	igd								0.0518	97881031	10	3440	9.80167e-33	ebi-a-GCST90001670	CD39+ CD8+ T cell %T cell || id:ebi-a-GCST90001670	TRUE	reported	igd	2	TRUE	144.975
rs72812685	A	G	A	G	0.6459	0	0.0483	0.07714	FALSE	FALSE	FALSE	finn-b-M13_INTERVERTEB	10	95845989	0.0218		0.9982	Other intervertebral disc disorders || id:finn-b-M13_INTERVERTEB	Other intervertebral disc disorders	Other intervertebral disc disorders || ||	TRUE	igd								0.05873	95845989	10	3440	1.13188e-27	ebi-a-GCST90001670	CD39+ CD8+ T cell %T cell || id:ebi-a-GCST90001670	TRUE	reported	igd	2	TRUE	120.951
rs10736092	G	A	G	A	0.9153	0.0339	0.4692	0.5393	FALSE	FALSE	FALSE	finn-b-M13_INTERVERTEB	10	97570315	0.0117		0.00363798	Other intervertebral disc disorders || id:finn-b-M13_INTERVERTEB	Other intervertebral disc disorders	Other intervertebral disc disorders || ||	TRUE	igd								0.0203	97570315	10	3437	1e-200	ebi-a-GCST90001491	CD39+ activated CD4 regulatory T cell %CD4 regulatory T cell || id:ebi-a-GCST90001491	TRUE	reported	igd	2	TRUE	2032.99
rs10786199	A	G	A	G	-0.1864	0.006	0.2888	0.4058	FALSE	FALSE	FALSE	finn-b-M13_INTERVERTEB	10	97069472	0.0118		0.6107	Other intervertebral disc disorders || id:finn-b-M13_INTERVERTEB	Other intervertebral disc disorders	Other intervertebral disc disorders || ||	TRUE	igd								0.02836	97069472	10	3437	5.61177e-11	ebi-a-GCST90001491	CD39+ activated CD4 regulatory T cell %CD4 regulatory T cell || id:ebi-a-GCST90001491	TRUE	reported	igd	2	TRUE	43.1996
rs10882701	C	A	C	A	-0.3538	0.017	0.5141	0.5754	FALSE	FALSE	FALSE	finn-b-M13_INTERVERTEB	10	97741071	0.0119		0.1528	Other intervertebral disc disorders || id:finn-b-M13_INTERVERTEB	Other intervertebral disc disorders	Other intervertebral disc disorders || ||	TRUE	igd								0.02489	97741071	10	3437	1.31613e-44	ebi-a-GCST90001491	CD39+ activated CD4 regulatory T cell %CD4 regulatory T cell || id:ebi-a-GCST90001491	TRUE	reported	igd	2	TRUE	202.053
rs12268044	T	C	T	C	-0.1886	-0.0239	0.3439	0.3181	FALSE	FALSE	FALSE	finn-b-M13_INTERVERTEB	10	98794615	0.0126		0.0580203	Other intervertebral disc disorders || id:finn-b-M13_INTERVERTEB	Other intervertebral disc disorders	Other intervertebral disc disorders || ||	TRUE	igd								0.02672	98794615	10	3437	2.04692e-12	ebi-a-GCST90001491	CD39+ activated CD4 regulatory T cell %CD4 regulatory T cell || id:ebi-a-GCST90001491	TRUE	reported	igd	2	TRUE	49.8208
rs141018090	T	G	T	G	0.4456	0.0814	0.0528	0.003514	FALSE	FALSE	FALSE	finn-b-M13_INTERVERTEB	10	98169221	0.0991		0.4112	Other intervertebral disc disorders || id:finn-b-M13_INTERVERTEB	Other intervertebral disc disorders	Other intervertebral disc disorders || ||	TRUE	igd								0.05532	98169221	10	3437	1.07597e-15	ebi-a-GCST90001491	CD39+ activated CD4 regulatory T cell %CD4 regulatory T cell || id:ebi-a-GCST90001491	TRUE	reported	igd	2	TRUE	64.8823
rs202211780	G	A	G	A	0.4416	0.0107	0.0877	0.1831	FALSE	FALSE	FALSE	finn-b-M13_INTERVERTEB	10	97024302	0.0151		0.4795	Other intervertebral disc disorders || id:finn-b-M13_INTERVERTEB	Other intervertebral disc disorders	Other intervertebral disc disorders || ||	TRUE	igd	TRUE	rs202211780	rs45550034	G	A	C	G	0.04511	97016742	10	3437	2.45923e-22	ebi-a-GCST90001491	CD39+ activated CD4 regulatory T cell %CD4 regulatory T cell || id:ebi-a-GCST90001491	TRUE	reported	igd	2	TRUE	95.8324
rs72809762	T	C	T	C	0.3615	0.0131	0.0675	0.01737	FALSE	FALSE	FALSE	finn-b-M13_INTERVERTEB	10	97294154	0.045		0.7716	Other intervertebral disc disorders || id:finn-b-M13_INTERVERTEB	Other intervertebral disc disorders	Other intervertebral disc disorders || ||	TRUE	igd								0.05014	97294154	10	3437	6.86278e-13	ebi-a-GCST90001491	CD39+ activated CD4 regulatory T cell %CD4 regulatory T cell || id:ebi-a-GCST90001491	TRUE	reported	igd	2	TRUE	51.9814
rs10736092	G	A	G	A	1.014	0.0339	0.469	0.5393	FALSE	FALSE	FALSE	finn-b-M13_INTERVERTEB	10	97570315	0.0117		0.00363798	Other intervertebral disc disorders || id:finn-b-M13_INTERVERTEB	Other intervertebral disc disorders	Other intervertebral disc disorders || ||	TRUE	igd								0.01774	97570315	10	3440	1e-200	ebi-a-GCST90001658	CD39+ CD4+ T cell %T cell || id:ebi-a-GCST90001658	TRUE	reported	igd	2	TRUE	3267.15
rs10786199	A	G	A	G	-0.2028	0.006	0.2888	0.4058	FALSE	FALSE	FALSE	finn-b-M13_INTERVERTEB	10	97069472	0.0118		0.6107	Other intervertebral disc disorders || id:finn-b-M13_INTERVERTEB	Other intervertebral disc disorders	Other intervertebral disc disorders || ||	TRUE	igd								0.02738	97069472	10	3440	1.62106e-13	ebi-a-GCST90001658	CD39+ CD4+ T cell %T cell || id:ebi-a-GCST90001658	TRUE	reported	igd	2	TRUE	54.8617
rs10882701	C	A	C	A	-0.3969	0.017	0.5141	0.5754	FALSE	FALSE	FALSE	finn-b-M13_INTERVERTEB	10	97741071	0.0119		0.1528	Other intervertebral disc disorders || id:finn-b-M13_INTERVERTEB	Other intervertebral disc disorders	Other intervertebral disc disorders || ||	TRUE	igd								0.02378	97741071	10	3440	3.17322e-60	ebi-a-GCST90001658	CD39+ CD4+ T cell %T cell || id:ebi-a-GCST90001658	TRUE	reported	igd	2	TRUE	278.573
rs12268044	T	C	T	C	-0.172	-0.0239	0.3438	0.3181	FALSE	FALSE	FALSE	finn-b-M13_INTERVERTEB	10	98794615	0.0126		0.0580203	Other intervertebral disc disorders || id:finn-b-M13_INTERVERTEB	Other intervertebral disc disorders	Other intervertebral disc disorders || ||	TRUE	igd								0.02583	98794615	10	3440	3.155e-11	ebi-a-GCST90001658	CD39+ CD4+ T cell %T cell || id:ebi-a-GCST90001658	TRUE	reported	igd	2	TRUE	44.3413
rs202211780	G	A	G	A	0.4557	0.0107	0.0879	0.1831	FALSE	FALSE	FALSE	finn-b-M13_INTERVERTEB	10	97024302	0.0151		0.4795	Other intervertebral disc disorders || id:finn-b-M13_INTERVERTEB	Other intervertebral disc disorders	Other intervertebral disc disorders || ||	TRUE	igd	TRUE	rs202211780	rs45550034	G	A	C	G	0.04341	97016742	10	3440	2.14289e-25	ebi-a-GCST90001658	CD39+ CD4+ T cell %T cell || id:ebi-a-GCST90001658	TRUE	reported	igd	2	TRUE	110.199
rs72809762	T	C	T	C	0.4022	0.0131	0.0674	0.01737	FALSE	FALSE	FALSE	finn-b-M13_INTERVERTEB	10	97294154	0.045		0.7716	Other intervertebral disc disorders || id:finn-b-M13_INTERVERTEB	Other intervertebral disc disorders	Other intervertebral disc disorders || ||	TRUE	igd								0.0483	97294154	10	3440	1.17598e-16	ebi-a-GCST90001658	CD39+ CD4+ T cell %T cell || id:ebi-a-GCST90001658	TRUE	reported	igd	2	TRUE	69.341
rs7918541	G	A	G	A	-0.5209	-0.0446	0.9472	0.9963	FALSE	FALSE	FALSE	finn-b-M13_INTERVERTEB	10	98168559	0.0968		0.6447	Other intervertebral disc disorders || id:finn-b-M13_INTERVERTEB	Other intervertebral disc disorders	Other intervertebral disc disorders || ||	TRUE	igd								0.0533	98168559	10	3440	2.85825e-22	ebi-a-GCST90001658	CD39+ CD4+ T cell %T cell || id:ebi-a-GCST90001658	TRUE	reported	igd	2	TRUE	95.5112
rs10737514	T	C	T	C	0.253455	0.0016	0.126409	0.6252	FALSE	FALSE	FALSE	finn-b-M13_INTERVERTEB	1	165497144	0.012		0.8952	Other intervertebral disc disorders || id:finn-b-M13_INTERVERTEB	Other intervertebral disc disorders	Other intervertebral disc disorders || ||	TRUE	igd								0.02165	165497144	1	13476	1.26999e-31	ebi-a-GCST90002350	Neutrophil count || id:ebi-a-GCST90002350	TRUE	reported	igd	2	TRUE	137.052
rs1103700	C	T	C	T	0.443583	0.0035	0.193211	0.759	FALSE	FALSE	FALSE	finn-b-M13_INTERVERTEB	1	158210602	0.0135		0.793601	Other intervertebral disc disorders || id:finn-b-M13_INTERVERTEB	Other intervertebral disc disorders	Other intervertebral disc disorders || ||	TRUE	igd								0.018049	158210602	1	13476	2.61216e-133	ebi-a-GCST90002350	Neutrophil count || id:ebi-a-GCST90002350	TRUE	reported	igd	2	TRUE	604.009
rs111578410	C	T	C	T	-0.173119	0.1186	0.415888	0.001985	FALSE	FALSE	FALSE	finn-b-M13_INTERVERTEB	1	158355928	0.1268		0.3497	Other intervertebral disc disorders || id:finn-b-M13_INTERVERTEB	Other intervertebral disc disorders	Other intervertebral disc disorders || ||	TRUE	igd								0.012534	158355928	1	13476	2.36974e-43	ebi-a-GCST90002350	Neutrophil count || id:ebi-a-GCST90002350	TRUE	reported	igd	2	TRUE	190.77
rs11165223	A	G	A	G	0.123794	-0.007	0.112532	0.3362	FALSE	FALSE	FALSE	finn-b-M13_INTERVERTEB	1	95174500	0.0124		0.571	Other intervertebral disc disorders || id:finn-b-M13_INTERVERTEB	Other intervertebral disc disorders	Other intervertebral disc disorders || ||	TRUE	igd								0.02262	95174500	1	13476	4.53002e-08	ebi-a-GCST90002350	Neutrophil count || id:ebi-a-GCST90002350	TRUE	reported	igd	2	TRUE	29.9512
rs11587203	T	C	T	C	0.42502	0.001	0.031081	0.1211	FALSE	FALSE	FALSE	finn-b-M13_INTERVERTEB	1	163147481	0.018		0.9568	Other intervertebral disc disorders || id:finn-b-M13_INTERVERTEB	Other intervertebral disc disorders	Other intervertebral disc disorders || ||	TRUE	igd								0.040584	163147481	1	13476	1.23994e-25	ebi-a-GCST90002350	Neutrophil count || id:ebi-a-GCST90002350	TRUE	reported	igd	2	TRUE	109.675
rs12122920	A	G	A	G	0.317944	0.0075	0.111752	0.4971	FALSE	FALSE	FALSE	finn-b-M13_INTERVERTEB	1	151588735	0.0116		0.5211	Other intervertebral disc disorders || id:finn-b-M13_INTERVERTEB	Other intervertebral disc disorders	Other intervertebral disc disorders || ||	TRUE	igd								0.022873	151588735	1	13476	6.94065e-44	ebi-a-GCST90002350	Neutrophil count || id:ebi-a-GCST90002350	TRUE	reported	igd	2	TRUE	193.221
rs12738149	T	C	T	C	0.233401	0.0214	0.045084	0.2676	FALSE	FALSE	FALSE	finn-b-M13_INTERVERTEB	1	105487899	0.0132		0.106	Other intervertebral disc disorders || id:finn-b-M13_INTERVERTEB	Other intervertebral disc disorders	Other intervertebral disc disorders || ||	TRUE	igd								0.038653	105487899	1	13476	1.6e-09	ebi-a-GCST90002350	Neutrophil count || id:ebi-a-GCST90002350	TRUE	reported	igd	2	TRUE	36.4619
rs12756209	C	A	C	A	0.140551	0.022	0.136277	0.658	FALSE	FALSE	FALSE	finn-b-M13_INTERVERTEB	1	103399207	0.0123		0.0728601	Other intervertebral disc disorders || id:finn-b-M13_INTERVERTEB	Other intervertebral disc disorders	Other intervertebral disc disorders || ||	TRUE	igd								0.020316	103399207	1	13476	4.75007e-12	ebi-a-GCST90002350	Neutrophil count || id:ebi-a-GCST90002350	TRUE	reported	igd	2	TRUE	47.8621
rs1323129	C	T	C	T	-0.153294	-0.0032	0.850445	0.6707	FALSE	FALSE	FALSE	finn-b-M13_INTERVERTEB	1	175595997	0.0124		0.7938	Other intervertebral disc disorders || id:finn-b-M13_INTERVERTEB	Other intervertebral disc disorders	Other intervertebral disc disorders || ||	TRUE	igd								0.024993	175595997	1	13476	8.85992e-10	ebi-a-GCST90002350	Neutrophil count || id:ebi-a-GCST90002350	TRUE	reported	igd	2	TRUE	37.6195
rs1509177	A	G	A	G	0.144773	-0.0211	0.115003	0.521	FALSE	FALSE	FALSE	finn-b-M13_INTERVERTEB	1	95999282	0.0116		0.0691704	Other intervertebral disc disorders || id:finn-b-M13_INTERVERTEB	Other intervertebral disc disorders	Other intervertebral disc disorders || ||	TRUE	igd								0.02231	95999282	1	13476	8.92072e-11	ebi-a-GCST90002350	Neutrophil count || id:ebi-a-GCST90002350	TRUE	reported	igd	2	TRUE	42.1091
rs1934249	T	A	T	A	0.246716	-0.0067	0.055759	0.2707	FALSE	TRUE	FALSE	finn-b-M13_INTERVERTEB	1	118049831	0.013		0.606801	Other intervertebral disc disorders || id:finn-b-M13_INTERVERTEB	Other intervertebral disc disorders	Other intervertebral disc disorders || ||	TRUE	igd								0.02936	118049831	1	13476	4.58036e-17	ebi-a-GCST90002350	Neutrophil count || id:ebi-a-GCST90002350	TRUE	reported	igd	2	TRUE	70.6127
rs2318761	G	A	G	A	-0.194147	-0.0081	0.80765	0.4462	FALSE	FALSE	FALSE	finn-b-M13_INTERVERTEB	1	150257714	0.0117		0.4871	Other intervertebral disc disorders || id:finn-b-M13_INTERVERTEB	Other intervertebral disc disorders	Other intervertebral disc disorders || ||	TRUE	igd								0.018842	150257714	1	13476	7.24937e-25	ebi-a-GCST90002350	Neutrophil count || id:ebi-a-GCST90002350	TRUE	reported	igd	2	TRUE	106.171
rs2364407	C	T	C	T	0.119098	0.0195	0.512285	0.90025	FALSE	FALSE	FALSE	finn-b-M13_INTERVERTEB	1	155983869	0.0193		0.3122	Other intervertebral disc disorders || id:finn-b-M13_INTERVERTEB	Other intervertebral disc disorders	Other intervertebral disc disorders || ||	TRUE	igd	TRUE	rs2364407	rs17385169	T	C	C	T	0.012685	155970120	1	13476	6.46994e-21	ebi-a-GCST90002350	Neutrophil count || id:ebi-a-GCST90002350	TRUE	reported	igd	2	TRUE	88.1512
rs2487574	T	C	T	C	-0.080487	0.0218	0.491957	0.02784	FALSE	FALSE	FALSE	finn-b-M13_INTERVERTEB	1	120395902	0.0352		0.5352	Other intervertebral disc disorders || id:finn-b-M13_INTERVERTEB	Other intervertebral disc disorders	Other intervertebral disc disorders || ||	TRUE	igd								0.012664	120395902	1	13476	2.13998e-10	ebi-a-GCST90002350	Neutrophil count || id:ebi-a-GCST90002350	TRUE	reported	igd	2	TRUE	40.3933
rs4081545	C	T	C	T	-0.09646	0.0225	0.746783	0.3182	FALSE	FALSE	FALSE	finn-b-M13_INTERVERTEB	1	173159516	0.0124		0.0700906	Other intervertebral disc disorders || id:finn-b-M13_INTERVERTEB	Other intervertebral disc disorders	Other intervertebral disc disorders || ||	TRUE	igd								0.01587	173159516	1	13476	1.25e-09	ebi-a-GCST90002350	Neutrophil count || id:ebi-a-GCST90002350	TRUE	reported	igd	2	TRUE	36.9437
rs4652291	T	C	T	C	-0.113368	0.0037	0.746691	0.1387	FALSE	FALSE	FALSE	finn-b-M13_INTERVERTEB	1	178028711	0.0168		0.8244	Other intervertebral disc disorders || id:finn-b-M13_INTERVERTEB	Other intervertebral disc disorders	Other intervertebral disc disorders || ||	TRUE	igd								0.016896	178028711	1	13476	2.02023e-11	ebi-a-GCST90002350	Neutrophil count || id:ebi-a-GCST90002350	TRUE	reported	igd	2	TRUE	45.0208
rs4656347	C	T	C	T	0.453505	0.0173	0.145201	0.7345	FALSE	FALSE	FALSE	finn-b-M13_INTERVERTEB	1	161996062	0.0131		0.1881	Other intervertebral disc disorders || id:finn-b-M13_INTERVERTEB	Other intervertebral disc disorders	Other intervertebral disc disorders || ||	TRUE	igd								0.020528	161996062	1	13476	4.33511e-108	ebi-a-GCST90002350	Neutrophil count || id:ebi-a-GCST90002350	TRUE	reported	igd	2	TRUE	488.057
rs4659121	G	T	G	T	0.145527	0.0034	0.132552	0.4443	FALSE	FALSE	FALSE	finn-b-M13_INTERVERTEB	1	119320954	0.0117		0.7689	Other intervertebral disc disorders || id:finn-b-M13_INTERVERTEB	Other intervertebral disc disorders	Other intervertebral disc disorders || ||	TRUE	igd								0.019751	119320954	1	13476	1.80011e-13	ebi-a-GCST90002350	Neutrophil count || id:ebi-a-GCST90002350	TRUE	reported	igd	2	TRUE	54.2886
rs4839059	G	A	G	A	0.19118	0.0197	0.175177	0.7139	FALSE	FALSE	FALSE	finn-b-M13_INTERVERTEB	1	116792835	0.0129		0.1273	Other intervertebral disc disorders || id:finn-b-M13_INTERVERTEB	Other intervertebral disc disorders	Other intervertebral disc disorders || ||	TRUE	igd								0.018771	116792835	1	13476	2.49e-24	ebi-a-GCST90002350	Neutrophil count || id:ebi-a-GCST90002350	TRUE	reported	igd	2	TRUE	103.731
rs4839512	T	C	T	C	0.188433	0.0036	0.217472	0.7503	FALSE	FALSE	FALSE	finn-b-M13_INTERVERTEB	1	116569214	0.0134		0.785599	Other intervertebral disc disorders || id:finn-b-M13_INTERVERTEB	Other intervertebral disc disorders	Other intervertebral disc disorders || ||	TRUE	igd								0.016563	116569214	1	13476	5.93062e-30	ebi-a-GCST90002350	Neutrophil count || id:ebi-a-GCST90002350	TRUE	reported	igd	2	TRUE	129.43
rs4970843	C	T	C	T	0.192059	0.0158	0.10371	0.4933	FALSE	FALSE	FALSE	finn-b-M13_INTERVERTEB	1	109887191	0.0116		0.1752	Other intervertebral disc disorders || id:finn-b-M13_INTERVERTEB	Other intervertebral disc disorders	Other intervertebral disc disorders || ||	TRUE	igd								0.023331	109887191	1	13476	1.93999e-16	ebi-a-GCST90002350	Neutrophil count || id:ebi-a-GCST90002350	TRUE	reported	igd	2	TRUE	67.7646
rs56388170	T	G	T	G	0.073977	-0.0061	0.534253	0.2838	FALSE	FALSE	FALSE	finn-b-M13_INTERVERTEB	7	28724374	0.0129		0.6368	Other intervertebral disc disorders || id:finn-b-M13_INTERVERTEB	Other intervertebral disc disorders	Other intervertebral disc disorders || ||	TRUE	igd								0.012865	28724374	7	13476	9.14998e-09	ebi-a-GCST90002350	Neutrophil count || id:ebi-a-GCST90002350	TRUE	reported	igd	2	TRUE	33.0654
rs565590	C	T	C	T	-0.13274	-0.0146	0.848206	0.6433	FALSE	FALSE	FALSE	finn-b-M13_INTERVERTEB	1	100846956	0.0121		0.2257	Other intervertebral disc disorders || id:finn-b-M13_INTERVERTEB	Other intervertebral disc disorders	Other intervertebral disc disorders || ||	TRUE	igd								0.023649	100846956	1	13476	2.04e-08	ebi-a-GCST90002350	Neutrophil count || id:ebi-a-GCST90002350	TRUE	reported	igd	2	TRUE	31.5049
rs617599	A	G	A	G	0.411039	-0.0003	0.091349	0.4186	FALSE	FALSE	FALSE	finn-b-M13_INTERVERTEB	1	160162959	0.0118		0.9821	Other intervertebral disc disorders || id:finn-b-M13_INTERVERTEB	Other intervertebral disc disorders	Other intervertebral disc disorders || ||	TRUE	igd								0.023591	160162959	1	13476	6.14045e-68	ebi-a-GCST90002350	Neutrophil count || id:ebi-a-GCST90002350	TRUE	reported	igd	2	TRUE	303.58
rs61802862	C	A	C	A	0.248647	0.0027	0.043324	0.162	FALSE	FALSE	FALSE	finn-b-M13_INTERVERTEB	1	165759199	0.0159		0.8664	Other intervertebral disc disorders || id:finn-b-M13_INTERVERTEB	Other intervertebral disc disorders	Other intervertebral disc disorders || ||	TRUE	igd								0.035832	165759199	1	13476	4.08978e-12	ebi-a-GCST90002350	Neutrophil count || id:ebi-a-GCST90002350	TRUE	reported	igd	2	TRUE	48.1531
rs61808480	A	T	A	T	0.345174	0.0025	0.01576	0.09461	FALSE	TRUE	FALSE	finn-b-M13_INTERVERTEB	1	120048422	0.0201		0.9001	Other intervertebral disc disorders || id:finn-b-M13_INTERVERTEB	Other intervertebral disc disorders	Other intervertebral disc disorders || ||	TRUE	igd								0.06076	120048422	1	13476	1.37e-08	ebi-a-GCST90002350	Neutrophil count || id:ebi-a-GCST90002350	TRUE	reported	igd	2	TRUE	32.2731
rs6674304	C	T	C	T	-0.261154	0.0231	0.76418	0.03834	FALSE	FALSE	FALSE	finn-b-M13_INTERVERTEB	1	116887742	0.031		0.4573	Other intervertebral disc disorders || id:finn-b-M13_INTERVERTEB	Other intervertebral disc disorders	Other intervertebral disc disorders || ||	TRUE	igd								0.018719	116887742	1	13476	3.41979e-44	ebi-a-GCST90002350	Neutrophil count || id:ebi-a-GCST90002350	TRUE	reported	igd	2	TRUE	194.638
rs6695760	C	G	C	G	0.46747	0.0344	0.130104	0.2844	FALSE	TRUE	FALSE	finn-b-M13_INTERVERTEB	1	161885545	0.0129		0.00767803	Other intervertebral disc disorders || id:finn-b-M13_INTERVERTEB	Other intervertebral disc disorders	Other intervertebral disc disorders || ||	TRUE	igd								0.021362	161885545	1	13476	4.35512e-106	ebi-a-GCST90002350	Neutrophil count || id:ebi-a-GCST90002350	TRUE	reported	igd	2	TRUE	478.877
rs7526407	C	T	C	T	0.1776	0.016	0.229567	0.8645	FALSE	FALSE	FALSE	finn-b-M13_INTERVERTEB	1	147070609	0.017		0.3456	Other intervertebral disc disorders || id:finn-b-M13_INTERVERTEB	Other intervertebral disc disorders	Other intervertebral disc disorders || ||	TRUE	igd								0.016299	147070609	1	13476	1.29003e-27	ebi-a-GCST90002350	Neutrophil count || id:ebi-a-GCST90002350	TRUE	reported	igd	2	TRUE	118.731
rs78374260	T	C	T	C	0.37621	0.0287	0.015228	0.09241	FALSE	FALSE	FALSE	finn-b-M13_INTERVERTEB	1	164561086	0.0203		0.1566	Other intervertebral disc disorders || id:finn-b-M13_INTERVERTEB	Other intervertebral disc disorders	Other intervertebral disc disorders || ||	TRUE	igd								0.054626	164561086	1	13476	5.9197e-12	ebi-a-GCST90002350	Neutrophil count || id:ebi-a-GCST90002350	TRUE	reported	igd	2	TRUE	47.431
rs856046	G	A	G	A	0.643588	-0.0108	0.157571	0.8028	FALSE	FALSE	FALSE	finn-b-M13_INTERVERTEB	1	158987941	0.0147		0.4626	Other intervertebral disc disorders || id:finn-b-M13_INTERVERTEB	Other intervertebral disc disorders	Other intervertebral disc disorders || ||	TRUE	igd								0.019729	158987941	1	13476	1e-200	ebi-a-GCST90002350	Neutrophil count || id:ebi-a-GCST90002350	TRUE	reported	igd	2	TRUE	1064.16
rs9427018	T	C	T	C	-0.414566	-0.0051	0.762682	0.3116	FALSE	FALSE	FALSE	finn-b-M13_INTERVERTEB	1	159441628	0.0125		0.6849	Other intervertebral disc disorders || id:finn-b-M13_INTERVERTEB	Other intervertebral disc disorders	Other intervertebral disc disorders || ||	TRUE	igd	TRUE	rs9427018	rs4339862	T	C	C	A	0.017092	159382290	1	13476	6.74528e-130	ebi-a-GCST90002350	Neutrophil count || id:ebi-a-GCST90002350	TRUE	reported	igd	2	TRUE	588.304
rs10748649	C	A	C	A	1.01	0.0336	0.469	0.5396	FALSE	FALSE	FALSE	finn-b-M13_INTERVERTEB	10	97601703	0.0117		0.00394403	Other intervertebral disc disorders || id:finn-b-M13_INTERVERTEB	Other intervertebral disc disorders	Other intervertebral disc disorders || ||	TRUE	igd								0.01968	97601703	10	3408	1e-200	ebi-a-GCST90001672	CD39+ CD8+ T cell Absolute Count || id:ebi-a-GCST90001672	TRUE	reported	igd	2	TRUE	2633.86
rs111534725	T	G	T	G	0.7282	0.1057	0.0409	0.006858	FALSE	FALSE	FALSE	finn-b-M13_INTERVERTEB	10	98139264	0.0703		0.1328	Other intervertebral disc disorders || id:finn-b-M13_INTERVERTEB	Other intervertebral disc disorders	Other intervertebral disc disorders || ||	TRUE	igd								0.06583	98139264	10	3408	5.68853e-28	ebi-a-GCST90001672	CD39+ CD8+ T cell Absolute Count || id:ebi-a-GCST90001672	TRUE	reported	igd	2	TRUE	122.364
rs11818051	T	C	T	C	0.7156	-0.0088	0.0317	0.01364	FALSE	FALSE	FALSE	finn-b-M13_INTERVERTEB	10	97972294	0.0505		0.8617	Other intervertebral disc disorders || id:finn-b-M13_INTERVERTEB	Other intervertebral disc disorders	Other intervertebral disc disorders || ||	TRUE	igd								0.07506	97972294	10	3408	2.78676e-21	ebi-a-GCST90001672	CD39+ CD8+ T cell Absolute Count || id:ebi-a-GCST90001672	TRUE	reported	igd	2	TRUE	90.8916
rs12778618	C	T	C	T	0.8528	0.1218	0.0461	0.003701	FALSE	FALSE	FALSE	finn-b-M13_INTERVERTEB	10	95633120	0.1015		0.2303	Other intervertebral disc disorders || id:finn-b-M13_INTERVERTEB	Other intervertebral disc disorders	Other intervertebral disc disorders || ||	TRUE	igd								0.06178	95633120	10	3408	3.22701e-42	ebi-a-GCST90001672	CD39+ CD8+ T cell Absolute Count || id:ebi-a-GCST90001672	TRUE	reported	igd	2	TRUE	190.545
rs12778797	C	T	C	T	0.2118	0.0058	0.3841	0.3463	FALSE	FALSE	FALSE	finn-b-M13_INTERVERTEB	10	96998688	0.0122		0.6316	Other intervertebral disc disorders || id:finn-b-M13_INTERVERTEB	Other intervertebral disc disorders	Other intervertebral disc disorders || ||	TRUE	igd								0.0271	96998688	10	3408	7.19283e-15	ebi-a-GCST90001672	CD39+ CD8+ T cell Absolute Count || id:ebi-a-GCST90001672	TRUE	reported	igd	2	TRUE	61.082
rs17111341	C	T	C	T	0.6424	0.0178	0.0668	0.02045	FALSE	FALSE	FALSE	finn-b-M13_INTERVERTEB	10	97881031	0.0413		0.666699	Other intervertebral disc disorders || id:finn-b-M13_INTERVERTEB	Other intervertebral disc disorders	Other intervertebral disc disorders || ||	TRUE	igd								0.05263	97881031	10	3408	1.4471e-33	ebi-a-GCST90001672	CD39+ CD8+ T cell Absolute Count || id:ebi-a-GCST90001672	TRUE	reported	igd	2	TRUE	148.986
rs72812685	A	G	A	G	0.6785	0	0.0481	0.07714	FALSE	FALSE	FALSE	finn-b-M13_INTERVERTEB	10	95845989	0.0218		0.9982	Other intervertebral disc disorders || id:finn-b-M13_INTERVERTEB	Other intervertebral disc disorders	Other intervertebral disc disorders || ||	TRUE	igd								0.05954	95845989	10	3408	1.48594e-29	ebi-a-GCST90001672	CD39+ CD8+ T cell Absolute Count || id:ebi-a-GCST90001672	TRUE	reported	igd	2	TRUE	129.862
rs10786199	A	G	A	G	-0.1827	0.006	0.2888	0.4058	FALSE	FALSE	FALSE	finn-b-M13_INTERVERTEB	10	97069472	0.0118		0.6107	Other intervertebral disc disorders || id:finn-b-M13_INTERVERTEB	Other intervertebral disc disorders	Other intervertebral disc disorders || ||	TRUE	igd								0.02838	97069472	10	3437	1.38998e-10	ebi-a-GCST90001497	CD39+ secreting CD4 regulatory T cell %CD4 regulatory T cell || id:ebi-a-GCST90001497	TRUE	reported	igd	2	TRUE	41.4431
rs10882701	C	A	C	A	-0.3962	0.017	0.5141	0.5754	FALSE	FALSE	FALSE	finn-b-M13_INTERVERTEB	10	97741071	0.0119		0.1528	Other intervertebral disc disorders || id:finn-b-M13_INTERVERTEB	Other intervertebral disc disorders	Other intervertebral disc disorders || ||	TRUE	igd								0.02472	97741071	10	3437	8.02786e-56	ebi-a-GCST90001497	CD39+ secreting CD4 regulatory T cell %CD4 regulatory T cell || id:ebi-a-GCST90001497	TRUE	reported	igd	2	TRUE	256.881
rs12268044	T	C	T	C	-0.1937	-0.0239	0.3439	0.3181	FALSE	FALSE	FALSE	finn-b-M13_INTERVERTEB	10	98794615	0.0126		0.0580203	Other intervertebral disc disorders || id:finn-b-M13_INTERVERTEB	Other intervertebral disc disorders	Other intervertebral disc disorders || ||	TRUE	igd								0.02673	98794615	10	3437	5.32231e-13	ebi-a-GCST90001497	CD39+ secreting CD4 regulatory T cell %CD4 regulatory T cell || id:ebi-a-GCST90001497	TRUE	reported	igd	2	TRUE	52.5123
rs147121076	G	T	G	T	0.4681	-0.0207	0.0262	0.01698	FALSE	FALSE	FALSE	finn-b-M13_INTERVERTEB	10	95924521	0.0458		0.6505	Other intervertebral disc disorders || id:finn-b-M13_INTERVERTEB	Other intervertebral disc disorders	Other intervertebral disc disorders || ||	TRUE	igd								0.0813	95924521	10	3437	9.29009e-09	ebi-a-GCST90001497	CD39+ secreting CD4 regulatory T cell %CD4 regulatory T cell || id:ebi-a-GCST90001497	TRUE	reported	igd	2	TRUE	33.151
rs202211780	G	A	G	A	0.5032	0.0107	0.0877	0.1831	FALSE	FALSE	FALSE	finn-b-M13_INTERVERTEB	10	97024302	0.0151		0.4795	Other intervertebral disc disorders || id:finn-b-M13_INTERVERTEB	Other intervertebral disc disorders	Other intervertebral disc disorders || ||	TRUE	igd	TRUE	rs202211780	rs45550034	G	A	C	G	0.04495	97016742	10	3437	1.36899e-28	ebi-a-GCST90001497	CD39+ secreting CD4 regulatory T cell %CD4 regulatory T cell || id:ebi-a-GCST90001497	TRUE	reported	igd	2	TRUE	125.32
rs2275759	C	A	C	A	1.015	0.0334	0.4692	0.5388	FALSE	FALSE	FALSE	finn-b-M13_INTERVERTEB	10	97624709	0.0117		0.00419701	Other intervertebral disc disorders || id:finn-b-M13_INTERVERTEB	Other intervertebral disc disorders	Other intervertebral disc disorders || ||	TRUE	igd								0.01889	97624709	10	3437	1e-200	ebi-a-GCST90001497	CD39+ secreting CD4 regulatory T cell %CD4 regulatory T cell || id:ebi-a-GCST90001497	TRUE	reported	igd	2	TRUE	2887.14
rs72809762	T	C	T	C	0.4759	0.0131	0.0675	0.01737	FALSE	FALSE	FALSE	finn-b-M13_INTERVERTEB	10	97294154	0.045		0.7716	Other intervertebral disc disorders || id:finn-b-M13_INTERVERTEB	Other intervertebral disc disorders	Other intervertebral disc disorders || ||	TRUE	igd								0.0499	97294154	10	3437	2.69526e-21	ebi-a-GCST90001497	CD39+ secreting CD4 regulatory T cell %CD4 regulatory T cell || id:ebi-a-GCST90001497	TRUE	reported	igd	2	TRUE	90.9558
rs7918541	G	A	G	A	-0.5171	-0.0446	0.9472	0.9963	FALSE	FALSE	FALSE	finn-b-M13_INTERVERTEB	10	98168559	0.0968		0.6447	Other intervertebral disc disorders || id:finn-b-M13_INTERVERTEB	Other intervertebral disc disorders	Other intervertebral disc disorders || ||	TRUE	igd								0.0553	98168559	10	3437	1.52616e-20	ebi-a-GCST90001497	CD39+ secreting CD4 regulatory T cell %CD4 regulatory T cell || id:ebi-a-GCST90001497	TRUE	reported	igd	2	TRUE	87.4377
rs10786281	C	T	C	T	0.1739	0.0151	0.6527	0.7734	FALSE	FALSE	FALSE	finn-b-M13_INTERVERTEB	10	98116936	0.0139		0.2774	Other intervertebral disc disorders || id:finn-b-M13_INTERVERTEB	Other intervertebral disc disorders	Other intervertebral disc disorders || ||	TRUE	igd								0.02896	98116936	10	2920	2.17901e-09	ebi-a-GCST90002061	CD4 on CD39+ CD4+ T cell || id:ebi-a-GCST90002061	TRUE	reported	igd	2	TRUE	36.058
rs111856689	T	C	T	C	-0.3425	0.0037	0.0536	0.01504	FALSE	FALSE	FALSE	finn-b-M13_INTERVERTEB	10	97296629	0.0481		0.9387	Other intervertebral disc disorders || id:finn-b-M13_INTERVERTEB	Other intervertebral disc disorders	Other intervertebral disc disorders || ||	TRUE	igd								0.06228	97296629	10	2920	4.15298e-08	ebi-a-GCST90002061	CD4 on CD39+ CD4+ T cell || id:ebi-a-GCST90002061	TRUE	reported	igd	2	TRUE	30.2429
rs117458836	A	G	A	G	0.8979	-0.0174	0.0187	0.009352	FALSE	FALSE	FALSE	finn-b-M13_INTERVERTEB	10	96773382	0.0598		0.7712	Other intervertebral disc disorders || id:finn-b-M13_INTERVERTEB	Other intervertebral disc disorders	Other intervertebral disc disorders || ||	TRUE	igd								0.1053	96773382	10	2920	2.34315e-17	ebi-a-GCST90002061	CD4 on CD39+ CD4+ T cell || id:ebi-a-GCST90002061	TRUE	reported	igd	2	TRUE	72.7108
rs12778618	C	T	C	T	0.5908	0.1218	0.0457	0.003701	FALSE	FALSE	FALSE	finn-b-M13_INTERVERTEB	10	95633120	0.1015		0.2303	Other intervertebral disc disorders || id:finn-b-M13_INTERVERTEB	Other intervertebral disc disorders	Other intervertebral disc disorders || ||	TRUE	igd								0.06675	95633120	10	2920	1.47401e-18	ebi-a-GCST90002061	CD4 on CD39+ CD4+ T cell || id:ebi-a-GCST90002061	TRUE	reported	igd	2	TRUE	78.3391
rs3016018	G	C	G	C	-0.1687	0.0025	0.4623	0.367	FALSE	TRUE	TRUE	finn-b-M13_INTERVERTEB	6	31314106	0.0123		0.8373	Other intervertebral disc disorders || id:finn-b-M13_INTERVERTEB	Other intervertebral disc disorders	Other intervertebral disc disorders || ||	TRUE	igd								0.03047	31314106	6	2920	3.33304e-08	ebi-a-GCST90002061	CD4 on CD39+ CD4+ T cell || id:ebi-a-GCST90002061	TRUE	reported	igd	2	FALSE	30.6539
rs4293064	A	C	A	C	0.2681	-0.0415	0.0884	0.04678	FALSE	FALSE	FALSE	finn-b-M13_INTERVERTEB	10	107757380	0.0275		0.1314	Other intervertebral disc disorders || id:finn-b-M13_INTERVERTEB	Other intervertebral disc disorders	Other intervertebral disc disorders || ||	TRUE	igd								0.04886	107757380	10	2920	4.45205e-08	ebi-a-GCST90002061	CD4 on CD39+ CD4+ T cell || id:ebi-a-GCST90002061	TRUE	reported	igd	2	TRUE	30.1083
rs7086986	G	A	G	A	0.4907	0.0338	0.4728	0.5395	FALSE	FALSE	FALSE	finn-b-M13_INTERVERTEB	10	97507312	0.0117		0.00377598	Other intervertebral disc disorders || id:finn-b-M13_INTERVERTEB	Other intervertebral disc disorders	Other intervertebral disc disorders || ||	TRUE	igd								0.0262	97507312	10	2920	5.67545e-74	ebi-a-GCST90002061	CD4 on CD39+ CD4+ T cell || id:ebi-a-GCST90002061	TRUE	reported	igd	2	TRUE	350.776
rs112417310	A	G	A	G	0.5594	-0.068	0.0201	0.004073	FALSE	FALSE	FALSE	finn-b-M13_INTERVERTEB	1	206855483	0.0951		0.4744	Other intervertebral disc disorders || id:finn-b-M13_INTERVERTEB	Other intervertebral disc disorders	Other intervertebral disc disorders || ||	TRUE	igd								0.089	206855483	1	3657	3.64897e-10	ebi-a-GCST90001730	CD19 on IgD+ CD38dim B cell || id:ebi-a-GCST90001730	TRUE	reported	igd	2	TRUE	39.5062
rs113812519	G	A	G	A	0.5583	-0.021	0.0185	0.02564	FALSE	FALSE	FALSE	finn-b-M13_INTERVERTEB	1	207276336	0.0371		0.5717	Other intervertebral disc disorders || id:finn-b-M13_INTERVERTEB	Other intervertebral disc disorders	Other intervertebral disc disorders || ||	TRUE	igd								0.09163	207276336	1	3657	1.22301e-09	ebi-a-GCST90001730	CD19 on IgD+ CD38dim B cell || id:ebi-a-GCST90001730	TRUE	reported	igd	2	TRUE	37.1244
rs138920008	C	G	C	G	-1.234	0.0763	0.0041	0.03043	FALSE	TRUE	FALSE	finn-b-M13_INTERVERTEB	16	32422808	0.0357		0.0323303	Other intervertebral disc disorders || id:finn-b-M13_INTERVERTEB	Other intervertebral disc disorders	Other intervertebral disc disorders || ||	TRUE	igd								0.2174	32422808	16	3657	1.49599e-08	ebi-a-GCST90001730	CD19 on IgD+ CD38dim B cell || id:ebi-a-GCST90001730	TRUE	reported	igd	2	TRUE	32.2189
rs144743804	A	G	A	G	0.5079	-0.0302	0.0197	0.01132	FALSE	FALSE	FALSE	finn-b-M13_INTERVERTEB	1	207018206	0.055		0.582801	Other intervertebral disc disorders || id:finn-b-M13_INTERVERTEB	Other intervertebral disc disorders	Other intervertebral disc disorders || ||	TRUE	igd								0.0892	207018206	1	3657	1.33601e-08	ebi-a-GCST90001730	CD19 on IgD+ CD38dim B cell || id:ebi-a-GCST90001730	TRUE	reported	igd	2	TRUE	32.421
rs112417310	A	G	A	G	0.6504	-0.068	0.0201	0.004073	FALSE	FALSE	FALSE	finn-b-M13_INTERVERTEB	1	206855483	0.0951		0.4744	Other intervertebral disc disorders || id:finn-b-M13_INTERVERTEB	Other intervertebral disc disorders	Other intervertebral disc disorders || ||	TRUE	igd								0.08983	206855483	1	3657	5.4325e-13	ebi-a-GCST90001729	CD19 on IgD+ CD38+ B cell || id:ebi-a-GCST90001729	TRUE	reported	igd	2	TRUE	52.4226
rs113812519	G	A	G	A	0.6788	-0.021	0.0185	0.02564	FALSE	FALSE	FALSE	finn-b-M13_INTERVERTEB	1	207276336	0.0371		0.5717	Other intervertebral disc disorders || id:finn-b-M13_INTERVERTEB	Other intervertebral disc disorders	Other intervertebral disc disorders || ||	TRUE	igd								0.09244	207276336	1	3657	2.55211e-13	ebi-a-GCST90001729	CD19 on IgD+ CD38+ B cell || id:ebi-a-GCST90001729	TRUE	reported	igd	2	TRUE	53.9217
rs138920008	C	G	C	G	-1.438	0.0763	0.0041	0.03043	FALSE	TRUE	FALSE	finn-b-M13_INTERVERTEB	16	32422808	0.0357		0.0323303	Other intervertebral disc disorders || id:finn-b-M13_INTERVERTEB	Other intervertebral disc disorders	Other intervertebral disc disorders || ||	TRUE	igd								0.2195	32422808	16	3657	6.49531e-11	ebi-a-GCST90001729	CD19 on IgD+ CD38+ B cell || id:ebi-a-GCST90001729	TRUE	reported	igd	2	TRUE	42.9189
rs144743804	A	G	A	G	0.6138	-0.0302	0.0197	0.01132	FALSE	FALSE	FALSE	finn-b-M13_INTERVERTEB	1	207018206	0.055		0.582801	Other intervertebral disc disorders || id:finn-b-M13_INTERVERTEB	Other intervertebral disc disorders	Other intervertebral disc disorders || ||	TRUE	igd								0.09002	207018206	1	3657	1.07201e-11	ebi-a-GCST90001729	CD19 on IgD+ CD38+ B cell || id:ebi-a-GCST90001729	TRUE	reported	igd	2	TRUE	46.4917
rs113594239	T	C	T	C	-0.6028	0.0978	0.037	0.002512	FALSE	FALSE	FALSE	finn-b-M13_INTERVERTEB	10	98103215	0.1168		0.4021	Other intervertebral disc disorders || id:finn-b-M13_INTERVERTEB	Other intervertebral disc disorders	Other intervertebral disc disorders || ||	TRUE	igd								0.07314	98103215	10	2920	2.53688e-16	ebi-a-GCST90001961	CD25 on CD39+ CD4+ T cell || id:ebi-a-GCST90001961	TRUE	reported	igd	2	TRUE	67.9261
rs12778618	C	T	C	T	-0.6486	0.1218	0.0457	0.003701	FALSE	FALSE	FALSE	finn-b-M13_INTERVERTEB	10	95633120	0.1015		0.2303	Other intervertebral disc disorders || id:finn-b-M13_INTERVERTEB	Other intervertebral disc disorders	Other intervertebral disc disorders || ||	TRUE	igd								0.06633	95633120	10	2920	3.04018e-22	ebi-a-GCST90001961	CD25 on CD39+ CD4+ T cell || id:ebi-a-GCST90001961	TRUE	reported	igd	2	TRUE	95.6167
rs190517052	C	T	C	T	0.3882	0.0037	0.0498	0.01504	FALSE	FALSE	FALSE	finn-b-M13_INTERVERTEB	10	97296629	0.0481		0.9387	Other intervertebral disc disorders || id:finn-b-M13_INTERVERTEB	Other intervertebral disc disorders	Other intervertebral disc disorders || ||	TRUE	igd	TRUE	rs190517052	rs111856689	C	T	T	C	0.06355	97293322	10	2920	1.13899e-09	ebi-a-GCST90001961	CD25 on CD39+ CD4+ T cell || id:ebi-a-GCST90001961	TRUE	reported	igd	2	TRUE	37.3147
rs35025323	C	T	C	T	-0.2986	-0.0176	0.2147	0.08427	FALSE	FALSE	FALSE	finn-b-M13_INTERVERTEB	10	97089991	0.0209		0.3997	Other intervertebral disc disorders || id:finn-b-M13_INTERVERTEB	Other intervertebral disc disorders	Other intervertebral disc disorders || ||	TRUE	igd								0.03345	97089991	10	2920	7.71259e-19	ebi-a-GCST90001961	CD25 on CD39+ CD4+ T cell || id:ebi-a-GCST90001961	TRUE	reported	igd	2	TRUE	79.687
rs4075310	T	C	T	C	-0.7175	0.0337	0.4729	0.5399	FALSE	FALSE	FALSE	finn-b-M13_INTERVERTEB	10	97574689	0.0117		0.00385097	Other intervertebral disc disorders || id:finn-b-M13_INTERVERTEB	Other intervertebral disc disorders	Other intervertebral disc disorders || ||	TRUE	igd								0.02414	97574689	10	2920	7.96159e-170	ebi-a-GCST90001961	CD25 on CD39+ CD4+ T cell || id:ebi-a-GCST90001961	TRUE	reported	igd	2	TRUE	883.424
rs7079761	A	G	A	G	-0.4818	0.0131	0.0557	0.01445	FALSE	FALSE	FALSE	finn-b-M13_INTERVERTEB	10	97842115	0.0488		0.788501	Other intervertebral disc disorders || id:finn-b-M13_INTERVERTEB	Other intervertebral disc disorders	Other intervertebral disc disorders || ||	TRUE	igd								0.06227	97842115	10	2920	1.38612e-14	ebi-a-GCST90001961	CD25 on CD39+ CD4+ T cell || id:ebi-a-GCST90001961	TRUE	reported	igd	2	TRUE	59.8654
rs113812519	G	A	G	A	0.5404	-0.021	0.0185	0.02564	FALSE	FALSE	FALSE	finn-b-M13_INTERVERTEB	1	207276336	0.0371		0.5717	Other intervertebral disc disorders || id:finn-b-M13_INTERVERTEB	Other intervertebral disc disorders	Other intervertebral disc disorders || ||	TRUE	igd								0.0918	207276336	1	3656	4.29101e-09	ebi-a-GCST90001738	CD19 on unswitched memory B cell || id:ebi-a-GCST90001738	TRUE	reported	igd	2	TRUE	34.6534
rs138920008	C	G	C	G	-1.283	0.0763	0.0041	0.03043	FALSE	TRUE	FALSE	finn-b-M13_INTERVERTEB	16	32422808	0.0357		0.0323303	Other intervertebral disc disorders || id:finn-b-M13_INTERVERTEB	Other intervertebral disc disorders	Other intervertebral disc disorders || ||	TRUE	igd								0.2175	32422808	16	3656	3.95704e-09	ebi-a-GCST90001738	CD19 on unswitched memory B cell || id:ebi-a-GCST90001738	TRUE	reported	igd	2	TRUE	34.7964
rs144743804	A	G	A	G	0.4919	-0.0302	0.0197	0.01132	FALSE	FALSE	FALSE	finn-b-M13_INTERVERTEB	1	207018206	0.055		0.582801	Other intervertebral disc disorders || id:finn-b-M13_INTERVERTEB	Other intervertebral disc disorders	Other intervertebral disc disorders || ||	TRUE	igd								0.08935	207018206	1	3656	3.94703e-08	ebi-a-GCST90001738	CD19 on unswitched memory B cell || id:ebi-a-GCST90001738	TRUE	reported	igd	2	TRUE	30.3085
rs55712453	G	A	G	A	0.5735	-0.0716	0.0201	0.004124	FALSE	FALSE	FALSE	finn-b-M13_INTERVERTEB	1	206902437	0.0945		0.4487	Other intervertebral disc disorders || id:finn-b-M13_INTERVERTEB	Other intervertebral disc disorders	Other intervertebral disc disorders || ||	TRUE	igd								0.08992	206902437	1	3656	2.01702e-10	ebi-a-GCST90001738	CD19 on unswitched memory B cell || id:ebi-a-GCST90001738	TRUE	reported	igd	2	TRUE	40.6775
rs113812519	G	A	G	A	0.5863	-0.021	0.0185	0.02564	FALSE	FALSE	FALSE	finn-b-M13_INTERVERTEB	1	207276336	0.0371		0.5717	Other intervertebral disc disorders || id:finn-b-M13_INTERVERTEB	Other intervertebral disc disorders	Other intervertebral disc disorders || ||	TRUE	igd								0.09251	207276336	1	3657	2.61198e-10	ebi-a-GCST90001742	CD19 on transitional B cell || id:ebi-a-GCST90001742	TRUE	reported	igd	2	TRUE	40.1664
rs138920008	C	G	C	G	-1.3	0.0763	0.0041	0.03043	FALSE	TRUE	FALSE	finn-b-M13_INTERVERTEB	16	32422808	0.0357		0.0323303	Other intervertebral disc disorders || id:finn-b-M13_INTERVERTEB	Other intervertebral disc disorders	Other intervertebral disc disorders || ||	TRUE	igd								0.2194	32422808	16	3657	3.41303e-09	ebi-a-GCST90001742	CD19 on transitional B cell || id:ebi-a-GCST90001742	TRUE	reported	igd	2	TRUE	35.1086
rs144743804	A	G	A	G	0.539	-0.0302	0.0197	0.01132	FALSE	FALSE	FALSE	finn-b-M13_INTERVERTEB	1	207018206	0.055		0.582801	Other intervertebral disc disorders || id:finn-b-M13_INTERVERTEB	Other intervertebral disc disorders	Other intervertebral disc disorders || ||	TRUE	igd								0.09004	207018206	1	3657	2.357e-09	ebi-a-GCST90001742	CD19 on transitional B cell || id:ebi-a-GCST90001742	TRUE	reported	igd	2	TRUE	35.8349
rs55712453	G	A	G	A	0.5582	-0.0716	0.0201	0.004124	FALSE	FALSE	FALSE	finn-b-M13_INTERVERTEB	1	206902437	0.0945		0.4487	Other intervertebral disc disorders || id:finn-b-M13_INTERVERTEB	Other intervertebral disc disorders	Other intervertebral disc disorders || ||	TRUE	igd								0.0907	206902437	1	3657	8.33508e-10	ebi-a-GCST90001742	CD19 on transitional B cell || id:ebi-a-GCST90001742	TRUE	reported	igd	2	TRUE	37.8761
rs11896593	C	G	C	G	0.2701	-0.0269	0.3707	0.133	FALSE	TRUE	FALSE	finn-b-M13_INTERVERTEB	2	38925155	0.0172		0.1174	Other intervertebral disc disorders || id:finn-b-M13_INTERVERTEB	Other intervertebral disc disorders	Other intervertebral disc disorders || ||	TRUE	igd								0.02208	38925155	2	3427	1.04112e-33	ebi-a-GCST90001561	CD45RA+ CD8+ T cell %CD8+ T cell || id:ebi-a-GCST90001561	TRUE	reported	igd	2	TRUE	149.641
rs150956189	C	T	C	T	3.098	-0.0805	0.0003	0.0414	FALSE	FALSE	FALSE	finn-b-M13_INTERVERTEB	1	214625781	0.03		0.007284	Other intervertebral disc disorders || id:finn-b-M13_INTERVERTEB	Other intervertebral disc disorders	Other intervertebral disc disorders || ||	TRUE	igd								0.5579	214625781	1	3427	3.03403e-08	ebi-a-GCST90001561	CD45RA+ CD8+ T cell %CD8+ T cell || id:ebi-a-GCST90001561	TRUE	reported	igd	2	TRUE	30.8354
rs17583875	A	G	A	G	1.755	-0.0123	0.0029	0.02191	FALSE	FALSE	FALSE	finn-b-M13_INTERVERTEB	1	197924770	0.0398		0.7576	Other intervertebral disc disorders || id:finn-b-M13_INTERVERTEB	Other intervertebral disc disorders	Other intervertebral disc disorders || ||	TRUE	igd								0.1946	197924770	1	3427	3.06196e-19	ebi-a-GCST90001561	CD45RA+ CD8+ T cell %CD8+ T cell || id:ebi-a-GCST90001561	TRUE	reported	igd	2	TRUE	81.3333
rs2463509	T	C	T	C	-1.139	0.07	0.9971	0.9849	FALSE	FALSE	FALSE	finn-b-M13_INTERVERTEB	2	103672986	0.0502		0.163	Other intervertebral disc disorders || id:finn-b-M13_INTERVERTEB	Other intervertebral disc disorders	Other intervertebral disc disorders || ||	TRUE	igd								0.2039	103672986	2	3427	2.52098e-08	ebi-a-GCST90001561	CD45RA+ CD8+ T cell %CD8+ T cell || id:ebi-a-GCST90001561	TRUE	reported	igd	2	TRUE	31.2042
rs28578699	C	A	C	A	0.174	-0.0125	0.3669	0.4804	FALSE	FALSE	FALSE	finn-b-M13_INTERVERTEB	2	38910595	0.0116		0.2806	Other intervertebral disc disorders || id:finn-b-M13_INTERVERTEB	Other intervertebral disc disorders	Other intervertebral disc disorders || ||	TRUE	igd	TRUE	rs28578699	rs1469594	C	A	C	T	0.02238	38899155	2	3427	9.92887e-15	ebi-a-GCST90001561	CD45RA+ CD8+ T cell %CD8+ T cell || id:ebi-a-GCST90001561	TRUE	reported	igd	2	TRUE	60.4475
rs3130685	T	C	T	C	0.1894	0.0327	0.3439	0.4493	FALSE	FALSE	FALSE	finn-b-M13_INTERVERTEB	6	31206206	0.0124		0.00863297	Other intervertebral disc disorders || id:finn-b-M13_INTERVERTEB	Other intervertebral disc disorders	Other intervertebral disc disorders || ||	TRUE	igd								0.02987	31206206	6	3408	2.56401e-10	ebi-a-GCST90001687	CD28- CD8+ T cell Absolute Count || id:ebi-a-GCST90001687	TRUE	reported	igd	2	TRUE	40.2059
rs36058358	A	G	A	G	-0.22	-0.0234	0.2229	0.02213	FALSE	FALSE	FALSE	finn-b-M13_INTERVERTEB	6	32636282	0.0391		0.550399	Other intervertebral disc disorders || id:finn-b-M13_INTERVERTEB	Other intervertebral disc disorders	Other intervertebral disc disorders || ||	TRUE	igd								0.03784	32636282	6	3408	6.67898e-09	ebi-a-GCST90001687	CD28- CD8+ T cell Absolute Count || id:ebi-a-GCST90001687	TRUE	reported	igd	2	TRUE	33.8021
rs4796089	C	T	C	T	-0.2103	-0.0009	0.1339	0.0931	FALSE	FALSE	FALSE	finn-b-M13_INTERVERTEB	17	33814758	0.0199		0.9625	Other intervertebral disc disorders || id:finn-b-M13_INTERVERTEB	Other intervertebral disc disorders	Other intervertebral disc disorders || ||	TRUE	igd								0.03733	33814758	17	3408	1.89998e-08	ebi-a-GCST90001687	CD28- CD8+ T cell Absolute Count || id:ebi-a-GCST90001687	TRUE	reported	igd	2	TRUE	31.7368
