# Supplementary material for: Causal relationship between the blood immune cells and intervertebral disc degeneration: univariable, bidirectional and multivariable Mendelian randomization
Source: Front Immunol. 2024 Jan 10;14:1321295. doi: 10.3389/fimmu.2023.1321295 (PMC10806224; doi:10.3389/fimmu.2023.1321295)
Supplement: Supplementary file 1 [file DataSheet_1.zip › Supplementary table2.xlsx]

## Sheet: Sheet 1
id.exposure	id.outcome	outcome	exposure	method	nsnp	b	se	pval	lo_ci	up_ci	or	or_lci95	or_uci95
bbj-a-44	finn-b-M13_INTERVERTEB	Other intervertebral disc disorders || id:finn-b-M13_INTERVERTEB	Neutrophil count || id:bbj-a-44	MR Egger	19	-0.265936	0.195808	0.19217	-0.649719	0.117847	0.766488	0.522193	1.12507
bbj-a-44	finn-b-M13_INTERVERTEB	Other intervertebral disc disorders || id:finn-b-M13_INTERVERTEB	Neutrophil count || id:bbj-a-44	Weighted median	19	-0.0736154	0.089379	0.410149	-0.248798	0.101567	0.929029	0.779737	1.1069
bbj-a-44	finn-b-M13_INTERVERTEB	Other intervertebral disc disorders || id:finn-b-M13_INTERVERTEB	Neutrophil count || id:bbj-a-44	Inverse variance weighted	19	-0.0588728	0.061477	0.338245	-0.179368	0.0616221	0.942827	0.835799	1.06356
bbj-a-44	finn-b-M13_INTERVERTEB	Other intervertebral disc disorders || id:finn-b-M13_INTERVERTEB	Neutrophil count || id:bbj-a-44	Simple mode	19	0.102837	0.158828	0.525496	-0.208465	0.41414	1.10831	0.811829	1.51307
bbj-a-44	finn-b-M13_INTERVERTEB	Other intervertebral disc disorders || id:finn-b-M13_INTERVERTEB	Neutrophil count || id:bbj-a-44	Weighted mode	19	-0.236179	0.126635	0.078565	-0.484384	0.0120264	0.78964	0.616077	1.0121
ebi-a-GCST004620	finn-b-M13_INTERVERTEB	Other intervertebral disc disorders || id:finn-b-M13_INTERVERTEB	Sum basophil neutrophil counts || id:ebi-a-GCST004620	MR Egger	133	-0.0690764	0.0785781	0.380968	-0.22309	0.0849367	0.933255	0.800043	1.08865
ebi-a-GCST004620	finn-b-M13_INTERVERTEB	Other intervertebral disc disorders || id:finn-b-M13_INTERVERTEB	Sum basophil neutrophil counts || id:ebi-a-GCST004620	Weighted median	133	-0.0622926	0.0529876	0.239752	-0.166148	0.0415632	0.939608	0.846921	1.04244
ebi-a-GCST004620	finn-b-M13_INTERVERTEB	Other intervertebral disc disorders || id:finn-b-M13_INTERVERTEB	Sum basophil neutrophil counts || id:ebi-a-GCST004620	Inverse variance weighted	133	-0.0517901	0.035466	0.144215	-0.121303	0.0177233	0.949528	0.885765	1.01788
ebi-a-GCST004620	finn-b-M13_INTERVERTEB	Other intervertebral disc disorders || id:finn-b-M13_INTERVERTEB	Sum basophil neutrophil counts || id:ebi-a-GCST004620	Simple mode	133	-0.088478	0.116633	0.449445	-0.317079	0.140124	0.915323	0.728273	1.15042
ebi-a-GCST004620	finn-b-M13_INTERVERTEB	Other intervertebral disc disorders || id:finn-b-M13_INTERVERTEB	Sum basophil neutrophil counts || id:ebi-a-GCST004620	Weighted mode	133	-0.0969365	0.0734468	0.18918	-0.240892	0.0470193	0.907614	0.785926	1.04814
ebi-a-GCST004621	finn-b-M13_INTERVERTEB	Other intervertebral disc disorders || id:finn-b-M13_INTERVERTEB	Sum basophil neutrophil counts || id:ebi-a-GCST004621	MR Egger	154	0.0355607	0.0550493	0.519267	-0.0723359	0.143457	1.0362	0.930218	1.15426
ebi-a-GCST004621	finn-b-M13_INTERVERTEB	Other intervertebral disc disorders || id:finn-b-M13_INTERVERTEB	Sum basophil neutrophil counts || id:ebi-a-GCST004621	Weighted median	154	0.0631155	0.0415441	0.128701	-0.0183108	0.144542	1.06515	0.981856	1.15551
ebi-a-GCST004621	finn-b-M13_INTERVERTEB	Other intervertebral disc disorders || id:finn-b-M13_INTERVERTEB	Sum basophil neutrophil counts || id:ebi-a-GCST004621	Inverse variance weighted	154	2.39131e-05	0.02784	0.999315	-0.0545426	0.0545904	1.00002	0.946918	1.05611
ebi-a-GCST004621	finn-b-M13_INTERVERTEB	Other intervertebral disc disorders || id:finn-b-M13_INTERVERTEB	Sum basophil neutrophil counts || id:ebi-a-GCST004621	Simple mode	154	0.0447179	0.0978172	0.648206	-0.147004	0.23644	1.04573	0.863291	1.26673
ebi-a-GCST004621	finn-b-M13_INTERVERTEB	Other intervertebral disc disorders || id:finn-b-M13_INTERVERTEB	Sum basophil neutrophil counts || id:ebi-a-GCST004621	Weighted mode	154	0.0733712	0.0510828	0.152953	-0.026751	0.173493	1.07613	0.973604	1.18945
ebi-a-GCST004629	finn-b-M13_INTERVERTEB	Other intervertebral disc disorders || id:finn-b-M13_INTERVERTEB	Neutrophil count || id:ebi-a-GCST004629	MR Egger	132	-0.0747879	0.0790699	0.345982	-0.229765	0.0801891	0.92794	0.79472	1.08349
ebi-a-GCST004629	finn-b-M13_INTERVERTEB	Other intervertebral disc disorders || id:finn-b-M13_INTERVERTEB	Neutrophil count || id:ebi-a-GCST004629	Weighted median	132	-0.0626636	0.0541211	0.246929	-0.168741	0.0434137	0.939259	0.844728	1.04437
ebi-a-GCST004629	finn-b-M13_INTERVERTEB	Other intervertebral disc disorders || id:finn-b-M13_INTERVERTEB	Neutrophil count || id:ebi-a-GCST004629	Inverse variance weighted	132	-0.0486888	0.03557	0.171056	-0.118406	0.0210283	0.952477	0.888335	1.02125
ebi-a-GCST004629	finn-b-M13_INTERVERTEB	Other intervertebral disc disorders || id:finn-b-M13_INTERVERTEB	Neutrophil count || id:ebi-a-GCST004629	Simple mode	132	-0.0696655	0.107412	0.517742	-0.280192	0.140861	0.932706	0.755638	1.15126
ebi-a-GCST004629	finn-b-M13_INTERVERTEB	Other intervertebral disc disorders || id:finn-b-M13_INTERVERTEB	Neutrophil count || id:ebi-a-GCST004629	Weighted mode	132	-0.0866034	0.0716347	0.228856	-0.227007	0.0538005	0.917041	0.796915	1.05527
ebi-a-GCST90001391	finn-b-M13_INTERVERTEB	Other intervertebral disc disorders || id:finn-b-M13_INTERVERTEB	IgD+ B cell %B cell || id:ebi-a-GCST90001391	Wald ratio	1	0.0849546	0.0830091	0.306101	-0.0777432	0.247652	1.08867	0.925202	1.28101
ebi-a-GCST90001392	finn-b-M13_INTERVERTEB	Other intervertebral disc disorders || id:finn-b-M13_INTERVERTEB	IgD+ CD38+ B cell Absolute Count || id:ebi-a-GCST90001392	Inverse variance weighted	2	-0.0893934	0.0929591	0.336229	-0.271593	0.0928064	0.914486	0.762164	1.09725
ebi-a-GCST90001395	finn-b-M13_INTERVERTEB	Other intervertebral disc disorders || id:finn-b-M13_INTERVERTEB	IgD+ CD38- B cell %B cell || id:ebi-a-GCST90001395	Inverse variance weighted	2	0.0228558	0.0798985	0.774832	-0.133745	0.179457	1.02312	0.874813	1.19657
ebi-a-GCST90001396	finn-b-M13_INTERVERTEB	Other intervertebral disc disorders || id:finn-b-M13_INTERVERTEB	IgD+ CD38- B cell Absolute Count || id:ebi-a-GCST90001396	Wald ratio	1	0.0136265	0.219573	0.950516	-0.416736	0.443989	1.01372	0.659195	1.55891
ebi-a-GCST90001397	finn-b-M13_INTERVERTEB	Other intervertebral disc disorders || id:finn-b-M13_INTERVERTEB	Unswitched memory B cell %B cell || id:ebi-a-GCST90001397	Wald ratio	1	-0.127184	0.0835885	0.128121	-0.291018	0.0366493	0.880571	0.747502	1.03733
ebi-a-GCST90001398	finn-b-M13_INTERVERTEB	Other intervertebral disc disorders || id:finn-b-M13_INTERVERTEB	Unswitched memory B cell Absolute Count || id:ebi-a-GCST90001398	Inverse variance weighted	2	-0.0882431	0.121938	0.469265	-0.327241	0.150754	0.915538	0.72091	1.16271
ebi-a-GCST90001399	finn-b-M13_INTERVERTEB	Other intervertebral disc disorders || id:finn-b-M13_INTERVERTEB	IgD- CD27- B cell %B cell || id:ebi-a-GCST90001399	MR Egger	3	-0.0937235	0.0722587	0.418127	-0.235351	0.0479035	0.910534	0.790294	1.04907
ebi-a-GCST90001399	finn-b-M13_INTERVERTEB	Other intervertebral disc disorders || id:finn-b-M13_INTERVERTEB	IgD- CD27- B cell %B cell || id:ebi-a-GCST90001399	Weighted median	3	-0.0312782	0.0311416	0.315193	-0.0923158	0.0297594	0.969206	0.911817	1.03021
ebi-a-GCST90001399	finn-b-M13_INTERVERTEB	Other intervertebral disc disorders || id:finn-b-M13_INTERVERTEB	IgD- CD27- B cell %B cell || id:ebi-a-GCST90001399	Inverse variance weighted	3	-0.0313113	0.0305103	0.304771	-0.0911115	0.0284888	0.969174	0.912916	1.0289
ebi-a-GCST90001399	finn-b-M13_INTERVERTEB	Other intervertebral disc disorders || id:finn-b-M13_INTERVERTEB	IgD- CD27- B cell %B cell || id:ebi-a-GCST90001399	Simple mode	3	0.046722	0.0597855	0.516336	-0.0704576	0.163902	1.04783	0.931967	1.1781
ebi-a-GCST90001399	finn-b-M13_INTERVERTEB	Other intervertebral disc disorders || id:finn-b-M13_INTERVERTEB	IgD- CD27- B cell %B cell || id:ebi-a-GCST90001399	Weighted mode	3	-0.0469008	0.0325328	0.286134	-0.110665	0.0168635	0.954182	0.895239	1.01701
ebi-a-GCST90001401	finn-b-M13_INTERVERTEB	Other intervertebral disc disorders || id:finn-b-M13_INTERVERTEB	IgD- CD27- B cell Absolute Count || id:ebi-a-GCST90001401	Inverse variance weighted	2	-0.0424292	0.0434119	0.328389	-0.127516	0.0426581	0.958458	0.880279	1.04358
ebi-a-GCST90001404	finn-b-M13_INTERVERTEB	Other intervertebral disc disorders || id:finn-b-M13_INTERVERTEB	Plasma Blast-Plasma Cell %B cell || id:ebi-a-GCST90001404	Wald ratio	1	-0.0192417	0.12309	0.875779	-0.260498	0.222015	0.980942	0.770668	1.24859
ebi-a-GCST90001406	finn-b-M13_INTERVERTEB	Other intervertebral disc disorders || id:finn-b-M13_INTERVERTEB	Memory B cell %B cell || id:ebi-a-GCST90001406	Wald ratio	1	-0.209127	0.0912654	0.0219397	-0.388007	-0.0302464	0.811293	0.678408	0.970206
ebi-a-GCST90001407	finn-b-M13_INTERVERTEB	Other intervertebral disc disorders || id:finn-b-M13_INTERVERTEB	Memory B cell Absolute Count || id:ebi-a-GCST90001407	Wald ratio	1	0.165318	0.186127	0.374434	-0.199491	0.530127	1.17977	0.819147	1.69915
ebi-a-GCST90001408	finn-b-M13_INTERVERTEB	Other intervertebral disc disorders || id:finn-b-M13_INTERVERTEB	Naive-mature B cell %B cell || id:ebi-a-GCST90001408	Wald ratio	1	0.219771	0.0959106	0.0219397	0.0317858	0.407755	1.24579	1.0323	1.50344
ebi-a-GCST90001410	finn-b-M13_INTERVERTEB	Other intervertebral disc disorders || id:finn-b-M13_INTERVERTEB	IgD- CD38+ B cell %B cell || id:ebi-a-GCST90001410	Wald ratio	1	0.104478	0.0831557	0.208967	-0.0585075	0.267463	1.11013	0.943171	1.30664
ebi-a-GCST90001412	finn-b-M13_INTERVERTEB	Other intervertebral disc disorders || id:finn-b-M13_INTERVERTEB	IgD+ CD24+ B cell Absolute Count || id:ebi-a-GCST90001412	Wald ratio	1	0.145695	0.164035	0.374434	-0.175813	0.467203	1.15684	0.838775	1.59553
ebi-a-GCST90001415	finn-b-M13_INTERVERTEB	Other intervertebral disc disorders || id:finn-b-M13_INTERVERTEB	IgD+ CD24- B cell %B cell || id:ebi-a-GCST90001415	Wald ratio	1	0.0136646	0.0459627	0.76624	-0.0764224	0.103752	1.01376	0.926425	1.10932
ebi-a-GCST90001417	finn-b-M13_INTERVERTEB	Other intervertebral disc disorders || id:finn-b-M13_INTERVERTEB	CD24+ CD27+ B cell %B cell || id:ebi-a-GCST90001417	MR Egger	3	0.356228	0.346767	0.491432	-0.323434	1.03589	1.42793	0.72366	2.81762
ebi-a-GCST90001417	finn-b-M13_INTERVERTEB	Other intervertebral disc disorders || id:finn-b-M13_INTERVERTEB	CD24+ CD27+ B cell %B cell || id:ebi-a-GCST90001417	Weighted median	3	-0.0618532	0.0420376	0.141189	-0.144247	0.0205406	0.940021	0.865674	1.02075
ebi-a-GCST90001417	finn-b-M13_INTERVERTEB	Other intervertebral disc disorders || id:finn-b-M13_INTERVERTEB	CD24+ CD27+ B cell %B cell || id:ebi-a-GCST90001417	Inverse variance weighted	3	-0.0651982	0.0525125	0.214393	-0.168123	0.0377262	0.936882	0.84525	1.03845
ebi-a-GCST90001417	finn-b-M13_INTERVERTEB	Other intervertebral disc disorders || id:finn-b-M13_INTERVERTEB	CD24+ CD27+ B cell %B cell || id:ebi-a-GCST90001417	Simple mode	3	-0.166012	0.0951714	0.223217	-0.352548	0.0205238	0.847036	0.702895	1.02074
ebi-a-GCST90001417	finn-b-M13_INTERVERTEB	Other intervertebral disc disorders || id:finn-b-M13_INTERVERTEB	CD24+ CD27+ B cell %B cell || id:ebi-a-GCST90001417	Weighted mode	3	-0.0144067	0.0417235	0.762811	-0.0961847	0.0673713	0.985697	0.908296	1.06969
ebi-a-GCST90001418	finn-b-M13_INTERVERTEB	Other intervertebral disc disorders || id:finn-b-M13_INTERVERTEB	CD24+ CD27+ B cell Absolute Count || id:ebi-a-GCST90001418	Wald ratio	1	0.169131	0.19042	0.374434	-0.204092	0.542354	1.18427	0.815387	1.72005
ebi-a-GCST90001422	finn-b-M13_INTERVERTEB	Other intervertebral disc disorders || id:finn-b-M13_INTERVERTEB	CD20- CD38- B cell %B cell || id:ebi-a-GCST90001422	Wald ratio	1	0.052827	0.0463584	0.25448	-0.0380355	0.14369	1.05425	0.962679	1.15453
ebi-a-GCST90001424	finn-b-M13_INTERVERTEB	Other intervertebral disc disorders || id:finn-b-M13_INTERVERTEB	IgD+ B cell %Lymphocyte || id:ebi-a-GCST90001424	Inverse variance weighted	2	-0.0866007	0.114332	0.44878	-0.310691	0.13749	0.917043	0.73294	1.14739
ebi-a-GCST90001426	finn-b-M13_INTERVERTEB	Other intervertebral disc disorders || id:finn-b-M13_INTERVERTEB	IgD- CD38dim B cell %lymphocyte || id:ebi-a-GCST90001426	Inverse variance weighted	2	-0.132963	0.0640059	0.037768	-0.258415	-0.00751196	0.875497	0.772275	0.992516
ebi-a-GCST90001429	finn-b-M13_INTERVERTEB	Other intervertebral disc disorders || id:finn-b-M13_INTERVERTEB	IgD+ CD38+ B cell %lymphocyte || id:ebi-a-GCST90001429	Wald ratio	1	-0.217959	0.336391	0.517028	-0.877287	0.441368	0.804158	0.41591	1.55483
ebi-a-GCST90001431	finn-b-M13_INTERVERTEB	Other intervertebral disc disorders || id:finn-b-M13_INTERVERTEB	IgD+ CD38- B cell %lymphocyte || id:ebi-a-GCST90001431	Inverse variance weighted	2	0.094768	0.137165	0.489626	-0.174076	0.363612	1.0994	0.840233	1.43852
ebi-a-GCST90001432	finn-b-M13_INTERVERTEB	Other intervertebral disc disorders || id:finn-b-M13_INTERVERTEB	Unswitched memory B cell %lymphocyte || id:ebi-a-GCST90001432	MR Egger	4	-0.223428	0.118908	0.201013	-0.456487	0.00963085	0.799772	0.633505	1.00968
ebi-a-GCST90001432	finn-b-M13_INTERVERTEB	Other intervertebral disc disorders || id:finn-b-M13_INTERVERTEB	Unswitched memory B cell %lymphocyte || id:ebi-a-GCST90001432	Weighted median	4	0.0375108	0.0757483	0.620457	-0.110956	0.185977	1.03822	0.894978	1.2044
ebi-a-GCST90001432	finn-b-M13_INTERVERTEB	Other intervertebral disc disorders || id:finn-b-M13_INTERVERTEB	Unswitched memory B cell %lymphocyte || id:ebi-a-GCST90001432	Inverse variance weighted	4	0.0191151	0.0750784	0.79903	-0.128038	0.166269	1.0193	0.87982	1.18089
ebi-a-GCST90001432	finn-b-M13_INTERVERTEB	Other intervertebral disc disorders || id:finn-b-M13_INTERVERTEB	Unswitched memory B cell %lymphocyte || id:ebi-a-GCST90001432	Simple mode	4	0.129843	0.144659	0.435556	-0.153689	0.413375	1.13865	0.857539	1.51191
ebi-a-GCST90001432	finn-b-M13_INTERVERTEB	Other intervertebral disc disorders || id:finn-b-M13_INTERVERTEB	Unswitched memory B cell %lymphocyte || id:ebi-a-GCST90001432	Weighted mode	4	0.13689	0.135326	0.38625	-0.128349	0.40213	1.1467	0.879546	1.49501
ebi-a-GCST90001433	finn-b-M13_INTERVERTEB	Other intervertebral disc disorders || id:finn-b-M13_INTERVERTEB	IgD- CD27- B cell %lymphocyte || id:ebi-a-GCST90001433	Inverse variance weighted	2	-0.0522688	0.0403828	0.195551	-0.131419	0.0268816	0.949074	0.87685	1.02725
ebi-a-GCST90001434	finn-b-M13_INTERVERTEB	Other intervertebral disc disorders || id:finn-b-M13_INTERVERTEB	Switched memory B cell %lymphocyte || id:ebi-a-GCST90001434	MR Egger	3	0.798388	1.40346	0.670731	-1.9524	3.54918	2.22196	0.141933	34.7847
ebi-a-GCST90001434	finn-b-M13_INTERVERTEB	Other intervertebral disc disorders || id:finn-b-M13_INTERVERTEB	Switched memory B cell %lymphocyte || id:ebi-a-GCST90001434	Weighted median	3	-0.0697556	0.0569636	0.220739	-0.181404	0.041893	0.932622	0.834098	1.04278
ebi-a-GCST90001434	finn-b-M13_INTERVERTEB	Other intervertebral disc disorders || id:finn-b-M13_INTERVERTEB	Switched memory B cell %lymphocyte || id:ebi-a-GCST90001434	Inverse variance weighted	3	-0.0541803	0.047903	0.258038	-0.14807	0.0397096	0.947261	0.862371	1.04051
ebi-a-GCST90001434	finn-b-M13_INTERVERTEB	Other intervertebral disc disorders || id:finn-b-M13_INTERVERTEB	Switched memory B cell %lymphocyte || id:ebi-a-GCST90001434	Simple mode	3	-0.0738593	0.06876	0.395146	-0.208629	0.0609103	0.928802	0.811696	1.0628
ebi-a-GCST90001434	finn-b-M13_INTERVERTEB	Other intervertebral disc disorders || id:finn-b-M13_INTERVERTEB	Switched memory B cell %lymphocyte || id:ebi-a-GCST90001434	Weighted mode	3	-0.0735965	0.0654401	0.37758	-0.201859	0.0546662	0.929047	0.81721	1.05619
ebi-a-GCST90001435	finn-b-M13_INTERVERTEB	Other intervertebral disc disorders || id:finn-b-M13_INTERVERTEB	Plasma Blast-Plasma Cell %lymphocyte || id:ebi-a-GCST90001435	Wald ratio	1	0.0541696	0.0898076	0.546393	-0.121853	0.230192	1.05566	0.885278	1.25884
ebi-a-GCST90001436	finn-b-M13_INTERVERTEB	Other intervertebral disc disorders || id:finn-b-M13_INTERVERTEB	Memory B cell %lymphocyte || id:ebi-a-GCST90001436	Inverse variance weighted	2	-0.0217881	0.0901699	0.809064	-0.198521	0.154945	0.978448	0.819942	1.16759
ebi-a-GCST90001437	finn-b-M13_INTERVERTEB	Other intervertebral disc disorders || id:finn-b-M13_INTERVERTEB	Naive-mature B cell %lymphocyte || id:ebi-a-GCST90001437	Wald ratio	1	0.0121323	0.0312448	0.697796	-0.0491075	0.0733721	1.01221	0.952079	1.07613
ebi-a-GCST90001439	finn-b-M13_INTERVERTEB	Other intervertebral disc disorders || id:finn-b-M13_INTERVERTEB	IgD+ CD24+ B cell %lymphocyte || id:ebi-a-GCST90001439	Inverse variance weighted	2	-0.0717239	0.116373	0.537678	-0.299815	0.156367	0.930788	0.740956	1.16926
ebi-a-GCST90001441	finn-b-M13_INTERVERTEB	Other intervertebral disc disorders || id:finn-b-M13_INTERVERTEB	IgD+ CD24- B cell %lymphocyte || id:ebi-a-GCST90001441	Wald ratio	1	0.0125689	0.0323691	0.697796	-0.0508747	0.0760124	1.01265	0.950398	1.07898
ebi-a-GCST90001442	finn-b-M13_INTERVERTEB	Other intervertebral disc disorders || id:finn-b-M13_INTERVERTEB	CD24+ CD27+ B cell %lymphocyte || id:ebi-a-GCST90001442	MR Egger	3	-0.0910918	0.216103	0.746039	-0.514653	0.332469	0.912934	0.597708	1.39441
ebi-a-GCST90001442	finn-b-M13_INTERVERTEB	Other intervertebral disc disorders || id:finn-b-M13_INTERVERTEB	CD24+ CD27+ B cell %lymphocyte || id:ebi-a-GCST90001442	Weighted median	3	-0.143895	0.0675182	0.0330724	-0.276231	-0.0115593	0.865979	0.758638	0.988507
ebi-a-GCST90001442	finn-b-M13_INTERVERTEB	Other intervertebral disc disorders || id:finn-b-M13_INTERVERTEB	CD24+ CD27+ B cell %lymphocyte || id:ebi-a-GCST90001442	Inverse variance weighted	3	-0.10491	0.0706441	0.137529	-0.243373	0.033552	0.900405	0.783979	1.03412
ebi-a-GCST90001442	finn-b-M13_INTERVERTEB	Other intervertebral disc disorders || id:finn-b-M13_INTERVERTEB	CD24+ CD27+ B cell %lymphocyte || id:ebi-a-GCST90001442	Simple mode	3	-0.146278	0.0841406	0.224254	-0.311194	0.0186374	0.863917	0.732572	1.01881
ebi-a-GCST90001442	finn-b-M13_INTERVERTEB	Other intervertebral disc disorders || id:finn-b-M13_INTERVERTEB	CD24+ CD27+ B cell %lymphocyte || id:ebi-a-GCST90001442	Weighted mode	3	-0.146278	0.0733101	0.18414	-0.289966	-0.00259042	0.863917	0.748289	0.997413
ebi-a-GCST90001446	finn-b-M13_INTERVERTEB	Other intervertebral disc disorders || id:finn-b-M13_INTERVERTEB	IgD- CD38- B cell Absolute Count || id:ebi-a-GCST90001446	Wald ratio	1	-0.0253589	0.0590112	0.667392	-0.141021	0.090303	0.97496	0.868471	1.09451
ebi-a-GCST90001450	finn-b-M13_INTERVERTEB	Other intervertebral disc disorders || id:finn-b-M13_INTERVERTEB	CD62L- monocyte Absolute Count || id:ebi-a-GCST90001450	MR Egger	3	-0.152178	0.172557	0.539899	-0.490389	0.186033	0.858835	0.612388	1.20446
ebi-a-GCST90001450	finn-b-M13_INTERVERTEB	Other intervertebral disc disorders || id:finn-b-M13_INTERVERTEB	CD62L- monocyte Absolute Count || id:ebi-a-GCST90001450	Weighted median	3	0.010079	0.0470285	0.8303	-0.0820969	0.102255	1.01013	0.921183	1.10767
ebi-a-GCST90001450	finn-b-M13_INTERVERTEB	Other intervertebral disc disorders || id:finn-b-M13_INTERVERTEB	CD62L- monocyte Absolute Count || id:ebi-a-GCST90001450	Inverse variance weighted	3	0.0110876	0.043438	0.798529	-0.0740508	0.096226	1.01115	0.928624	1.10101
ebi-a-GCST90001450	finn-b-M13_INTERVERTEB	Other intervertebral disc disorders || id:finn-b-M13_INTERVERTEB	CD62L- monocyte Absolute Count || id:ebi-a-GCST90001450	Simple mode	3	-0.0215657	0.0618196	0.760505	-0.142732	0.0996006	0.978665	0.866986	1.10473
ebi-a-GCST90001450	finn-b-M13_INTERVERTEB	Other intervertebral disc disorders || id:finn-b-M13_INTERVERTEB	CD62L- monocyte Absolute Count || id:ebi-a-GCST90001450	Weighted mode	3	0.000209315	0.0545317	0.997286	-0.106673	0.107091	1.00021	0.89882	1.11304
ebi-a-GCST90001451	finn-b-M13_INTERVERTEB	Other intervertebral disc disorders || id:finn-b-M13_INTERVERTEB	CD62L- monocyte %monocyte || id:ebi-a-GCST90001451	MR Egger	4	0.239776	0.137146	0.222517	-0.0290306	0.508583	1.27096	0.971387	1.66293
ebi-a-GCST90001451	finn-b-M13_INTERVERTEB	Other intervertebral disc disorders || id:finn-b-M13_INTERVERTEB	CD62L- monocyte %monocyte || id:ebi-a-GCST90001451	Weighted median	4	-0.0374653	0.0350303	0.284839	-0.106125	0.0311941	0.963228	0.899312	1.03169
ebi-a-GCST90001451	finn-b-M13_INTERVERTEB	Other intervertebral disc disorders || id:finn-b-M13_INTERVERTEB	CD62L- monocyte %monocyte || id:ebi-a-GCST90001451	Inverse variance weighted	4	-0.0447537	0.0435237	0.303827	-0.13006	0.0405528	0.956233	0.878043	1.04139
ebi-a-GCST90001451	finn-b-M13_INTERVERTEB	Other intervertebral disc disorders || id:finn-b-M13_INTERVERTEB	CD62L- monocyte %monocyte || id:ebi-a-GCST90001451	Simple mode	4	-0.134303	0.0768733	0.178953	-0.284975	0.0163682	0.874325	0.752033	1.0165
ebi-a-GCST90001451	finn-b-M13_INTERVERTEB	Other intervertebral disc disorders || id:finn-b-M13_INTERVERTEB	CD62L- monocyte %monocyte || id:ebi-a-GCST90001451	Weighted mode	4	-0.00160742	0.0413896	0.971461	-0.082731	0.0795162	0.998394	0.920599	1.08276
ebi-a-GCST90001452	finn-b-M13_INTERVERTEB	Other intervertebral disc disorders || id:finn-b-M13_INTERVERTEB	CD11c+ CD62L- monocyte Absolute Count || id:ebi-a-GCST90001452	Wald ratio	1	-0.0221117	0.103372	0.830622	-0.224721	0.180498	0.978131	0.798739	1.19781
ebi-a-GCST90001457	finn-b-M13_INTERVERTEB	Other intervertebral disc disorders || id:finn-b-M13_INTERVERTEB	CD11c+ HLA DR++ monocyte %monocyte || id:ebi-a-GCST90001457	Wald ratio	1	-0.00252845	0.073957	0.972727	-0.147484	0.142427	0.997475	0.862876	1.15307
ebi-a-GCST90001458	finn-b-M13_INTERVERTEB	Other intervertebral disc disorders || id:finn-b-M13_INTERVERTEB	Myeloid Dendritic Cell Absolute Count || id:ebi-a-GCST90001458	MR Egger	3	0.095231	0.0654963	0.383541	-0.0331417	0.223604	1.09991	0.967401	1.25058
ebi-a-GCST90001458	finn-b-M13_INTERVERTEB	Other intervertebral disc disorders || id:finn-b-M13_INTERVERTEB	Myeloid Dendritic Cell Absolute Count || id:ebi-a-GCST90001458	Weighted median	3	0.0167436	0.0267357	0.531142	-0.0356583	0.0691455	1.01688	0.96497	1.07159
ebi-a-GCST90001458	finn-b-M13_INTERVERTEB	Other intervertebral disc disorders || id:finn-b-M13_INTERVERTEB	Myeloid Dendritic Cell Absolute Count || id:ebi-a-GCST90001458	Inverse variance weighted	3	0.00513499	0.0294151	0.861417	-0.0525185	0.0627885	1.00515	0.948837	1.0648
ebi-a-GCST90001458	finn-b-M13_INTERVERTEB	Other intervertebral disc disorders || id:finn-b-M13_INTERVERTEB	Myeloid Dendritic Cell Absolute Count || id:ebi-a-GCST90001458	Simple mode	3	0.0154183	0.0482766	0.779716	-0.0792039	0.11004	1.01554	0.923851	1.11632
ebi-a-GCST90001458	finn-b-M13_INTERVERTEB	Other intervertebral disc disorders || id:finn-b-M13_INTERVERTEB	Myeloid Dendritic Cell Absolute Count || id:ebi-a-GCST90001458	Weighted mode	3	0.0172059	0.0285819	0.608339	-0.0388146	0.0732264	1.01735	0.961929	1.07597
ebi-a-GCST90001459	finn-b-M13_INTERVERTEB	Other intervertebral disc disorders || id:finn-b-M13_INTERVERTEB	Myeloid Dendritic Cell %Dendritic Cell || id:ebi-a-GCST90001459	Inverse variance weighted	2	0.00527937	0.0455276	0.907684	-0.0839547	0.0945135	1.00529	0.919473	1.09912
ebi-a-GCST90001460	finn-b-M13_INTERVERTEB	Other intervertebral disc disorders || id:finn-b-M13_INTERVERTEB	Plasmacytoid Dendritic Cell Absolute Count || id:ebi-a-GCST90001460	Inverse variance weighted	2	0.00959679	0.05407	0.859125	-0.0963803	0.115574	1.00964	0.908119	1.12252
ebi-a-GCST90001461	finn-b-M13_INTERVERTEB	Other intervertebral disc disorders || id:finn-b-M13_INTERVERTEB	Dendritic Cell Absolute Count || id:ebi-a-GCST90001461	MR Egger	3	0.0844735	0.071239	0.446021	-0.055155	0.224102	1.08814	0.946338	1.2512
ebi-a-GCST90001461	finn-b-M13_INTERVERTEB	Other intervertebral disc disorders || id:finn-b-M13_INTERVERTEB	Dendritic Cell Absolute Count || id:ebi-a-GCST90001461	Weighted median	3	0.00697662	0.0303999	0.818484	-0.0526072	0.0665604	1.007	0.948753	1.06883
ebi-a-GCST90001461	finn-b-M13_INTERVERTEB	Other intervertebral disc disorders || id:finn-b-M13_INTERVERTEB	Dendritic Cell Absolute Count || id:ebi-a-GCST90001461	Inverse variance weighted	3	-0.00436962	0.0308703	0.887437	-0.0648754	0.0561362	0.99564	0.937184	1.05774
ebi-a-GCST90001461	finn-b-M13_INTERVERTEB	Other intervertebral disc disorders || id:finn-b-M13_INTERVERTEB	Dendritic Cell Absolute Count || id:ebi-a-GCST90001461	Simple mode	3	0.0107838	0.0503663	0.85031	-0.0879342	0.109502	1.01084	0.915821	1.11572
ebi-a-GCST90001461	finn-b-M13_INTERVERTEB	Other intervertebral disc disorders || id:finn-b-M13_INTERVERTEB	Dendritic Cell Absolute Count || id:ebi-a-GCST90001461	Weighted mode	3	0.00716652	0.0303486	0.835304	-0.0523167	0.0666498	1.00719	0.949028	1.06892
ebi-a-GCST90001462	finn-b-M13_INTERVERTEB	Other intervertebral disc disorders || id:finn-b-M13_INTERVERTEB	CD62L- Dendritic Cell Absolute Count || id:ebi-a-GCST90001462	MR Egger	5	0.0603078	0.0555612	0.357164	-0.0485922	0.169208	1.06216	0.952569	1.18437
ebi-a-GCST90001462	finn-b-M13_INTERVERTEB	Other intervertebral disc disorders || id:finn-b-M13_INTERVERTEB	CD62L- Dendritic Cell Absolute Count || id:ebi-a-GCST90001462	Weighted median	5	0.0148848	0.0231667	0.520543	-0.0305219	0.0602914	1.015	0.969939	1.06215
ebi-a-GCST90001462	finn-b-M13_INTERVERTEB	Other intervertebral disc disorders || id:finn-b-M13_INTERVERTEB	CD62L- Dendritic Cell Absolute Count || id:ebi-a-GCST90001462	Inverse variance weighted	5	0.0102753	0.0217892	0.637228	-0.0324315	0.0529822	1.01033	0.968089	1.05441
ebi-a-GCST90001462	finn-b-M13_INTERVERTEB	Other intervertebral disc disorders || id:finn-b-M13_INTERVERTEB	CD62L- Dendritic Cell Absolute Count || id:ebi-a-GCST90001462	Simple mode	5	0.0182648	0.0507647	0.737194	-0.0812341	0.117764	1.01843	0.921978	1.12498
ebi-a-GCST90001462	finn-b-M13_INTERVERTEB	Other intervertebral disc disorders || id:finn-b-M13_INTERVERTEB	CD62L- Dendritic Cell Absolute Count || id:ebi-a-GCST90001462	Weighted mode	5	0.0151562	0.0244726	0.569242	-0.0328101	0.0631226	1.01527	0.967722	1.06516
ebi-a-GCST90001463	finn-b-M13_INTERVERTEB	Other intervertebral disc disorders || id:finn-b-M13_INTERVERTEB	CD62L- Dendritic Cell %Dendritic Cell || id:ebi-a-GCST90001463	MR Egger	4	-0.0268093	0.0705794	0.740602	-0.165145	0.111526	0.973547	0.847771	1.11798
ebi-a-GCST90001463	finn-b-M13_INTERVERTEB	Other intervertebral disc disorders || id:finn-b-M13_INTERVERTEB	CD62L- Dendritic Cell %Dendritic Cell || id:ebi-a-GCST90001463	Weighted median	4	0.013882	0.0234121	0.55322	-0.0320057	0.0597697	1.01398	0.968501	1.06159
ebi-a-GCST90001463	finn-b-M13_INTERVERTEB	Other intervertebral disc disorders || id:finn-b-M13_INTERVERTEB	CD62L- Dendritic Cell %Dendritic Cell || id:ebi-a-GCST90001463	Inverse variance weighted	4	0.0297127	0.0410458	0.469132	-0.050737	0.110162	1.03016	0.950529	1.11646
ebi-a-GCST90001463	finn-b-M13_INTERVERTEB	Other intervertebral disc disorders || id:finn-b-M13_INTERVERTEB	CD62L- Dendritic Cell %Dendritic Cell || id:ebi-a-GCST90001463	Simple mode	4	0.00740487	0.0396774	0.86386	-0.0703628	0.0851725	1.00743	0.932056	1.0889
ebi-a-GCST90001463	finn-b-M13_INTERVERTEB	Other intervertebral disc disorders || id:finn-b-M13_INTERVERTEB	CD62L- Dendritic Cell %Dendritic Cell || id:ebi-a-GCST90001463	Weighted mode	4	0.0132384	0.0237726	0.616458	-0.0333559	0.0598328	1.01333	0.967194	1.06166
ebi-a-GCST90001464	finn-b-M13_INTERVERTEB	Other intervertebral disc disorders || id:finn-b-M13_INTERVERTEB	CD86+ myeloid Dendritic Cell Absolute Count || id:ebi-a-GCST90001464	MR Egger	5	0.0524767	0.0491311	0.363792	-0.0438202	0.148774	1.05388	0.957126	1.16041
ebi-a-GCST90001464	finn-b-M13_INTERVERTEB	Other intervertebral disc disorders || id:finn-b-M13_INTERVERTEB	CD86+ myeloid Dendritic Cell Absolute Count || id:ebi-a-GCST90001464	Weighted median	5	0.0140114	0.022151	0.527034	-0.0294046	0.0574274	1.01411	0.971024	1.05911
ebi-a-GCST90001464	finn-b-M13_INTERVERTEB	Other intervertebral disc disorders || id:finn-b-M13_INTERVERTEB	CD86+ myeloid Dendritic Cell Absolute Count || id:ebi-a-GCST90001464	Inverse variance weighted	5	0.0102032	0.0206476	0.621194	-0.030266	0.0506724	1.01026	0.970187	1.05198
ebi-a-GCST90001464	finn-b-M13_INTERVERTEB	Other intervertebral disc disorders || id:finn-b-M13_INTERVERTEB	CD86+ myeloid Dendritic Cell Absolute Count || id:ebi-a-GCST90001464	Simple mode	5	0.0176444	0.0485558	0.734708	-0.0775249	0.112814	1.0178	0.925404	1.11942
ebi-a-GCST90001464	finn-b-M13_INTERVERTEB	Other intervertebral disc disorders || id:finn-b-M13_INTERVERTEB	CD86+ myeloid Dendritic Cell Absolute Count || id:ebi-a-GCST90001464	Weighted mode	5	0.0144948	0.023509	0.570883	-0.0315829	0.0605725	1.0146	0.968911	1.06244
ebi-a-GCST90001465	finn-b-M13_INTERVERTEB	Other intervertebral disc disorders || id:finn-b-M13_INTERVERTEB	CD86+ myeloid Dendritic Cell %Dendritic Cell || id:ebi-a-GCST90001465	MR Egger	4	0.0494238	0.0587375	0.488677	-0.0657017	0.164549	1.05067	0.93641	1.17886
ebi-a-GCST90001465	finn-b-M13_INTERVERTEB	Other intervertebral disc disorders || id:finn-b-M13_INTERVERTEB	CD86+ myeloid Dendritic Cell %Dendritic Cell || id:ebi-a-GCST90001465	Weighted median	4	0.0141152	0.0212046	0.505624	-0.0274458	0.0556762	1.01422	0.972927	1.05726
ebi-a-GCST90001465	finn-b-M13_INTERVERTEB	Other intervertebral disc disorders || id:finn-b-M13_INTERVERTEB	CD86+ myeloid Dendritic Cell %Dendritic Cell || id:ebi-a-GCST90001465	Inverse variance weighted	4	0.0100062	0.023815	0.674366	-0.0366712	0.0566836	1.01006	0.963993	1.05832
ebi-a-GCST90001465	finn-b-M13_INTERVERTEB	Other intervertebral disc disorders || id:finn-b-M13_INTERVERTEB	CD86+ myeloid Dendritic Cell %Dendritic Cell || id:ebi-a-GCST90001465	Simple mode	4	0.0216837	0.0533553	0.7117	-0.0828927	0.12626	1.02192	0.92045	1.13458
ebi-a-GCST90001465	finn-b-M13_INTERVERTEB	Other intervertebral disc disorders || id:finn-b-M13_INTERVERTEB	CD86+ myeloid Dendritic Cell %Dendritic Cell || id:ebi-a-GCST90001465	Weighted mode	4	0.0140504	0.0229827	0.584178	-0.0309956	0.0590964	1.01415	0.96948	1.06088
ebi-a-GCST90001467	finn-b-M13_INTERVERTEB	Other intervertebral disc disorders || id:finn-b-M13_INTERVERTEB	CD86+ plasmacytoid Dendritic Cell %Dendritic Cell || id:ebi-a-GCST90001467	Wald ratio	1	-0.0233662	0.0682731	0.732166	-0.157181	0.110449	0.976905	0.854549	1.11678
ebi-a-GCST90001468	finn-b-M13_INTERVERTEB	Other intervertebral disc disorders || id:finn-b-M13_INTERVERTEB	CD62L- myeloid Dendritic Cell Absolute Count || id:ebi-a-GCST90001468	MR Egger	6	0.0456432	0.0513963	0.424682	-0.0550935	0.14638	1.0467	0.946397	1.15764
ebi-a-GCST90001468	finn-b-M13_INTERVERTEB	Other intervertebral disc disorders || id:finn-b-M13_INTERVERTEB	CD62L- myeloid Dendritic Cell Absolute Count || id:ebi-a-GCST90001468	Weighted median	6	0.0138614	0.0218763	0.526322	-0.029016	0.0567389	1.01396	0.971401	1.05838
ebi-a-GCST90001468	finn-b-M13_INTERVERTEB	Other intervertebral disc disorders || id:finn-b-M13_INTERVERTEB	CD62L- myeloid Dendritic Cell Absolute Count || id:ebi-a-GCST90001468	Inverse variance weighted	6	0.00892056	0.0202065	0.658872	-0.0306841	0.0485252	1.00896	0.969782	1.04972
ebi-a-GCST90001468	finn-b-M13_INTERVERTEB	Other intervertebral disc disorders || id:finn-b-M13_INTERVERTEB	CD62L- myeloid Dendritic Cell Absolute Count || id:ebi-a-GCST90001468	Simple mode	6	0.0123115	0.0477044	0.806633	-0.0811891	0.105812	1.01239	0.922019	1.11161
ebi-a-GCST90001468	finn-b-M13_INTERVERTEB	Other intervertebral disc disorders || id:finn-b-M13_INTERVERTEB	CD62L- myeloid Dendritic Cell Absolute Count || id:ebi-a-GCST90001468	Weighted mode	6	0.0135021	0.0226487	0.577034	-0.0308894	0.0578936	1.01359	0.969583	1.0596
ebi-a-GCST90001469	finn-b-M13_INTERVERTEB	Other intervertebral disc disorders || id:finn-b-M13_INTERVERTEB	CD62L- myeloid Dendritic Cell %Dendritic Cell || id:ebi-a-GCST90001469	MR Egger	6	0.0505667	0.0489487	0.359943	-0.0453726	0.146506	1.05187	0.955641	1.15778
ebi-a-GCST90001469	finn-b-M13_INTERVERTEB	Other intervertebral disc disorders || id:finn-b-M13_INTERVERTEB	CD62L- myeloid Dendritic Cell %Dendritic Cell || id:ebi-a-GCST90001469	Weighted median	6	0.0138338	0.0221853	0.532917	-0.0296494	0.057317	1.01393	0.970786	1.05899
ebi-a-GCST90001469	finn-b-M13_INTERVERTEB	Other intervertebral disc disorders || id:finn-b-M13_INTERVERTEB	CD62L- myeloid Dendritic Cell %Dendritic Cell || id:ebi-a-GCST90001469	Inverse variance weighted	6	0.0118	0.0200238	0.55566	-0.0274466	0.0510467	1.01187	0.972927	1.05237
ebi-a-GCST90001469	finn-b-M13_INTERVERTEB	Other intervertebral disc disorders || id:finn-b-M13_INTERVERTEB	CD62L- myeloid Dendritic Cell %Dendritic Cell || id:ebi-a-GCST90001469	Simple mode	6	0.0242659	0.0492834	0.643311	-0.0723297	0.120861	1.02456	0.930224	1.12847
ebi-a-GCST90001469	finn-b-M13_INTERVERTEB	Other intervertebral disc disorders || id:finn-b-M13_INTERVERTEB	CD62L- myeloid Dendritic Cell %Dendritic Cell || id:ebi-a-GCST90001469	Weighted mode	6	0.0147122	0.0224757	0.541646	-0.0293401	0.0587646	1.01482	0.971086	1.06053
ebi-a-GCST90001470	finn-b-M13_INTERVERTEB	Other intervertebral disc disorders || id:finn-b-M13_INTERVERTEB	CD62L- plasmacytoid Dendritic Cell Absolute Count || id:ebi-a-GCST90001470	Wald ratio	1	-0.0164639	0.047602	0.729444	-0.109764	0.0768361	0.983671	0.896046	1.07987
ebi-a-GCST90001471	finn-b-M13_INTERVERTEB	Other intervertebral disc disorders || id:finn-b-M13_INTERVERTEB	CD62L- plasmacytoid Dendritic Cell %Dendritic Cell || id:ebi-a-GCST90001471	Inverse variance weighted	2	-0.0145527	0.0358532	0.684819	-0.084825	0.0557196	0.985553	0.918673	1.0573
ebi-a-GCST90001472	finn-b-M13_INTERVERTEB	Other intervertebral disc disorders || id:finn-b-M13_INTERVERTEB	CD62L- CD86+ myeloid Dendritic Cell Absolute Count || id:ebi-a-GCST90001472	MR Egger	5	0.0462432	0.0435285	0.366009	-0.0390726	0.131559	1.04733	0.961681	1.14061
ebi-a-GCST90001472	finn-b-M13_INTERVERTEB	Other intervertebral disc disorders || id:finn-b-M13_INTERVERTEB	CD62L- CD86+ myeloid Dendritic Cell Absolute Count || id:ebi-a-GCST90001472	Weighted median	5	0.0123287	0.0190589	0.517714	-0.0250267	0.049684	1.0124	0.975284	1.05094
ebi-a-GCST90001472	finn-b-M13_INTERVERTEB	Other intervertebral disc disorders || id:finn-b-M13_INTERVERTEB	CD62L- CD86+ myeloid Dendritic Cell Absolute Count || id:ebi-a-GCST90001472	Inverse variance weighted	5	0.00888627	0.0181749	0.624891	-0.0267366	0.0445091	1.00893	0.973618	1.04551
ebi-a-GCST90001472	finn-b-M13_INTERVERTEB	Other intervertebral disc disorders || id:finn-b-M13_INTERVERTEB	CD62L- CD86+ myeloid Dendritic Cell Absolute Count || id:ebi-a-GCST90001472	Simple mode	5	0.0168272	0.0443516	0.72367	-0.070102	0.103756	1.01697	0.932299	1.10933
ebi-a-GCST90001472	finn-b-M13_INTERVERTEB	Other intervertebral disc disorders || id:finn-b-M13_INTERVERTEB	CD62L- CD86+ myeloid Dendritic Cell Absolute Count || id:ebi-a-GCST90001472	Weighted mode	5	0.0127644	0.0211544	0.578794	-0.0286983	0.054227	1.01285	0.97171	1.05572
ebi-a-GCST90001473	finn-b-M13_INTERVERTEB	Other intervertebral disc disorders || id:finn-b-M13_INTERVERTEB	CD62L- CD86+ myeloid Dendritic Cell %Dendritic Cell || id:ebi-a-GCST90001473	MR Egger	5	0.0438578	0.0424314	0.377334	-0.0393077	0.127023	1.04483	0.961455	1.13544
ebi-a-GCST90001473	finn-b-M13_INTERVERTEB	Other intervertebral disc disorders || id:finn-b-M13_INTERVERTEB	CD62L- CD86+ myeloid Dendritic Cell %Dendritic Cell || id:ebi-a-GCST90001473	Weighted median	5	0.0122758	0.0198203	0.535681	-0.0265719	0.0511235	1.01235	0.973778	1.05245
ebi-a-GCST90001473	finn-b-M13_INTERVERTEB	Other intervertebral disc disorders || id:finn-b-M13_INTERVERTEB	CD62L- CD86+ myeloid Dendritic Cell %Dendritic Cell || id:ebi-a-GCST90001473	Inverse variance weighted	5	0.00847439	0.0181594	0.640738	-0.027118	0.0440668	1.00851	0.973246	1.04505
ebi-a-GCST90001473	finn-b-M13_INTERVERTEB	Other intervertebral disc disorders || id:finn-b-M13_INTERVERTEB	CD62L- CD86+ myeloid Dendritic Cell %Dendritic Cell || id:ebi-a-GCST90001473	Simple mode	5	0.00976615	0.0426825	0.830239	-0.0738916	0.0934239	1.00981	0.928772	1.09793
ebi-a-GCST90001473	finn-b-M13_INTERVERTEB	Other intervertebral disc disorders || id:finn-b-M13_INTERVERTEB	CD62L- CD86+ myeloid Dendritic Cell %Dendritic Cell || id:ebi-a-GCST90001473	Weighted mode	5	0.0123241	0.020747	0.584463	-0.0283399	0.0529882	1.0124	0.972058	1.05442
ebi-a-GCST90001474	finn-b-M13_INTERVERTEB	Other intervertebral disc disorders || id:finn-b-M13_INTERVERTEB	Plasmacytoid Dendritic Cell %Dendritic Cell || id:ebi-a-GCST90001474	Inverse variance weighted	2	-0.0236702	0.0287023	0.409555	-0.0799267	0.0325864	0.976608	0.923184	1.03312
ebi-a-GCST90001475	finn-b-M13_INTERVERTEB	Other intervertebral disc disorders || id:finn-b-M13_INTERVERTEB	HLA DR++ monocyte %monocyte || id:ebi-a-GCST90001475	MR Egger	4	0.155493	0.175902	0.46996	-0.189274	0.50026	1.16823	0.82756	1.64915
ebi-a-GCST90001475	finn-b-M13_INTERVERTEB	Other intervertebral disc disorders || id:finn-b-M13_INTERVERTEB	HLA DR++ monocyte %monocyte || id:ebi-a-GCST90001475	Weighted median	4	-0.0428284	0.0376022	0.254709	-0.116529	0.030872	0.958076	0.890005	1.03135
ebi-a-GCST90001475	finn-b-M13_INTERVERTEB	Other intervertebral disc disorders || id:finn-b-M13_INTERVERTEB	HLA DR++ monocyte %monocyte || id:ebi-a-GCST90001475	Inverse variance weighted	4	-0.0591632	0.0345659	0.0869691	-0.126912	0.00858592	0.942553	0.880811	1.00862
ebi-a-GCST90001475	finn-b-M13_INTERVERTEB	Other intervertebral disc disorders || id:finn-b-M13_INTERVERTEB	HLA DR++ monocyte %monocyte || id:ebi-a-GCST90001475	Simple mode	4	-0.0309378	0.0613321	0.648677	-0.151149	0.0892732	0.969536	0.85972	1.09338
ebi-a-GCST90001475	finn-b-M13_INTERVERTEB	Other intervertebral disc disorders || id:finn-b-M13_INTERVERTEB	HLA DR++ monocyte %monocyte || id:ebi-a-GCST90001475	Weighted mode	4	-0.0279863	0.0417556	0.550685	-0.109827	0.0538547	0.972402	0.895989	1.05533
ebi-a-GCST90001476	finn-b-M13_INTERVERTEB	Other intervertebral disc disorders || id:finn-b-M13_INTERVERTEB	HLA DR++ monocyte %leukocyte || id:ebi-a-GCST90001476	Inverse variance weighted	2	-0.0272358	0.0415839	0.512492	-0.10874	0.0542685	0.973132	0.896963	1.05577
ebi-a-GCST90001477	finn-b-M13_INTERVERTEB	Other intervertebral disc disorders || id:finn-b-M13_INTERVERTEB	HLA DR++ monocyte Absolute Count || id:ebi-a-GCST90001477	Wald ratio	1	-0.0683362	0.0581494	0.239922	-0.182309	0.0456367	0.933946	0.833344	1.04669
ebi-a-GCST90001478	finn-b-M13_INTERVERTEB	Other intervertebral disc disorders || id:finn-b-M13_INTERVERTEB	CD4 regulatory T cell %CD4+ T cell || id:ebi-a-GCST90001478	Inverse variance weighted	2	0.0128813	0.0678344	0.849393	-0.120074	0.145837	1.01296	0.886855	1.15701
ebi-a-GCST90001479	finn-b-M13_INTERVERTEB	Other intervertebral disc disorders || id:finn-b-M13_INTERVERTEB	CD4 regulatory T cell %T cell || id:ebi-a-GCST90001479	Wald ratio	1	-0.0506329	0.108569	0.640952	-0.263427	0.162162	0.950628	0.768413	1.17605
ebi-a-GCST90001480	finn-b-M13_INTERVERTEB	Other intervertebral disc disorders || id:finn-b-M13_INTERVERTEB	Resting CD4 regulatory T cell Absolute Count || id:ebi-a-GCST90001480	MR Egger	4	-0.00439524	0.0283629	0.891076	-0.0599865	0.0511961	0.995614	0.941777	1.05253
ebi-a-GCST90001480	finn-b-M13_INTERVERTEB	Other intervertebral disc disorders || id:finn-b-M13_INTERVERTEB	Resting CD4 regulatory T cell Absolute Count || id:ebi-a-GCST90001480	Weighted median	4	-0.0127257	0.023052	0.580919	-0.0579077	0.0324563	0.987355	0.943737	1.03299
ebi-a-GCST90001480	finn-b-M13_INTERVERTEB	Other intervertebral disc disorders || id:finn-b-M13_INTERVERTEB	Resting CD4 regulatory T cell Absolute Count || id:ebi-a-GCST90001480	Inverse variance weighted	4	-0.012533	0.0210402	0.551398	-0.0537718	0.0287059	0.987545	0.947648	1.02912
ebi-a-GCST90001480	finn-b-M13_INTERVERTEB	Other intervertebral disc disorders || id:finn-b-M13_INTERVERTEB	Resting CD4 regulatory T cell Absolute Count || id:ebi-a-GCST90001480	Simple mode	4	-0.0273436	0.0323472	0.460022	-0.0907441	0.036057	0.973027	0.913251	1.03671
ebi-a-GCST90001480	finn-b-M13_INTERVERTEB	Other intervertebral disc disorders || id:finn-b-M13_INTERVERTEB	Resting CD4 regulatory T cell Absolute Count || id:ebi-a-GCST90001480	Weighted mode	4	-0.00876188	0.0234699	0.733726	-0.0547628	0.0372391	0.991276	0.94671	1.03794
ebi-a-GCST90001481	finn-b-M13_INTERVERTEB	Other intervertebral disc disorders || id:finn-b-M13_INTERVERTEB	Resting CD4 regulatory T cell %CD4 regulatory T cell || id:ebi-a-GCST90001481	MR Egger	11	0.00636149	0.0142263	0.665323	-0.021522	0.034245	1.00638	0.978708	1.03484
ebi-a-GCST90001481	finn-b-M13_INTERVERTEB	Other intervertebral disc disorders || id:finn-b-M13_INTERVERTEB	Resting CD4 regulatory T cell %CD4 regulatory T cell || id:ebi-a-GCST90001481	Weighted median	11	-0.00437624	0.0124562	0.72534	-0.0287903	0.0200378	0.995633	0.97162	1.02024
ebi-a-GCST90001481	finn-b-M13_INTERVERTEB	Other intervertebral disc disorders || id:finn-b-M13_INTERVERTEB	Resting CD4 regulatory T cell %CD4 regulatory T cell || id:ebi-a-GCST90001481	Inverse variance weighted	11	0.00280252	0.0102601	0.784739	-0.0173072	0.0229122	1.00281	0.982842	1.02318
ebi-a-GCST90001481	finn-b-M13_INTERVERTEB	Other intervertebral disc disorders || id:finn-b-M13_INTERVERTEB	Resting CD4 regulatory T cell %CD4 regulatory T cell || id:ebi-a-GCST90001481	Simple mode	11	0.00102572	0.0192071	0.958462	-0.0366201	0.0386715	1.00103	0.964042	1.03943
ebi-a-GCST90001481	finn-b-M13_INTERVERTEB	Other intervertebral disc disorders || id:finn-b-M13_INTERVERTEB	Resting CD4 regulatory T cell %CD4 regulatory T cell || id:ebi-a-GCST90001481	Weighted mode	11	-0.00271523	0.011104	0.811767	-0.0244791	0.0190486	0.997288	0.975818	1.01923
ebi-a-GCST90001482	finn-b-M13_INTERVERTEB	Other intervertebral disc disorders || id:finn-b-M13_INTERVERTEB	Resting CD4 regulatory T cell %CD4+ T cell || id:ebi-a-GCST90001482	MR Egger	6	0.00454016	0.0178531	0.811797	-0.030452	0.0395323	1.00455	0.970007	1.04032
ebi-a-GCST90001482	finn-b-M13_INTERVERTEB	Other intervertebral disc disorders || id:finn-b-M13_INTERVERTEB	Resting CD4 regulatory T cell %CD4+ T cell || id:ebi-a-GCST90001482	Weighted median	6	-0.0051355	0.0154766	0.740023	-0.0354697	0.0251987	0.994878	0.965152	1.02552
ebi-a-GCST90001482	finn-b-M13_INTERVERTEB	Other intervertebral disc disorders || id:finn-b-M13_INTERVERTEB	Resting CD4 regulatory T cell %CD4+ T cell || id:ebi-a-GCST90001482	Inverse variance weighted	6	0.00149747	0.0128561	0.907273	-0.0237005	0.0266955	1.0015	0.976578	1.02705
ebi-a-GCST90001482	finn-b-M13_INTERVERTEB	Other intervertebral disc disorders || id:finn-b-M13_INTERVERTEB	Resting CD4 regulatory T cell %CD4+ T cell || id:ebi-a-GCST90001482	Simple mode	6	0.00113966	0.0201449	0.957076	-0.0383444	0.0406237	1.00114	0.962381	1.04146
ebi-a-GCST90001482	finn-b-M13_INTERVERTEB	Other intervertebral disc disorders || id:finn-b-M13_INTERVERTEB	Resting CD4 regulatory T cell %CD4+ T cell || id:ebi-a-GCST90001482	Weighted mode	6	-0.00511218	0.0163868	0.767653	-0.0372302	0.0270059	0.994901	0.963454	1.02737
ebi-a-GCST90001483	finn-b-M13_INTERVERTEB	Other intervertebral disc disorders || id:finn-b-M13_INTERVERTEB	CD39+ resting CD4 regulatory T cell Absolute Count || id:ebi-a-GCST90001483	MR Egger	9	-0.0153433	0.0253649	0.56433	-0.0650584	0.0343719	0.984774	0.937013	1.03497
ebi-a-GCST90001483	finn-b-M13_INTERVERTEB	Other intervertebral disc disorders || id:finn-b-M13_INTERVERTEB	CD39+ resting CD4 regulatory T cell Absolute Count || id:ebi-a-GCST90001483	Weighted median	9	-0.0105696	0.0174598	0.544935	-0.0447909	0.0236517	0.989486	0.956197	1.02393
ebi-a-GCST90001483	finn-b-M13_INTERVERTEB	Other intervertebral disc disorders || id:finn-b-M13_INTERVERTEB	CD39+ resting CD4 regulatory T cell Absolute Count || id:ebi-a-GCST90001483	Inverse variance weighted	9	-0.00369673	0.017868	0.836095	-0.038718	0.0313245	0.99631	0.962022	1.03182
ebi-a-GCST90001483	finn-b-M13_INTERVERTEB	Other intervertebral disc disorders || id:finn-b-M13_INTERVERTEB	CD39+ resting CD4 regulatory T cell Absolute Count || id:ebi-a-GCST90001483	Simple mode	9	0.00227531	0.0309955	0.943284	-0.0584758	0.0630264	1.00228	0.943201	1.06505
ebi-a-GCST90001483	finn-b-M13_INTERVERTEB	Other intervertebral disc disorders || id:finn-b-M13_INTERVERTEB	CD39+ resting CD4 regulatory T cell Absolute Count || id:ebi-a-GCST90001483	Weighted mode	9	-0.0115038	0.0179169	0.538792	-0.0466209	0.0236134	0.988562	0.954449	1.02389
ebi-a-GCST90001484	finn-b-M13_INTERVERTEB	Other intervertebral disc disorders || id:finn-b-M13_INTERVERTEB	CD39+ resting CD4 regulatory T cell %resting CD4 regulatory T cell || id:ebi-a-GCST90001484	MR Egger	7	-0.00820804	0.034715	0.822472	-0.0762495	0.0598334	0.991826	0.926585	1.06166
ebi-a-GCST90001484	finn-b-M13_INTERVERTEB	Other intervertebral disc disorders || id:finn-b-M13_INTERVERTEB	CD39+ resting CD4 regulatory T cell %resting CD4 regulatory T cell || id:ebi-a-GCST90001484	Weighted median	7	-0.0160014	0.0235524	0.496887	-0.0621642	0.0301614	0.984126	0.939729	1.03062
ebi-a-GCST90001484	finn-b-M13_INTERVERTEB	Other intervertebral disc disorders || id:finn-b-M13_INTERVERTEB	CD39+ resting CD4 regulatory T cell %resting CD4 regulatory T cell || id:ebi-a-GCST90001484	Inverse variance weighted	7	-0.0118396	0.0187425	0.527584	-0.048575	0.0248958	0.98823	0.952586	1.02521
ebi-a-GCST90001484	finn-b-M13_INTERVERTEB	Other intervertebral disc disorders || id:finn-b-M13_INTERVERTEB	CD39+ resting CD4 regulatory T cell %resting CD4 regulatory T cell || id:ebi-a-GCST90001484	Simple mode	7	0.0253956	0.0333547	0.475281	-0.0399796	0.0907707	1.02572	0.960809	1.09502
ebi-a-GCST90001484	finn-b-M13_INTERVERTEB	Other intervertebral disc disorders || id:finn-b-M13_INTERVERTEB	CD39+ resting CD4 regulatory T cell %resting CD4 regulatory T cell || id:ebi-a-GCST90001484	Weighted mode	7	-0.0211972	0.0264743	0.453852	-0.0730868	0.0306925	0.979026	0.92952	1.03117
ebi-a-GCST90001485	finn-b-M13_INTERVERTEB	Other intervertebral disc disorders || id:finn-b-M13_INTERVERTEB	CD39+ resting CD4 regulatory T cell %CD4 regulatory T cell || id:ebi-a-GCST90001485	MR Egger	13	0.01155	0.0136018	0.413893	-0.0151095	0.0382095	1.01162	0.985004	1.03895
ebi-a-GCST90001485	finn-b-M13_INTERVERTEB	Other intervertebral disc disorders || id:finn-b-M13_INTERVERTEB	CD39+ resting CD4 regulatory T cell %CD4 regulatory T cell || id:ebi-a-GCST90001485	Weighted median	13	0.0125629	0.010503	0.231646	-0.00802292	0.0331487	1.01264	0.992009	1.0337
ebi-a-GCST90001485	finn-b-M13_INTERVERTEB	Other intervertebral disc disorders || id:finn-b-M13_INTERVERTEB	CD39+ resting CD4 regulatory T cell %CD4 regulatory T cell || id:ebi-a-GCST90001485	Inverse variance weighted	13	0.0143809	0.00875954	0.100644	-0.00278783	0.0315495	1.01448	0.997216	1.03205
ebi-a-GCST90001485	finn-b-M13_INTERVERTEB	Other intervertebral disc disorders || id:finn-b-M13_INTERVERTEB	CD39+ resting CD4 regulatory T cell %CD4 regulatory T cell || id:ebi-a-GCST90001485	Simple mode	13	0.0242699	0.0213979	0.278851	-0.0176699	0.0662098	1.02457	0.982485	1.06845
ebi-a-GCST90001485	finn-b-M13_INTERVERTEB	Other intervertebral disc disorders || id:finn-b-M13_INTERVERTEB	CD39+ resting CD4 regulatory T cell %CD4 regulatory T cell || id:ebi-a-GCST90001485	Weighted mode	13	0.0164009	0.00880655	0.0872085	-0.000859909	0.0336618	1.01654	0.99914	1.03423
ebi-a-GCST90001486	finn-b-M13_INTERVERTEB	Other intervertebral disc disorders || id:finn-b-M13_INTERVERTEB	Activated CD4 regulatory T cell Absolute Count || id:ebi-a-GCST90001486	Inverse variance weighted	2	-0.0196116	0.0315957	0.534794	-0.0815391	0.0423159	0.980579	0.921697	1.04322
ebi-a-GCST90001487	finn-b-M13_INTERVERTEB	Other intervertebral disc disorders || id:finn-b-M13_INTERVERTEB	Activated CD4 regulatory T cell %CD4 regulatory T cell || id:ebi-a-GCST90001487	MR Egger	4	0.0433345	0.0410063	0.401409	-0.0370379	0.123707	1.04429	0.96364	1.13168
ebi-a-GCST90001487	finn-b-M13_INTERVERTEB	Other intervertebral disc disorders || id:finn-b-M13_INTERVERTEB	Activated CD4 regulatory T cell %CD4 regulatory T cell || id:ebi-a-GCST90001487	Weighted median	4	-0.00764853	0.0210083	0.715804	-0.0488248	0.0335277	0.992381	0.952348	1.0341
ebi-a-GCST90001487	finn-b-M13_INTERVERTEB	Other intervertebral disc disorders || id:finn-b-M13_INTERVERTEB	Activated CD4 regulatory T cell %CD4 regulatory T cell || id:ebi-a-GCST90001487	Inverse variance weighted	4	-0.0175746	0.0196454	0.371005	-0.0560795	0.0209303	0.982579	0.945464	1.02115
ebi-a-GCST90001487	finn-b-M13_INTERVERTEB	Other intervertebral disc disorders || id:finn-b-M13_INTERVERTEB	Activated CD4 regulatory T cell %CD4 regulatory T cell || id:ebi-a-GCST90001487	Simple mode	4	-0.0740545	0.0349542	0.124346	-0.142565	-0.0055442	0.928621	0.867131	0.994471
ebi-a-GCST90001487	finn-b-M13_INTERVERTEB	Other intervertebral disc disorders || id:finn-b-M13_INTERVERTEB	Activated CD4 regulatory T cell %CD4 regulatory T cell || id:ebi-a-GCST90001487	Weighted mode	4	-0.00158888	0.0234627	0.95027	-0.0475758	0.044398	0.998412	0.953538	1.0454
ebi-a-GCST90001489	finn-b-M13_INTERVERTEB	Other intervertebral disc disorders || id:finn-b-M13_INTERVERTEB	CD39+ activated CD4 regulatory T cell Absolute Count || id:ebi-a-GCST90001489	MR Egger	5	0.020366	0.0717448	0.794977	-0.120254	0.160986	1.02057	0.886695	1.17467
ebi-a-GCST90001489	finn-b-M13_INTERVERTEB	Other intervertebral disc disorders || id:finn-b-M13_INTERVERTEB	CD39+ activated CD4 regulatory T cell Absolute Count || id:ebi-a-GCST90001489	Weighted median	5	-0.0268902	0.0256989	0.295397	-0.0772601	0.0234797	0.973468	0.925649	1.02376
ebi-a-GCST90001489	finn-b-M13_INTERVERTEB	Other intervertebral disc disorders || id:finn-b-M13_INTERVERTEB	CD39+ activated CD4 regulatory T cell Absolute Count || id:ebi-a-GCST90001489	Inverse variance weighted	5	-0.0157002	0.0204872	0.443473	-0.0558552	0.0244548	0.984422	0.945676	1.02476
ebi-a-GCST90001489	finn-b-M13_INTERVERTEB	Other intervertebral disc disorders || id:finn-b-M13_INTERVERTEB	CD39+ activated CD4 regulatory T cell Absolute Count || id:ebi-a-GCST90001489	Simple mode	5	-0.0304681	0.0365505	0.451396	-0.102107	0.0411708	0.969991	0.902933	1.04203
ebi-a-GCST90001489	finn-b-M13_INTERVERTEB	Other intervertebral disc disorders || id:finn-b-M13_INTERVERTEB	CD39+ activated CD4 regulatory T cell Absolute Count || id:ebi-a-GCST90001489	Weighted mode	5	-0.0377098	0.033271	0.320367	-0.102921	0.0275013	0.962992	0.902198	1.02788
ebi-a-GCST90001491	finn-b-M13_INTERVERTEB	Other intervertebral disc disorders || id:finn-b-M13_INTERVERTEB	CD39+ activated CD4 regulatory T cell %CD4 regulatory T cell || id:ebi-a-GCST90001491	MR Egger	7	0.0414442	0.025763	0.168602	-0.00905134	0.0919398	1.04232	0.990989	1.0963
ebi-a-GCST90001491	finn-b-M13_INTERVERTEB	Other intervertebral disc disorders || id:finn-b-M13_INTERVERTEB	CD39+ activated CD4 regulatory T cell %CD4 regulatory T cell || id:ebi-a-GCST90001491	Weighted median	7	0.0368023	0.0123546	0.00289353	0.0125872	0.0610173	1.03749	1.01267	1.06292
ebi-a-GCST90001491	finn-b-M13_INTERVERTEB	Other intervertebral disc disorders || id:finn-b-M13_INTERVERTEB	CD39+ activated CD4 regulatory T cell %CD4 regulatory T cell || id:ebi-a-GCST90001491	Inverse variance weighted	7	0.0274794	0.0134949	0.0417221	0.00102941	0.0539295	1.02786	1.00103	1.05541
ebi-a-GCST90001491	finn-b-M13_INTERVERTEB	Other intervertebral disc disorders || id:finn-b-M13_INTERVERTEB	CD39+ activated CD4 regulatory T cell %CD4 regulatory T cell || id:ebi-a-GCST90001491	Simple mode	7	0.0146911	0.0314554	0.656947	-0.0469615	0.0763437	1.0148	0.954124	1.07933
ebi-a-GCST90001491	finn-b-M13_INTERVERTEB	Other intervertebral disc disorders || id:finn-b-M13_INTERVERTEB	CD39+ activated CD4 regulatory T cell %CD4 regulatory T cell || id:ebi-a-GCST90001491	Weighted mode	7	0.0324053	0.0125892	0.0421044	0.00773051	0.05708	1.03294	1.00776	1.05874
ebi-a-GCST90001492	finn-b-M13_INTERVERTEB	Other intervertebral disc disorders || id:finn-b-M13_INTERVERTEB	Secreting CD4 regulatory T cell Absolute Count || id:ebi-a-GCST90001492	MR Egger	4	0.00435821	0.0353333	0.913111	-0.064895	0.0736114	1.00437	0.937166	1.07639
ebi-a-GCST90001492	finn-b-M13_INTERVERTEB	Other intervertebral disc disorders || id:finn-b-M13_INTERVERTEB	Secreting CD4 regulatory T cell Absolute Count || id:ebi-a-GCST90001492	Weighted median	4	-0.0134455	0.0169963	0.428895	-0.0467583	0.0198673	0.986644	0.954318	1.02007
ebi-a-GCST90001492	finn-b-M13_INTERVERTEB	Other intervertebral disc disorders || id:finn-b-M13_INTERVERTEB	Secreting CD4 regulatory T cell Absolute Count || id:ebi-a-GCST90001492	Inverse variance weighted	4	-0.0153416	0.0148452	0.301401	-0.0444382	0.0137551	0.984776	0.956535	1.01385
ebi-a-GCST90001492	finn-b-M13_INTERVERTEB	Other intervertebral disc disorders || id:finn-b-M13_INTERVERTEB	Secreting CD4 regulatory T cell Absolute Count || id:ebi-a-GCST90001492	Simple mode	4	-0.014752	0.0205293	0.524307	-0.0549895	0.0254854	0.985356	0.946495	1.02581
ebi-a-GCST90001492	finn-b-M13_INTERVERTEB	Other intervertebral disc disorders || id:finn-b-M13_INTERVERTEB	Secreting CD4 regulatory T cell Absolute Count || id:ebi-a-GCST90001492	Weighted mode	4	-0.0128755	0.0173461	0.511755	-0.0468738	0.0211227	0.987207	0.954208	1.02135
ebi-a-GCST90001493	finn-b-M13_INTERVERTEB	Other intervertebral disc disorders || id:finn-b-M13_INTERVERTEB	Secreting CD4 regulatory T cell %CD4 regulatory T cell || id:ebi-a-GCST90001493	MR Egger	6	-0.0175009	0.0151259	0.311655	-0.0471476	0.0121458	0.982651	0.953947	1.01222
ebi-a-GCST90001493	finn-b-M13_INTERVERTEB	Other intervertebral disc disorders || id:finn-b-M13_INTERVERTEB	Secreting CD4 regulatory T cell %CD4 regulatory T cell || id:ebi-a-GCST90001493	Weighted median	6	-0.008432	0.0115797	0.466509	-0.0311282	0.0142642	0.991603	0.969351	1.01437
ebi-a-GCST90001493	finn-b-M13_INTERVERTEB	Other intervertebral disc disorders || id:finn-b-M13_INTERVERTEB	Secreting CD4 regulatory T cell %CD4 regulatory T cell || id:ebi-a-GCST90001493	Inverse variance weighted	6	-0.00458971	0.0111329	0.680144	-0.0264101	0.0172307	0.995421	0.973936	1.01738
ebi-a-GCST90001493	finn-b-M13_INTERVERTEB	Other intervertebral disc disorders || id:finn-b-M13_INTERVERTEB	Secreting CD4 regulatory T cell %CD4 regulatory T cell || id:ebi-a-GCST90001493	Simple mode	6	-0.0116422	0.0248903	0.659649	-0.0604272	0.0371428	0.988425	0.941362	1.03784
ebi-a-GCST90001493	finn-b-M13_INTERVERTEB	Other intervertebral disc disorders || id:finn-b-M13_INTERVERTEB	Secreting CD4 regulatory T cell %CD4 regulatory T cell || id:ebi-a-GCST90001493	Weighted mode	6	-0.00868933	0.0122491	0.509785	-0.0326975	0.0153188	0.991348	0.967831	1.01544
ebi-a-GCST90001494	finn-b-M13_INTERVERTEB	Other intervertebral disc disorders || id:finn-b-M13_INTERVERTEB	Secreting CD4 regulatory T cell %CD4+ T cell || id:ebi-a-GCST90001494	MR Egger	7	-0.0136423	0.0138746	0.370637	-0.0408365	0.013552	0.98645	0.959986	1.01364
ebi-a-GCST90001494	finn-b-M13_INTERVERTEB	Other intervertebral disc disorders || id:finn-b-M13_INTERVERTEB	Secreting CD4 regulatory T cell %CD4+ T cell || id:ebi-a-GCST90001494	Weighted median	7	-0.00909834	0.0117363	0.438205	-0.0321015	0.0139049	0.990943	0.968408	1.014
ebi-a-GCST90001494	finn-b-M13_INTERVERTEB	Other intervertebral disc disorders || id:finn-b-M13_INTERVERTEB	Secreting CD4 regulatory T cell %CD4+ T cell || id:ebi-a-GCST90001494	Inverse variance weighted	7	-0.00514789	0.0104972	0.623847	-0.0257224	0.0154266	0.994865	0.974606	1.01555
ebi-a-GCST90001494	finn-b-M13_INTERVERTEB	Other intervertebral disc disorders || id:finn-b-M13_INTERVERTEB	Secreting CD4 regulatory T cell %CD4+ T cell || id:ebi-a-GCST90001494	Simple mode	7	-0.00902457	0.0170421	0.615438	-0.042427	0.0243779	0.991016	0.95846	1.02468
ebi-a-GCST90001494	finn-b-M13_INTERVERTEB	Other intervertebral disc disorders || id:finn-b-M13_INTERVERTEB	Secreting CD4 regulatory T cell %CD4+ T cell || id:ebi-a-GCST90001494	Weighted mode	7	-0.00835389	0.0124218	0.52629	-0.0327005	0.0159928	0.991681	0.967828	1.01612
ebi-a-GCST90001495	finn-b-M13_INTERVERTEB	Other intervertebral disc disorders || id:finn-b-M13_INTERVERTEB	CD39+ secreting CD4 regulatory T cell Absolute Count || id:ebi-a-GCST90001495	MR Egger	6	0.037996	0.019037	0.116661	0.000683494	0.0753085	1.03873	1.00068	1.07822
ebi-a-GCST90001495	finn-b-M13_INTERVERTEB	Other intervertebral disc disorders || id:finn-b-M13_INTERVERTEB	CD39+ secreting CD4 regulatory T cell Absolute Count || id:ebi-a-GCST90001495	Weighted median	6	0.0173448	0.0111361	0.119346	-0.00448201	0.0391717	1.0175	0.995528	1.03995
ebi-a-GCST90001495	finn-b-M13_INTERVERTEB	Other intervertebral disc disorders || id:finn-b-M13_INTERVERTEB	CD39+ secreting CD4 regulatory T cell Absolute Count || id:ebi-a-GCST90001495	Inverse variance weighted	6	0.0112731	0.010062	0.262559	-0.00844846	0.0309947	1.01134	0.991587	1.03148
ebi-a-GCST90001495	finn-b-M13_INTERVERTEB	Other intervertebral disc disorders || id:finn-b-M13_INTERVERTEB	CD39+ secreting CD4 regulatory T cell Absolute Count || id:ebi-a-GCST90001495	Simple mode	6	0.0228339	0.0266578	0.430817	-0.0294153	0.0750831	1.0231	0.971013	1.07797
ebi-a-GCST90001495	finn-b-M13_INTERVERTEB	Other intervertebral disc disorders || id:finn-b-M13_INTERVERTEB	CD39+ secreting CD4 regulatory T cell Absolute Count || id:ebi-a-GCST90001495	Weighted mode	6	0.0213401	0.0121336	0.138944	-0.0024417	0.0451219	1.02157	0.997561	1.04616
ebi-a-GCST90001496	finn-b-M13_INTERVERTEB	Other intervertebral disc disorders || id:finn-b-M13_INTERVERTEB	CD39+ secreting CD4 regulatory T cell %secreting CD4 regulatory T cell || id:ebi-a-GCST90001496	MR Egger	8	0.0517709	0.0238752	0.0732235	0.00497555	0.0985663	1.05313	1.00499	1.10359
ebi-a-GCST90001496	finn-b-M13_INTERVERTEB	Other intervertebral disc disorders || id:finn-b-M13_INTERVERTEB	CD39+ secreting CD4 regulatory T cell %secreting CD4 regulatory T cell || id:ebi-a-GCST90001496	Weighted median	8	0.017896	0.0107985	0.0974642	-0.00326898	0.039061	1.01806	0.996736	1.03983
ebi-a-GCST90001496	finn-b-M13_INTERVERTEB	Other intervertebral disc disorders || id:finn-b-M13_INTERVERTEB	CD39+ secreting CD4 regulatory T cell %secreting CD4 regulatory T cell || id:ebi-a-GCST90001496	Inverse variance weighted	8	0.0110937	0.00952231	0.244011	-0.00757006	0.0297574	1.01116	0.992459	1.0302
ebi-a-GCST90001496	finn-b-M13_INTERVERTEB	Other intervertebral disc disorders || id:finn-b-M13_INTERVERTEB	CD39+ secreting CD4 regulatory T cell %secreting CD4 regulatory T cell || id:ebi-a-GCST90001496	Simple mode	8	-0.0123496	0.0253591	0.641145	-0.0620534	0.0373543	0.987726	0.939833	1.03806
ebi-a-GCST90001496	finn-b-M13_INTERVERTEB	Other intervertebral disc disorders || id:finn-b-M13_INTERVERTEB	CD39+ secreting CD4 regulatory T cell %secreting CD4 regulatory T cell || id:ebi-a-GCST90001496	Weighted mode	8	0.0190265	0.0107845	0.12105	-0.00211117	0.0401641	1.01921	0.997891	1.04098
ebi-a-GCST90001497	finn-b-M13_INTERVERTEB	Other intervertebral disc disorders || id:finn-b-M13_INTERVERTEB	CD39+ secreting CD4 regulatory T cell %CD4 regulatory T cell || id:ebi-a-GCST90001497	MR Egger	8	0.0353211	0.0208883	0.1418	-0.00562004	0.0762622	1.03595	0.994396	1.07925
ebi-a-GCST90001497	finn-b-M13_INTERVERTEB	Other intervertebral disc disorders || id:finn-b-M13_INTERVERTEB	CD39+ secreting CD4 regulatory T cell %CD4 regulatory T cell || id:ebi-a-GCST90001497	Weighted median	8	0.0312042	0.0108962	0.00418626	0.00984769	0.0525607	1.0317	1.0099	1.05397
ebi-a-GCST90001497	finn-b-M13_INTERVERTEB	Other intervertebral disc disorders || id:finn-b-M13_INTERVERTEB	CD39+ secreting CD4 regulatory T cell %CD4 regulatory T cell || id:ebi-a-GCST90001497	Inverse variance weighted	8	0.0234964	0.01125	0.0367457	0.0014465	0.0455464	1.02377	1.00145	1.0466
ebi-a-GCST90001497	finn-b-M13_INTERVERTEB	Other intervertebral disc disorders || id:finn-b-M13_INTERVERTEB	CD39+ secreting CD4 regulatory T cell %CD4 regulatory T cell || id:ebi-a-GCST90001497	Simple mode	8	0.00451169	0.0286101	0.879149	-0.0515641	0.0605875	1.00452	0.949743	1.06246
ebi-a-GCST90001497	finn-b-M13_INTERVERTEB	Other intervertebral disc disorders || id:finn-b-M13_INTERVERTEB	CD39+ secreting CD4 regulatory T cell %CD4 regulatory T cell || id:ebi-a-GCST90001497	Weighted mode	8	0.0294008	0.0106853	0.0284418	0.00845757	0.050344	1.02984	1.00849	1.05163
ebi-a-GCST90001498	finn-b-M13_INTERVERTEB	Other intervertebral disc disorders || id:finn-b-M13_INTERVERTEB	Activated & resting CD4 regulatory T cell Absolute Count || id:ebi-a-GCST90001498	Wald ratio	1	-0.047777	0.0769741	0.534804	-0.198646	0.103092	0.953346	0.81984	1.10859
ebi-a-GCST90001499	finn-b-M13_INTERVERTEB	Other intervertebral disc disorders || id:finn-b-M13_INTERVERTEB	Activated & resting CD4 regulatory T cell %CD4 regulatory T cell || id:ebi-a-GCST90001499	MR Egger	6	0.0170899	0.0147655	0.311509	-0.0118505	0.0460303	1.01724	0.988219	1.04711
ebi-a-GCST90001499	finn-b-M13_INTERVERTEB	Other intervertebral disc disorders || id:finn-b-M13_INTERVERTEB	Activated & resting CD4 regulatory T cell %CD4 regulatory T cell || id:ebi-a-GCST90001499	Weighted median	6	0.00826589	0.0114092	0.468762	-0.0140961	0.0306279	1.0083	0.986003	1.0311
ebi-a-GCST90001499	finn-b-M13_INTERVERTEB	Other intervertebral disc disorders || id:finn-b-M13_INTERVERTEB	Activated & resting CD4 regulatory T cell %CD4 regulatory T cell || id:ebi-a-GCST90001499	Inverse variance weighted	6	0.00459505	0.0109297	0.674181	-0.0168272	0.0260173	1.00461	0.983314	1.02636
ebi-a-GCST90001499	finn-b-M13_INTERVERTEB	Other intervertebral disc disorders || id:finn-b-M13_INTERVERTEB	Activated & resting CD4 regulatory T cell %CD4 regulatory T cell || id:ebi-a-GCST90001499	Simple mode	6	0.0114386	0.0217884	0.622033	-0.0312668	0.0541439	1.0115	0.969217	1.05564
ebi-a-GCST90001499	finn-b-M13_INTERVERTEB	Other intervertebral disc disorders || id:finn-b-M13_INTERVERTEB	Activated & resting CD4 regulatory T cell %CD4 regulatory T cell || id:ebi-a-GCST90001499	Weighted mode	6	0.00846559	0.0115549	0.496663	-0.014182	0.0311132	1.0085	0.985918	1.0316
ebi-a-GCST90001500	finn-b-M13_INTERVERTEB	Other intervertebral disc disorders || id:finn-b-M13_INTERVERTEB	Activated & resting CD4 regulatory T cell %CD4+ T cell || id:ebi-a-GCST90001500	MR Egger	3	-0.00368016	0.025543	0.908905	-0.0537445	0.0463842	0.996327	0.947674	1.04748
ebi-a-GCST90001500	finn-b-M13_INTERVERTEB	Other intervertebral disc disorders || id:finn-b-M13_INTERVERTEB	Activated & resting CD4 regulatory T cell %CD4+ T cell || id:ebi-a-GCST90001500	Weighted median	3	-0.00999172	0.0209158	0.632856	-0.0509867	0.0310033	0.990058	0.950291	1.03149
ebi-a-GCST90001500	finn-b-M13_INTERVERTEB	Other intervertebral disc disorders || id:finn-b-M13_INTERVERTEB	Activated & resting CD4 regulatory T cell %CD4+ T cell || id:ebi-a-GCST90001500	Inverse variance weighted	3	-0.0100498	0.0201306	0.617619	-0.0495058	0.0294063	0.990001	0.9517	1.02984
ebi-a-GCST90001500	finn-b-M13_INTERVERTEB	Other intervertebral disc disorders || id:finn-b-M13_INTERVERTEB	Activated & resting CD4 regulatory T cell %CD4+ T cell || id:ebi-a-GCST90001500	Simple mode	3	-0.00204127	0.0301504	0.952182	-0.0611361	0.0570536	0.997961	0.940695	1.05871
ebi-a-GCST90001500	finn-b-M13_INTERVERTEB	Other intervertebral disc disorders || id:finn-b-M13_INTERVERTEB	Activated & resting CD4 regulatory T cell %CD4+ T cell || id:ebi-a-GCST90001500	Weighted mode	3	-0.00786115	0.0215001	0.749688	-0.0500013	0.034279	0.99217	0.951228	1.03487
ebi-a-GCST90001501	finn-b-M13_INTERVERTEB	Other intervertebral disc disorders || id:finn-b-M13_INTERVERTEB	Activated & secreting CD4 regulatory T cell Absolute Count || id:ebi-a-GCST90001501	MR Egger	4	0.00390508	0.0347952	0.92089	-0.0642934	0.0721036	1.00391	0.93773	1.07477
ebi-a-GCST90001501	finn-b-M13_INTERVERTEB	Other intervertebral disc disorders || id:finn-b-M13_INTERVERTEB	Activated & secreting CD4 regulatory T cell Absolute Count || id:ebi-a-GCST90001501	Weighted median	4	-0.0136989	0.0170628	0.422058	-0.047142	0.0197441	0.986394	0.953952	1.01994
ebi-a-GCST90001501	finn-b-M13_INTERVERTEB	Other intervertebral disc disorders || id:finn-b-M13_INTERVERTEB	Activated & secreting CD4 regulatory T cell Absolute Count || id:ebi-a-GCST90001501	Inverse variance weighted	4	-0.0153924	0.0149075	0.301823	-0.044611	0.0138262	0.984725	0.956369	1.01392
ebi-a-GCST90001501	finn-b-M13_INTERVERTEB	Other intervertebral disc disorders || id:finn-b-M13_INTERVERTEB	Activated & secreting CD4 regulatory T cell Absolute Count || id:ebi-a-GCST90001501	Simple mode	4	-0.0147604	0.0214786	0.541307	-0.0568583	0.0273376	0.985348	0.944728	1.02771
ebi-a-GCST90001501	finn-b-M13_INTERVERTEB	Other intervertebral disc disorders || id:finn-b-M13_INTERVERTEB	Activated & secreting CD4 regulatory T cell Absolute Count || id:ebi-a-GCST90001501	Weighted mode	4	-0.0130387	0.0169514	0.497797	-0.0462634	0.020186	0.987046	0.95479	1.02039
ebi-a-GCST90001502	finn-b-M13_INTERVERTEB	Other intervertebral disc disorders || id:finn-b-M13_INTERVERTEB	Activated & secreting CD4 regulatory T cell %CD4 regulatory T cell || id:ebi-a-GCST90001502	MR Egger	8	-0.0161784	0.0136154	0.279634	-0.0428647	0.0105078	0.983952	0.958041	1.01056
ebi-a-GCST90001502	finn-b-M13_INTERVERTEB	Other intervertebral disc disorders || id:finn-b-M13_INTERVERTEB	Activated & secreting CD4 regulatory T cell %CD4 regulatory T cell || id:ebi-a-GCST90001502	Weighted median	8	-0.00875258	0.011161	0.432916	-0.0306281	0.013123	0.991286	0.969836	1.01321
ebi-a-GCST90001502	finn-b-M13_INTERVERTEB	Other intervertebral disc disorders || id:finn-b-M13_INTERVERTEB	Activated & secreting CD4 regulatory T cell %CD4 regulatory T cell || id:ebi-a-GCST90001502	Inverse variance weighted	8	-0.00691853	0.00976812	0.478774	-0.0260641	0.012227	0.993105	0.974273	1.0123
ebi-a-GCST90001502	finn-b-M13_INTERVERTEB	Other intervertebral disc disorders || id:finn-b-M13_INTERVERTEB	Activated & secreting CD4 regulatory T cell %CD4 regulatory T cell || id:ebi-a-GCST90001502	Simple mode	8	-0.010721	0.0173981	0.557252	-0.0448213	0.0233793	0.989336	0.956168	1.02365
ebi-a-GCST90001502	finn-b-M13_INTERVERTEB	Other intervertebral disc disorders || id:finn-b-M13_INTERVERTEB	Activated & secreting CD4 regulatory T cell %CD4 regulatory T cell || id:ebi-a-GCST90001502	Weighted mode	8	-0.00913678	0.011545	0.454682	-0.0317649	0.0134914	0.990905	0.968734	1.01358
ebi-a-GCST90001503	finn-b-M13_INTERVERTEB	Other intervertebral disc disorders || id:finn-b-M13_INTERVERTEB	Activated & secreting CD4 regulatory T cell %CD4+ T cell || id:ebi-a-GCST90001503	MR Egger	9	-0.00915487	0.0112171	0.441295	-0.0311403	0.0128306	0.990887	0.96934	1.01291
ebi-a-GCST90001503	finn-b-M13_INTERVERTEB	Other intervertebral disc disorders || id:finn-b-M13_INTERVERTEB	Activated & secreting CD4 regulatory T cell %CD4+ T cell || id:ebi-a-GCST90001503	Weighted median	9	0.00147102	0.0112581	0.896042	-0.0205949	0.0235369	1.00147	0.979616	1.02382
ebi-a-GCST90001503	finn-b-M13_INTERVERTEB	Other intervertebral disc disorders || id:finn-b-M13_INTERVERTEB	Activated & secreting CD4 regulatory T cell %CD4+ T cell || id:ebi-a-GCST90001503	Inverse variance weighted	9	0.00283208	0.00961488	0.768336	-0.0160131	0.0216772	1.00284	0.984114	1.02191
ebi-a-GCST90001503	finn-b-M13_INTERVERTEB	Other intervertebral disc disorders || id:finn-b-M13_INTERVERTEB	Activated & secreting CD4 regulatory T cell %CD4+ T cell || id:ebi-a-GCST90001503	Simple mode	9	-0.00221387	0.0146365	0.883518	-0.0309014	0.0264736	0.997789	0.969571	1.02683
ebi-a-GCST90001503	finn-b-M13_INTERVERTEB	Other intervertebral disc disorders || id:finn-b-M13_INTERVERTEB	Activated & secreting CD4 regulatory T cell %CD4+ T cell || id:ebi-a-GCST90001503	Weighted mode	9	-5.51728e-05	0.0105216	0.995945	-0.0206775	0.0205672	0.999945	0.979535	1.02078
ebi-a-GCST90001504	finn-b-M13_INTERVERTEB	Other intervertebral disc disorders || id:finn-b-M13_INTERVERTEB	CD25++ CD4+ T cell Absolute Count || id:ebi-a-GCST90001504	Wald ratio	1	-0.0536216	0.064	0.402122	-0.179062	0.0718184	0.947791	0.836054	1.07446
ebi-a-GCST90001505	finn-b-M13_INTERVERTEB	Other intervertebral disc disorders || id:finn-b-M13_INTERVERTEB	CD25++ CD4+ T cell %CD4+ T cell || id:ebi-a-GCST90001505	Inverse variance weighted	2	-0.0528367	0.0453121	0.24359	-0.141649	0.035975	0.948535	0.867926	1.03663
ebi-a-GCST90001506	finn-b-M13_INTERVERTEB	Other intervertebral disc disorders || id:finn-b-M13_INTERVERTEB	CD25++ CD4+ T cell %T cell || id:ebi-a-GCST90001506	Wald ratio	1	-0.0480993	0.0574088	0.402122	-0.160621	0.064422	0.953039	0.851615	1.06654
ebi-a-GCST90001507	finn-b-M13_INTERVERTEB	Other intervertebral disc disorders || id:finn-b-M13_INTERVERTEB	CD25++ CD45RA+ CD4 not regulatory T cell Absolute Count || id:ebi-a-GCST90001507	MR Egger	3	0.0225495	0.0403665	0.675683	-0.0565688	0.101668	1.02281	0.945001	1.10702
ebi-a-GCST90001507	finn-b-M13_INTERVERTEB	Other intervertebral disc disorders || id:finn-b-M13_INTERVERTEB	CD25++ CD45RA+ CD4 not regulatory T cell Absolute Count || id:ebi-a-GCST90001507	Weighted median	3	0.0282171	0.0318359	0.37544	-0.0341813	0.0906156	1.02862	0.966396	1.09485
ebi-a-GCST90001507	finn-b-M13_INTERVERTEB	Other intervertebral disc disorders || id:finn-b-M13_INTERVERTEB	CD25++ CD45RA+ CD4 not regulatory T cell Absolute Count || id:ebi-a-GCST90001507	Inverse variance weighted	3	0.0257802	0.02874	0.369712	-0.0305503	0.0821107	1.02612	0.969912	1.08558
ebi-a-GCST90001507	finn-b-M13_INTERVERTEB	Other intervertebral disc disorders || id:finn-b-M13_INTERVERTEB	CD25++ CD45RA+ CD4 not regulatory T cell Absolute Count || id:ebi-a-GCST90001507	Simple mode	3	0.0360935	0.0425053	0.485225	-0.0472168	0.119404	1.03675	0.953881	1.12682
ebi-a-GCST90001507	finn-b-M13_INTERVERTEB	Other intervertebral disc disorders || id:finn-b-M13_INTERVERTEB	CD25++ CD45RA+ CD4 not regulatory T cell Absolute Count || id:ebi-a-GCST90001507	Weighted mode	3	0.0288306	0.03589	0.506095	-0.0415137	0.099175	1.02925	0.959336	1.10426
ebi-a-GCST90001508	finn-b-M13_INTERVERTEB	Other intervertebral disc disorders || id:finn-b-M13_INTERVERTEB	CD25++ CD45RA+ CD4 not regulatory T cell %CD4+ T cell || id:ebi-a-GCST90001508	MR Egger	5	0.00273434	0.029198	0.931292	-0.0544937	0.0599623	1.00274	0.946965	1.0618
ebi-a-GCST90001508	finn-b-M13_INTERVERTEB	Other intervertebral disc disorders || id:finn-b-M13_INTERVERTEB	CD25++ CD45RA+ CD4 not regulatory T cell %CD4+ T cell || id:ebi-a-GCST90001508	Weighted median	5	0.0181075	0.0218599	0.407477	-0.024738	0.0609529	1.01827	0.975565	1.06285
ebi-a-GCST90001508	finn-b-M13_INTERVERTEB	Other intervertebral disc disorders || id:finn-b-M13_INTERVERTEB	CD25++ CD45RA+ CD4 not regulatory T cell %CD4+ T cell || id:ebi-a-GCST90001508	Inverse variance weighted	5	0.0187727	0.0187612	0.317014	-0.0179993	0.0555446	1.01895	0.982162	1.05712
ebi-a-GCST90001508	finn-b-M13_INTERVERTEB	Other intervertebral disc disorders || id:finn-b-M13_INTERVERTEB	CD25++ CD45RA+ CD4 not regulatory T cell %CD4+ T cell || id:ebi-a-GCST90001508	Simple mode	5	0.0483642	0.0340232	0.228224	-0.0183214	0.11505	1.04955	0.981845	1.12193
ebi-a-GCST90001508	finn-b-M13_INTERVERTEB	Other intervertebral disc disorders || id:finn-b-M13_INTERVERTEB	CD25++ CD45RA+ CD4 not regulatory T cell %CD4+ T cell || id:ebi-a-GCST90001508	Weighted mode	5	-0.00527803	0.0261713	0.850014	-0.0565738	0.0460177	0.994736	0.944997	1.04709
ebi-a-GCST90001509	finn-b-M13_INTERVERTEB	Other intervertebral disc disorders || id:finn-b-M13_INTERVERTEB	CD25++ CD45RA+ CD4 not regulatory T cell %T cell || id:ebi-a-GCST90001509	MR Egger	5	0.00246314	0.0299826	0.9397	-0.0563027	0.061229	1.00247	0.945253	1.06314
ebi-a-GCST90001509	finn-b-M13_INTERVERTEB	Other intervertebral disc disorders || id:finn-b-M13_INTERVERTEB	CD25++ CD45RA+ CD4 not regulatory T cell %T cell || id:ebi-a-GCST90001509	Weighted median	5	0.017765	0.0244903	0.468214	-0.030236	0.065766	1.01792	0.970217	1.06798
ebi-a-GCST90001509	finn-b-M13_INTERVERTEB	Other intervertebral disc disorders || id:finn-b-M13_INTERVERTEB	CD25++ CD45RA+ CD4 not regulatory T cell %T cell || id:ebi-a-GCST90001509	Inverse variance weighted	5	0.0192894	0.0196973	0.327435	-0.0193172	0.0578961	1.01948	0.980868	1.0596
ebi-a-GCST90001509	finn-b-M13_INTERVERTEB	Other intervertebral disc disorders || id:finn-b-M13_INTERVERTEB	CD25++ CD45RA+ CD4 not regulatory T cell %T cell || id:ebi-a-GCST90001509	Simple mode	5	0.0526929	0.0337035	0.192994	-0.0133661	0.118752	1.05411	0.986723	1.12609
ebi-a-GCST90001509	finn-b-M13_INTERVERTEB	Other intervertebral disc disorders || id:finn-b-M13_INTERVERTEB	CD25++ CD45RA+ CD4 not regulatory T cell %T cell || id:ebi-a-GCST90001509	Weighted mode	5	-0.0032418	0.0267729	0.909462	-0.0557168	0.0492332	0.996763	0.945807	1.05047
ebi-a-GCST90001510	finn-b-M13_INTERVERTEB	Other intervertebral disc disorders || id:finn-b-M13_INTERVERTEB	CD25++ CD45RA- CD4 not regulatory T cell Absolute Count || id:ebi-a-GCST90001510	Inverse variance weighted	2	-0.0311875	0.037648	0.407445	-0.104978	0.0426025	0.969294	0.900345	1.04352
ebi-a-GCST90001511	finn-b-M13_INTERVERTEB	Other intervertebral disc disorders || id:finn-b-M13_INTERVERTEB	CD25++ CD45RA- CD4 not regulatory T cell %CD4+ T cell || id:ebi-a-GCST90001511	MR Egger	3	0.032945	0.0441804	0.592093	-0.0536486	0.119539	1.03349	0.947765	1.12698
ebi-a-GCST90001511	finn-b-M13_INTERVERTEB	Other intervertebral disc disorders || id:finn-b-M13_INTERVERTEB	CD25++ CD45RA- CD4 not regulatory T cell %CD4+ T cell || id:ebi-a-GCST90001511	Weighted median	3	-0.000745939	0.0216284	0.972487	-0.0431376	0.0416457	0.999254	0.95778	1.04253
ebi-a-GCST90001511	finn-b-M13_INTERVERTEB	Other intervertebral disc disorders || id:finn-b-M13_INTERVERTEB	CD25++ CD45RA- CD4 not regulatory T cell %CD4+ T cell || id:ebi-a-GCST90001511	Inverse variance weighted	3	-0.00208781	0.0205081	0.918912	-0.0422837	0.0381081	0.997914	0.958598	1.03884
ebi-a-GCST90001511	finn-b-M13_INTERVERTEB	Other intervertebral disc disorders || id:finn-b-M13_INTERVERTEB	CD25++ CD45RA- CD4 not regulatory T cell %CD4+ T cell || id:ebi-a-GCST90001511	Simple mode	3	-0.031197	0.0310981	0.421427	-0.0921492	0.0297552	0.969285	0.911969	1.0302
ebi-a-GCST90001511	finn-b-M13_INTERVERTEB	Other intervertebral disc disorders || id:finn-b-M13_INTERVERTEB	CD25++ CD45RA- CD4 not regulatory T cell %CD4+ T cell || id:ebi-a-GCST90001511	Weighted mode	3	0.00669215	0.0218425	0.788267	-0.0361192	0.0495035	1.00671	0.964525	1.05075
ebi-a-GCST90001512	finn-b-M13_INTERVERTEB	Other intervertebral disc disorders || id:finn-b-M13_INTERVERTEB	CD25++ CD45RA- CD4 not regulatory T cell %T cell || id:ebi-a-GCST90001512	MR Egger	3	0.0185298	0.0682162	0.831147	-0.115174	0.152234	1.0187	0.891211	1.16443
ebi-a-GCST90001512	finn-b-M13_INTERVERTEB	Other intervertebral disc disorders || id:finn-b-M13_INTERVERTEB	CD25++ CD45RA- CD4 not regulatory T cell %T cell || id:ebi-a-GCST90001512	Weighted median	3	-0.0150993	0.0193414	0.434993	-0.0530084	0.0228097	0.985014	0.948372	1.02307
ebi-a-GCST90001512	finn-b-M13_INTERVERTEB	Other intervertebral disc disorders || id:finn-b-M13_INTERVERTEB	CD25++ CD45RA- CD4 not regulatory T cell %T cell || id:ebi-a-GCST90001512	Inverse variance weighted	3	-0.0170954	0.0182993	0.350194	-0.052962	0.0187712	0.98305	0.948416	1.01895
ebi-a-GCST90001512	finn-b-M13_INTERVERTEB	Other intervertebral disc disorders || id:finn-b-M13_INTERVERTEB	CD25++ CD45RA- CD4 not regulatory T cell %T cell || id:ebi-a-GCST90001512	Simple mode	3	-0.0116654	0.0263605	0.70136	-0.063332	0.0400011	0.988402	0.938632	1.04081
ebi-a-GCST90001512	finn-b-M13_INTERVERTEB	Other intervertebral disc disorders || id:finn-b-M13_INTERVERTEB	CD25++ CD45RA- CD4 not regulatory T cell %T cell || id:ebi-a-GCST90001512	Weighted mode	3	-0.0134428	0.019931	0.56953	-0.0525075	0.025622	0.986647	0.948847	1.02595
ebi-a-GCST90001514	finn-b-M13_INTERVERTEB	Other intervertebral disc disorders || id:finn-b-M13_INTERVERTEB	Hematopoietic Stem Cell Absolute Count || id:ebi-a-GCST90001514	Inverse variance weighted	2	0.0162786	0.0268904	0.544935	-0.0364267	0.0689839	1.01641	0.964229	1.07142
ebi-a-GCST90001515	finn-b-M13_INTERVERTEB	Other intervertebral disc disorders || id:finn-b-M13_INTERVERTEB	Immature Myeloid-Derived Suppressor Cells Absolute Count || id:ebi-a-GCST90001515	Inverse variance weighted	2	0.0384638	0.0462376	0.40548	-0.0521619	0.129089	1.03921	0.949175	1.13779
ebi-a-GCST90001516	finn-b-M13_INTERVERTEB	Other intervertebral disc disorders || id:finn-b-M13_INTERVERTEB	Immature Myeloid-Derived Suppressor Cells %CD33dim HLA DR- CD66b- || id:ebi-a-GCST90001516	Inverse variance weighted	2	-0.0364009	0.0393288	0.354678	-0.113485	0.0406835	0.964254	0.892717	1.04152
ebi-a-GCST90001517	finn-b-M13_INTERVERTEB	Other intervertebral disc disorders || id:finn-b-M13_INTERVERTEB	CD33+ HLA DR+ Absolute Count || id:ebi-a-GCST90001517	Wald ratio	1	-0.0094697	0.0324675	0.770541	-0.0731061	0.0541667	0.990575	0.929502	1.05566
ebi-a-GCST90001518	finn-b-M13_INTERVERTEB	Other intervertebral disc disorders || id:finn-b-M13_INTERVERTEB	CD33+ HLA DR+ CD14- Absolute Count || id:ebi-a-GCST90001518	Wald ratio	1	-0.00929121	0.0318556	0.770541	-0.0717282	0.0531457	0.990752	0.930784	1.05458
ebi-a-GCST90001519	finn-b-M13_INTERVERTEB	Other intervertebral disc disorders || id:finn-b-M13_INTERVERTEB	CD33+ HLA DR+ CD14- %CD33+ HLA DR+ || id:ebi-a-GCST90001519	Wald ratio	1	0.00287724	0.0383632	0.940215	-0.0723146	0.0780691	1.00288	0.930238	1.0812
ebi-a-GCST90001520	finn-b-M13_INTERVERTEB	Other intervertebral disc disorders || id:finn-b-M13_INTERVERTEB	CD33+ HLA DR+ CD14dim Absolute Count || id:ebi-a-GCST90001520	Inverse variance weighted	2	-0.00950103	0.0329755	0.773252	-0.074133	0.055131	0.990544	0.928548	1.05668
ebi-a-GCST90001521	finn-b-M13_INTERVERTEB	Other intervertebral disc disorders || id:finn-b-M13_INTERVERTEB	CD33+ HLA DR+ CD14dim %CD33+ HLA DR+ || id:ebi-a-GCST90001521	Wald ratio	1	0.086254	0.051045	0.0910732	-0.0137942	0.186302	1.09008	0.9863	1.20479
ebi-a-GCST90001522	finn-b-M13_INTERVERTEB	Other intervertebral disc disorders || id:finn-b-M13_INTERVERTEB	CD33- HLA DR- Absolute Count || id:ebi-a-GCST90001522	Wald ratio	1	0.0252101	0.0625	0.686682	-0.0972899	0.14771	1.02553	0.907293	1.15918
ebi-a-GCST90001523	finn-b-M13_INTERVERTEB	Other intervertebral disc disorders || id:finn-b-M13_INTERVERTEB	CD33- HLA DR+ Absolute Count || id:ebi-a-GCST90001523	Wald ratio	1	-0.0371101	0.0497434	0.455648	-0.134607	0.0603869	0.96357	0.874059	1.06225
ebi-a-GCST90001524	finn-b-M13_INTERVERTEB	Other intervertebral disc disorders || id:finn-b-M13_INTERVERTEB	Granulocytic Myeloid-Derived Suppressor Cells Absolute Count || id:ebi-a-GCST90001524	Inverse variance weighted	2	-0.0230059	0.0389624	0.554879	-0.0993722	0.0533604	0.977257	0.905406	1.05481
ebi-a-GCST90001525	finn-b-M13_INTERVERTEB	Other intervertebral disc disorders || id:finn-b-M13_INTERVERTEB	CD33dim HLA DR+ CD11b+ Absolute Count || id:ebi-a-GCST90001525	Wald ratio	1	-0.0152847	0.0443256	0.730224	-0.102163	0.0715934	0.984832	0.902883	1.07422
ebi-a-GCST90001526	finn-b-M13_INTERVERTEB	Other intervertebral disc disorders || id:finn-b-M13_INTERVERTEB	CD33dim HLA DR+ CD11b+ %CD33dim HLA DR+ || id:ebi-a-GCST90001526	MR Egger	3	0.0596192	0.0934686	0.638535	-0.123579	0.242818	1.06143	0.883752	1.27484
ebi-a-GCST90001526	finn-b-M13_INTERVERTEB	Other intervertebral disc disorders || id:finn-b-M13_INTERVERTEB	CD33dim HLA DR+ CD11b+ %CD33dim HLA DR+ || id:ebi-a-GCST90001526	Weighted median	3	-0.00877333	0.0192	0.647711	-0.0464054	0.0288587	0.991265	0.954655	1.02928
ebi-a-GCST90001526	finn-b-M13_INTERVERTEB	Other intervertebral disc disorders || id:finn-b-M13_INTERVERTEB	CD33dim HLA DR+ CD11b+ %CD33dim HLA DR+ || id:ebi-a-GCST90001526	Inverse variance weighted	3	-0.0136281	0.0169345	0.420961	-0.0468197	0.0195635	0.986464	0.954259	1.01976
ebi-a-GCST90001526	finn-b-M13_INTERVERTEB	Other intervertebral disc disorders || id:finn-b-M13_INTERVERTEB	CD33dim HLA DR+ CD11b+ %CD33dim HLA DR+ || id:ebi-a-GCST90001526	Simple mode	3	-0.00197037	0.0234726	0.940748	-0.0479767	0.044036	0.998032	0.953156	1.04502
ebi-a-GCST90001526	finn-b-M13_INTERVERTEB	Other intervertebral disc disorders || id:finn-b-M13_INTERVERTEB	CD33dim HLA DR+ CD11b+ %CD33dim HLA DR+ || id:ebi-a-GCST90001526	Weighted mode	3	-0.0055371	0.0213352	0.8195	-0.0473541	0.0362799	0.994478	0.95375	1.03695
ebi-a-GCST90001527	finn-b-M13_INTERVERTEB	Other intervertebral disc disorders || id:finn-b-M13_INTERVERTEB	CD33dim HLA DR+ CD11b- Absolute Count || id:ebi-a-GCST90001527	Wald ratio	1	0.0500879	0.0407147	0.218616	-0.0297129	0.129889	1.05136	0.970724	1.1387
ebi-a-GCST90001528	finn-b-M13_INTERVERTEB	Other intervertebral disc disorders || id:finn-b-M13_INTERVERTEB	CD33dim HLA DR+ CD11b- %CD33dim HLA DR+ || id:ebi-a-GCST90001528	MR Egger	3	-0.0579597	0.0900648	0.635971	-0.234487	0.118567	0.943688	0.790977	1.12588
ebi-a-GCST90001528	finn-b-M13_INTERVERTEB	Other intervertebral disc disorders || id:finn-b-M13_INTERVERTEB	CD33dim HLA DR+ CD11b- %CD33dim HLA DR+ || id:ebi-a-GCST90001528	Weighted median	3	0.00851752	0.0187556	0.649735	-0.0282435	0.0452786	1.00855	0.972152	1.04632
ebi-a-GCST90001528	finn-b-M13_INTERVERTEB	Other intervertebral disc disorders || id:finn-b-M13_INTERVERTEB	CD33dim HLA DR+ CD11b- %CD33dim HLA DR+ || id:ebi-a-GCST90001528	Inverse variance weighted	3	0.0135569	0.0169986	0.425143	-0.0197604	0.0468742	1.01365	0.980434	1.04799
ebi-a-GCST90001528	finn-b-M13_INTERVERTEB	Other intervertebral disc disorders || id:finn-b-M13_INTERVERTEB	CD33dim HLA DR+ CD11b- %CD33dim HLA DR+ || id:ebi-a-GCST90001528	Simple mode	3	0.00202176	0.0244988	0.941745	-0.0459958	0.0500393	1.00202	0.955046	1.05131
ebi-a-GCST90001528	finn-b-M13_INTERVERTEB	Other intervertebral disc disorders || id:finn-b-M13_INTERVERTEB	CD33dim HLA DR+ CD11b- %CD33dim HLA DR+ || id:ebi-a-GCST90001528	Weighted mode	3	0.00561893	0.0209485	0.813658	-0.0354402	0.0466781	1.00563	0.96518	1.04778
ebi-a-GCST90001530	finn-b-M13_INTERVERTEB	Other intervertebral disc disorders || id:finn-b-M13_INTERVERTEB	Monocytic Myeloid-Derived Suppressor Cells Absolute Count || id:ebi-a-GCST90001530	MR Egger	5	-0.0295078	0.0872337	0.757456	-0.200486	0.14147	0.970923	0.818333	1.15197
ebi-a-GCST90001530	finn-b-M13_INTERVERTEB	Other intervertebral disc disorders || id:finn-b-M13_INTERVERTEB	Monocytic Myeloid-Derived Suppressor Cells Absolute Count || id:ebi-a-GCST90001530	Weighted median	5	0.0120413	0.021334	0.572471	-0.0297734	0.0538559	1.01211	0.970665	1.05533
ebi-a-GCST90001530	finn-b-M13_INTERVERTEB	Other intervertebral disc disorders || id:finn-b-M13_INTERVERTEB	Monocytic Myeloid-Derived Suppressor Cells Absolute Count || id:ebi-a-GCST90001530	Inverse variance weighted	5	0.0136648	0.0180705	0.449534	-0.0217534	0.0490829	1.01376	0.978482	1.05031
ebi-a-GCST90001530	finn-b-M13_INTERVERTEB	Other intervertebral disc disorders || id:finn-b-M13_INTERVERTEB	Monocytic Myeloid-Derived Suppressor Cells Absolute Count || id:ebi-a-GCST90001530	Simple mode	5	0.0136129	0.024826	0.61263	-0.035046	0.0622718	1.01371	0.965561	1.06425
ebi-a-GCST90001530	finn-b-M13_INTERVERTEB	Other intervertebral disc disorders || id:finn-b-M13_INTERVERTEB	Monocytic Myeloid-Derived Suppressor Cells Absolute Count || id:ebi-a-GCST90001530	Weighted mode	5	0.0113529	0.0214914	0.625272	-0.0307702	0.053476	1.01142	0.969698	1.05493
ebi-a-GCST90001531	finn-b-M13_INTERVERTEB	Other intervertebral disc disorders || id:finn-b-M13_INTERVERTEB	CD33dim HLA DR- Absolute Count || id:ebi-a-GCST90001531	MR Egger	3	-0.00539002	0.0153469	0.784979	-0.03547	0.02469	0.994624	0.965152	1.025
ebi-a-GCST90001531	finn-b-M13_INTERVERTEB	Other intervertebral disc disorders || id:finn-b-M13_INTERVERTEB	CD33dim HLA DR- Absolute Count || id:ebi-a-GCST90001531	Weighted median	3	-0.00163653	0.0113655	0.885507	-0.0239129	0.0206398	0.998365	0.976371	1.02085
ebi-a-GCST90001531	finn-b-M13_INTERVERTEB	Other intervertebral disc disorders || id:finn-b-M13_INTERVERTEB	CD33dim HLA DR- Absolute Count || id:ebi-a-GCST90001531	Inverse variance weighted	3	0.00114999	0.0100357	0.90877	-0.0185201	0.0208201	1.00115	0.98165	1.02104
ebi-a-GCST90001531	finn-b-M13_INTERVERTEB	Other intervertebral disc disorders || id:finn-b-M13_INTERVERTEB	CD33dim HLA DR- Absolute Count || id:ebi-a-GCST90001531	Simple mode	3	-0.00106008	0.016268	0.953971	-0.0329454	0.0308252	0.99894	0.967591	1.03131
ebi-a-GCST90001531	finn-b-M13_INTERVERTEB	Other intervertebral disc disorders || id:finn-b-M13_INTERVERTEB	CD33dim HLA DR- Absolute Count || id:ebi-a-GCST90001531	Weighted mode	3	-0.00200969	0.0114776	0.877127	-0.0245058	0.0204865	0.997992	0.975792	1.0207
ebi-a-GCST90001532	finn-b-M13_INTERVERTEB	Other intervertebral disc disorders || id:finn-b-M13_INTERVERTEB	Basophil Absolute Count || id:ebi-a-GCST90001532	MR Egger	3	-0.00428938	0.0154594	0.827698	-0.0345899	0.0260111	0.99572	0.966002	1.02635
ebi-a-GCST90001532	finn-b-M13_INTERVERTEB	Other intervertebral disc disorders || id:finn-b-M13_INTERVERTEB	Basophil Absolute Count || id:ebi-a-GCST90001532	Weighted median	3	-0.00274019	0.0114252	0.810457	-0.0251336	0.0196532	0.997264	0.97518	1.01985
ebi-a-GCST90001532	finn-b-M13_INTERVERTEB	Other intervertebral disc disorders || id:finn-b-M13_INTERVERTEB	Basophil Absolute Count || id:ebi-a-GCST90001532	Inverse variance weighted	3	-9.92202e-05	0.010029	0.992106	-0.0197562	0.0195577	0.999901	0.980438	1.01975
ebi-a-GCST90001532	finn-b-M13_INTERVERTEB	Other intervertebral disc disorders || id:finn-b-M13_INTERVERTEB	Basophil Absolute Count || id:ebi-a-GCST90001532	Simple mode	3	-0.00483627	0.0146041	0.772004	-0.0334604	0.0237878	0.995175	0.967093	1.02407
ebi-a-GCST90001532	finn-b-M13_INTERVERTEB	Other intervertebral disc disorders || id:finn-b-M13_INTERVERTEB	Basophil Absolute Count || id:ebi-a-GCST90001532	Weighted mode	3	-0.00309265	0.0111843	0.808106	-0.0250138	0.0188285	0.996912	0.975296	1.01901
ebi-a-GCST90001533	finn-b-M13_INTERVERTEB	Other intervertebral disc disorders || id:finn-b-M13_INTERVERTEB	Basophil %CD33dim HLA DR- CD66b- || id:ebi-a-GCST90001533	MR Egger	3	0.114815	0.062456	0.317165	-0.00759852	0.237229	1.12167	0.99243	1.26773
ebi-a-GCST90001533	finn-b-M13_INTERVERTEB	Other intervertebral disc disorders || id:finn-b-M13_INTERVERTEB	Basophil %CD33dim HLA DR- CD66b- || id:ebi-a-GCST90001533	Weighted median	3	-0.0372708	0.0209457	0.0751744	-0.0783244	0.00378282	0.963415	0.924664	1.00379
ebi-a-GCST90001533	finn-b-M13_INTERVERTEB	Other intervertebral disc disorders || id:finn-b-M13_INTERVERTEB	Basophil %CD33dim HLA DR- CD66b- || id:ebi-a-GCST90001533	Inverse variance weighted	3	-0.036577	0.0363725	0.314598	-0.107867	0.0347132	0.964084	0.897747	1.03532
ebi-a-GCST90001533	finn-b-M13_INTERVERTEB	Other intervertebral disc disorders || id:finn-b-M13_INTERVERTEB	Basophil %CD33dim HLA DR- CD66b- || id:ebi-a-GCST90001533	Simple mode	3	-0.125123	0.0647472	0.193009	-0.252028	0.0017811	0.882388	0.777223	1.00178
ebi-a-GCST90001533	finn-b-M13_INTERVERTEB	Other intervertebral disc disorders || id:finn-b-M13_INTERVERTEB	Basophil %CD33dim HLA DR- CD66b- || id:ebi-a-GCST90001533	Weighted mode	3	-0.006647	0.0230357	0.800082	-0.051797	0.038503	0.993375	0.949522	1.03925
ebi-a-GCST90001534	finn-b-M13_INTERVERTEB	Other intervertebral disc disorders || id:finn-b-M13_INTERVERTEB	CD45RA- CD4+ T cell Absolute Count || id:ebi-a-GCST90001534	Inverse variance weighted	2	-0.00538519	0.0355534	0.879607	-0.0750699	0.0642996	0.994629	0.927679	1.06641
ebi-a-GCST90001535	finn-b-M13_INTERVERTEB	Other intervertebral disc disorders || id:finn-b-M13_INTERVERTEB	CD45RA- CD4+ T cell %CD4+ T cell || id:ebi-a-GCST90001535	MR Egger	4	-0.0049483	0.0229905	0.84954	-0.0500096	0.040113	0.995064	0.95122	1.04093
ebi-a-GCST90001535	finn-b-M13_INTERVERTEB	Other intervertebral disc disorders || id:finn-b-M13_INTERVERTEB	CD45RA- CD4+ T cell %CD4+ T cell || id:ebi-a-GCST90001535	Weighted median	4	-0.0107362	0.0195334	0.582571	-0.0490218	0.0275493	0.989321	0.95216	1.02793
ebi-a-GCST90001535	finn-b-M13_INTERVERTEB	Other intervertebral disc disorders || id:finn-b-M13_INTERVERTEB	CD45RA- CD4+ T cell %CD4+ T cell || id:ebi-a-GCST90001535	Inverse variance weighted	4	-0.0121018	0.0176227	0.49226	-0.0466423	0.0224386	0.987971	0.954429	1.02269
ebi-a-GCST90001535	finn-b-M13_INTERVERTEB	Other intervertebral disc disorders || id:finn-b-M13_INTERVERTEB	CD45RA- CD4+ T cell %CD4+ T cell || id:ebi-a-GCST90001535	Simple mode	4	0.00126354	0.0291658	0.968167	-0.0559015	0.0584285	1.00126	0.945632	1.06017
ebi-a-GCST90001535	finn-b-M13_INTERVERTEB	Other intervertebral disc disorders || id:finn-b-M13_INTERVERTEB	CD45RA- CD4+ T cell %CD4+ T cell || id:ebi-a-GCST90001535	Weighted mode	4	-0.010473	0.019231	0.623908	-0.0481658	0.0272198	0.989582	0.952976	1.02759
ebi-a-GCST90001536	finn-b-M13_INTERVERTEB	Other intervertebral disc disorders || id:finn-b-M13_INTERVERTEB	CD45RA- CD4+ T cell %T cell || id:ebi-a-GCST90001536	Inverse variance weighted	2	0.0053285	0.0383795	0.889579	-0.0698953	0.0805523	1.00534	0.932491	1.08389
ebi-a-GCST90001537	finn-b-M13_INTERVERTEB	Other intervertebral disc disorders || id:finn-b-M13_INTERVERTEB	Central Memory CD4+ T cell Absolute Count || id:ebi-a-GCST90001537	Wald ratio	1	-0.00310752	0.0733375	0.966201	-0.146849	0.140634	0.996897	0.863424	1.151
ebi-a-GCST90001538	finn-b-M13_INTERVERTEB	Other intervertebral disc disorders || id:finn-b-M13_INTERVERTEB	Central Memory CD4+ T cell %CD4+ T cell || id:ebi-a-GCST90001538	Wald ratio	1	0.0417149	0.0672074	0.534804	-0.0900116	0.173441	1.0426	0.913921	1.18939
ebi-a-GCST90001540	finn-b-M13_INTERVERTEB	Other intervertebral disc disorders || id:finn-b-M13_INTERVERTEB	Naive CD4+ T cell Absolute Count || id:ebi-a-GCST90001540	Inverse variance weighted	2	-0.0272353	0.0432154	0.52855	-0.111937	0.0574669	0.973132	0.8941	1.05915
ebi-a-GCST90001541	finn-b-M13_INTERVERTEB	Other intervertebral disc disorders || id:finn-b-M13_INTERVERTEB	Naive CD4+ T cell %CD4+ T cell || id:ebi-a-GCST90001541	MR Egger	4	0.00114707	0.061748	0.986865	-0.119879	0.122173	1.00115	0.887028	1.12995
ebi-a-GCST90001541	finn-b-M13_INTERVERTEB	Other intervertebral disc disorders || id:finn-b-M13_INTERVERTEB	Naive CD4+ T cell %CD4+ T cell || id:ebi-a-GCST90001541	Weighted median	4	-0.0116987	0.040568	0.773061	-0.091212	0.0678145	0.988369	0.912824	1.07017
ebi-a-GCST90001541	finn-b-M13_INTERVERTEB	Other intervertebral disc disorders || id:finn-b-M13_INTERVERTEB	Naive CD4+ T cell %CD4+ T cell || id:ebi-a-GCST90001541	Inverse variance weighted	4	-0.00454075	0.0346083	0.895614	-0.072373	0.0632915	0.99547	0.930184	1.06534
ebi-a-GCST90001541	finn-b-M13_INTERVERTEB	Other intervertebral disc disorders || id:finn-b-M13_INTERVERTEB	Naive CD4+ T cell %CD4+ T cell || id:ebi-a-GCST90001541	Simple mode	4	-0.031565	0.0511461	0.580811	-0.131811	0.0686813	0.968928	0.876506	1.07109
ebi-a-GCST90001541	finn-b-M13_INTERVERTEB	Other intervertebral disc disorders || id:finn-b-M13_INTERVERTEB	Naive CD4+ T cell %CD4+ T cell || id:ebi-a-GCST90001541	Weighted mode	4	-0.0180711	0.0456777	0.71884	-0.107599	0.0714572	0.982091	0.897987	1.07407
ebi-a-GCST90001542	finn-b-M13_INTERVERTEB	Other intervertebral disc disorders || id:finn-b-M13_INTERVERTEB	Effector Memory CD4+ T cell Absolute Count || id:ebi-a-GCST90001542	Wald ratio	1	0.000666325	0.041876	0.987305	-0.0814106	0.0827432	1.00067	0.921815	1.08626
ebi-a-GCST90001543	finn-b-M13_INTERVERTEB	Other intervertebral disc disorders || id:finn-b-M13_INTERVERTEB	Effector Memory CD4+ T cell %CD4+ T cell || id:ebi-a-GCST90001543	Inverse variance weighted	2	-0.00273421	0.0437125	0.950125	-0.0884107	0.0829423	0.99727	0.915385	1.08648
ebi-a-GCST90001544	finn-b-M13_INTERVERTEB	Other intervertebral disc disorders || id:finn-b-M13_INTERVERTEB	Effector Memory CD4+ T cell %T cell || id:ebi-a-GCST90001544	MR Egger	4	0.00384157	0.0554617	0.951081	-0.104863	0.112546	1.00385	0.900448	1.11912
ebi-a-GCST90001544	finn-b-M13_INTERVERTEB	Other intervertebral disc disorders || id:finn-b-M13_INTERVERTEB	Effector Memory CD4+ T cell %T cell || id:ebi-a-GCST90001544	Weighted median	4	0.00830747	0.0389056	0.830914	-0.0679475	0.0845625	1.00834	0.93431	1.08824
ebi-a-GCST90001544	finn-b-M13_INTERVERTEB	Other intervertebral disc disorders || id:finn-b-M13_INTERVERTEB	Effector Memory CD4+ T cell %T cell || id:ebi-a-GCST90001544	Inverse variance weighted	4	0.00168708	0.0331125	0.959365	-0.0632134	0.0665876	1.00169	0.938743	1.06885
ebi-a-GCST90001544	finn-b-M13_INTERVERTEB	Other intervertebral disc disorders || id:finn-b-M13_INTERVERTEB	Effector Memory CD4+ T cell %T cell || id:ebi-a-GCST90001544	Simple mode	4	0.020298	0.0461527	0.689837	-0.0701614	0.110757	1.02051	0.932243	1.11712
ebi-a-GCST90001544	finn-b-M13_INTERVERTEB	Other intervertebral disc disorders || id:finn-b-M13_INTERVERTEB	Effector Memory CD4+ T cell %T cell || id:ebi-a-GCST90001544	Weighted mode	4	0.0060155	0.0391399	0.887609	-0.0706988	0.0827298	1.00603	0.931743	1.08625
ebi-a-GCST90001545	finn-b-M13_INTERVERTEB	Other intervertebral disc disorders || id:finn-b-M13_INTERVERTEB	Terminally Differentiated CD4+ T cell Absolute Count || id:ebi-a-GCST90001545	Inverse variance weighted	2	-0.00613145	0.054771	0.910865	-0.113483	0.10122	0.993887	0.89272	1.10652
ebi-a-GCST90001546	finn-b-M13_INTERVERTEB	Other intervertebral disc disorders || id:finn-b-M13_INTERVERTEB	Terminally Differentiated CD4+ T cell %CD4+ T cell || id:ebi-a-GCST90001546	MR Egger	5	0.0124861	0.0886871	0.896959	-0.161341	0.186313	1.01256	0.851002	1.2048
ebi-a-GCST90001546	finn-b-M13_INTERVERTEB	Other intervertebral disc disorders || id:finn-b-M13_INTERVERTEB	Terminally Differentiated CD4+ T cell %CD4+ T cell || id:ebi-a-GCST90001546	Weighted median	5	0.0255248	0.0372787	0.493531	-0.0475413	0.098591	1.02585	0.953571	1.10361
ebi-a-GCST90001546	finn-b-M13_INTERVERTEB	Other intervertebral disc disorders || id:finn-b-M13_INTERVERTEB	Terminally Differentiated CD4+ T cell %CD4+ T cell || id:ebi-a-GCST90001546	Inverse variance weighted	5	0.0125406	0.0321197	0.696216	-0.050414	0.0754953	1.01262	0.950836	1.07842
ebi-a-GCST90001546	finn-b-M13_INTERVERTEB	Other intervertebral disc disorders || id:finn-b-M13_INTERVERTEB	Terminally Differentiated CD4+ T cell %CD4+ T cell || id:ebi-a-GCST90001546	Simple mode	5	0.033589	0.0432479	0.480726	-0.0511769	0.118355	1.03416	0.950111	1.12564
ebi-a-GCST90001546	finn-b-M13_INTERVERTEB	Other intervertebral disc disorders || id:finn-b-M13_INTERVERTEB	Terminally Differentiated CD4+ T cell %CD4+ T cell || id:ebi-a-GCST90001546	Weighted mode	5	0.0256406	0.0379494	0.536309	-0.0487402	0.100021	1.02597	0.952429	1.10519
ebi-a-GCST90001547	finn-b-M13_INTERVERTEB	Other intervertebral disc disorders || id:finn-b-M13_INTERVERTEB	Terminally Differentiated CD4+ T cell %T cell || id:ebi-a-GCST90001547	MR Egger	6	-0.0180804	0.0388849	0.666135	-0.0942948	0.058134	0.982082	0.910014	1.05986
ebi-a-GCST90001547	finn-b-M13_INTERVERTEB	Other intervertebral disc disorders || id:finn-b-M13_INTERVERTEB	Terminally Differentiated CD4+ T cell %T cell || id:ebi-a-GCST90001547	Weighted median	6	-0.000906072	0.0275127	0.973728	-0.054831	0.0530188	0.999094	0.946645	1.05445
ebi-a-GCST90001547	finn-b-M13_INTERVERTEB	Other intervertebral disc disorders || id:finn-b-M13_INTERVERTEB	Terminally Differentiated CD4+ T cell %T cell || id:ebi-a-GCST90001547	Inverse variance weighted	6	-0.000118279	0.022579	0.99582	-0.0443731	0.0441365	0.999882	0.956597	1.04513
ebi-a-GCST90001547	finn-b-M13_INTERVERTEB	Other intervertebral disc disorders || id:finn-b-M13_INTERVERTEB	Terminally Differentiated CD4+ T cell %T cell || id:ebi-a-GCST90001547	Simple mode	6	0.0229041	0.0336421	0.526232	-0.0430344	0.0888426	1.02317	0.957878	1.09291
ebi-a-GCST90001547	finn-b-M13_INTERVERTEB	Other intervertebral disc disorders || id:finn-b-M13_INTERVERTEB	Terminally Differentiated CD4+ T cell %T cell || id:ebi-a-GCST90001547	Weighted mode	6	-0.00264702	0.0260483	0.923008	-0.0537016	0.0484076	0.997356	0.947715	1.0496
ebi-a-GCST90001548	finn-b-M13_INTERVERTEB	Other intervertebral disc disorders || id:finn-b-M13_INTERVERTEB	Central Memory CD8+ T cell Absolute Count || id:ebi-a-GCST90001548	Wald ratio	1	-0.0243883	0.0728385	0.737756	-0.167152	0.118375	0.975907	0.846071	1.12567
ebi-a-GCST90001551	finn-b-M13_INTERVERTEB	Other intervertebral disc disorders || id:finn-b-M13_INTERVERTEB	Naive CD8+ T cell Absolute Count || id:ebi-a-GCST90001551	Inverse variance weighted	2	-0.0135793	0.0651871	0.834985	-0.141346	0.114187	0.986513	0.868189	1.12096
ebi-a-GCST90001552	finn-b-M13_INTERVERTEB	Other intervertebral disc disorders || id:finn-b-M13_INTERVERTEB	Naive CD8+ T cell %CD8+ T cell || id:ebi-a-GCST90001552	Wald ratio	1	0.0903955	0.111111	0.415897	-0.127382	0.308173	1.09461	0.880397	1.36094
ebi-a-GCST90001553	finn-b-M13_INTERVERTEB	Other intervertebral disc disorders || id:finn-b-M13_INTERVERTEB	Naive CD8+ T cell %T cell || id:ebi-a-GCST90001553	MR Egger	3	0.00416495	0.00322465	0.419425	-0.00215536	0.0104853	1.00417	0.997847	1.01054
ebi-a-GCST90001553	finn-b-M13_INTERVERTEB	Other intervertebral disc disorders || id:finn-b-M13_INTERVERTEB	Naive CD8+ T cell %T cell || id:ebi-a-GCST90001553	Weighted median	3	0.00372089	0.00325555	0.253064	-0.00265998	0.0101018	1.00373	0.997344	1.01015
ebi-a-GCST90001553	finn-b-M13_INTERVERTEB	Other intervertebral disc disorders || id:finn-b-M13_INTERVERTEB	Naive CD8+ T cell %T cell || id:ebi-a-GCST90001553	Inverse variance weighted	3	0.00363874	0.00302737	0.229384	-0.00229491	0.00957239	1.00365	0.997708	1.00962
ebi-a-GCST90001553	finn-b-M13_INTERVERTEB	Other intervertebral disc disorders || id:finn-b-M13_INTERVERTEB	Naive CD8+ T cell %T cell || id:ebi-a-GCST90001553	Simple mode	3	-0.00383152	0.0251731	0.892991	-0.0531708	0.0455077	0.996176	0.948218	1.04656
ebi-a-GCST90001553	finn-b-M13_INTERVERTEB	Other intervertebral disc disorders || id:finn-b-M13_INTERVERTEB	Naive CD8+ T cell %T cell || id:ebi-a-GCST90001553	Weighted mode	3	0.00384453	0.00309684	0.340292	-0.00222527	0.00991433	1.00385	0.997777	1.00996
ebi-a-GCST90001554	finn-b-M13_INTERVERTEB	Other intervertebral disc disorders || id:finn-b-M13_INTERVERTEB	Effector Memory CD8+ T cell Absolute Count || id:ebi-a-GCST90001554	Inverse variance weighted	2	0.0303296	0.0578838	0.600297	-0.0831227	0.143782	1.03079	0.920238	1.15463
ebi-a-GCST90001555	finn-b-M13_INTERVERTEB	Other intervertebral disc disorders || id:finn-b-M13_INTERVERTEB	Effector Memory CD8+ T cell %CD8+ T cell || id:ebi-a-GCST90001555	MR Egger	4	0.0112014	0.0254806	0.703164	-0.0387406	0.0611434	1.01126	0.962	1.06305
ebi-a-GCST90001555	finn-b-M13_INTERVERTEB	Other intervertebral disc disorders || id:finn-b-M13_INTERVERTEB	Effector Memory CD8+ T cell %CD8+ T cell || id:ebi-a-GCST90001555	Weighted median	4	0.029803	0.0232891	0.20065	-0.0158435	0.0754496	1.03025	0.984281	1.07837
ebi-a-GCST90001555	finn-b-M13_INTERVERTEB	Other intervertebral disc disorders || id:finn-b-M13_INTERVERTEB	Effector Memory CD8+ T cell %CD8+ T cell || id:ebi-a-GCST90001555	Inverse variance weighted	4	0.0318802	0.0196758	0.105174	-0.00668444	0.0704449	1.03239	0.993338	1.07299
ebi-a-GCST90001555	finn-b-M13_INTERVERTEB	Other intervertebral disc disorders || id:finn-b-M13_INTERVERTEB	Effector Memory CD8+ T cell %CD8+ T cell || id:ebi-a-GCST90001555	Simple mode	4	0.077864	0.0454257	0.185024	-0.0111703	0.166898	1.08098	0.988892	1.18163
ebi-a-GCST90001555	finn-b-M13_INTERVERTEB	Other intervertebral disc disorders || id:finn-b-M13_INTERVERTEB	Effector Memory CD8+ T cell %CD8+ T cell || id:ebi-a-GCST90001555	Weighted mode	4	0.0086976	0.0241168	0.742263	-0.0385713	0.0559665	1.00874	0.962163	1.05756
ebi-a-GCST90001556	finn-b-M13_INTERVERTEB	Other intervertebral disc disorders || id:finn-b-M13_INTERVERTEB	Effector Memory CD8+ T cell %T cell || id:ebi-a-GCST90001556	Inverse variance weighted	2	0.0129282	0.0245858	0.599	-0.03526	0.0611163	1.01301	0.965354	1.06302
ebi-a-GCST90001557	finn-b-M13_INTERVERTEB	Other intervertebral disc disorders || id:finn-b-M13_INTERVERTEB	Terminally Differentiated CD8+ T cell Absolute Count || id:ebi-a-GCST90001557	Wald ratio	1	-0.0120293	0.0936192	0.89776	-0.195523	0.171464	0.988043	0.822404	1.18704
ebi-a-GCST90001558	finn-b-M13_INTERVERTEB	Other intervertebral disc disorders || id:finn-b-M13_INTERVERTEB	Terminally Differentiated CD8+ T cell %CD8+ T cell || id:ebi-a-GCST90001558	MR Egger	3	0.000820502	0.0491094	0.989365	-0.0954339	0.0970749	1.00082	0.908978	1.10194
ebi-a-GCST90001558	finn-b-M13_INTERVERTEB	Other intervertebral disc disorders || id:finn-b-M13_INTERVERTEB	Terminally Differentiated CD8+ T cell %CD8+ T cell || id:ebi-a-GCST90001558	Weighted median	3	-0.00345215	0.0367338	0.925127	-0.0754505	0.0685462	0.996554	0.927326	1.07095
ebi-a-GCST90001558	finn-b-M13_INTERVERTEB	Other intervertebral disc disorders || id:finn-b-M13_INTERVERTEB	Terminally Differentiated CD8+ T cell %CD8+ T cell || id:ebi-a-GCST90001558	Inverse variance weighted	3	-0.00758506	0.0350799	0.828814	-0.0763416	0.0611715	0.992444	0.9265	1.06308
ebi-a-GCST90001558	finn-b-M13_INTERVERTEB	Other intervertebral disc disorders || id:finn-b-M13_INTERVERTEB	Terminally Differentiated CD8+ T cell %CD8+ T cell || id:ebi-a-GCST90001558	Simple mode	3	-0.00499294	0.046391	0.924115	-0.0959193	0.0859334	0.99502	0.908537	1.08973
ebi-a-GCST90001558	finn-b-M13_INTERVERTEB	Other intervertebral disc disorders || id:finn-b-M13_INTERVERTEB	Terminally Differentiated CD8+ T cell %CD8+ T cell || id:ebi-a-GCST90001558	Weighted mode	3	-0.00247525	0.0395447	0.955783	-0.0799829	0.0750324	0.997528	0.923132	1.07792
ebi-a-GCST90001559	finn-b-M13_INTERVERTEB	Other intervertebral disc disorders || id:finn-b-M13_INTERVERTEB	Terminally Differentiated CD8+ T cell %T cell || id:ebi-a-GCST90001559	Inverse variance weighted	2	-0.00349645	0.0450591	0.938149	-0.0918123	0.0848194	0.99651	0.912276	1.08852
ebi-a-GCST90001560	finn-b-M13_INTERVERTEB	Other intervertebral disc disorders || id:finn-b-M13_INTERVERTEB	CD45RA+ CD8+ T cell Absolute Count || id:ebi-a-GCST90001560	MR Egger	3	-1.41936	0.828083	0.336223	-3.04241	0.203678	0.241868	0.0477199	1.2259
ebi-a-GCST90001560	finn-b-M13_INTERVERTEB	Other intervertebral disc disorders || id:finn-b-M13_INTERVERTEB	CD45RA+ CD8+ T cell Absolute Count || id:ebi-a-GCST90001560	Weighted median	3	-0.0846694	0.0570849	0.138016	-0.196556	0.0272169	0.918816	0.821556	1.02759
ebi-a-GCST90001560	finn-b-M13_INTERVERTEB	Other intervertebral disc disorders || id:finn-b-M13_INTERVERTEB	CD45RA+ CD8+ T cell Absolute Count || id:ebi-a-GCST90001560	Inverse variance weighted	3	-0.0540814	0.0819538	0.509317	-0.214711	0.106548	0.947355	0.806775	1.11243
ebi-a-GCST90001560	finn-b-M13_INTERVERTEB	Other intervertebral disc disorders || id:finn-b-M13_INTERVERTEB	CD45RA+ CD8+ T cell Absolute Count || id:ebi-a-GCST90001560	Simple mode	3	-0.0996461	0.0715493	0.298336	-0.239883	0.0405906	0.905158	0.78672	1.04143
ebi-a-GCST90001560	finn-b-M13_INTERVERTEB	Other intervertebral disc disorders || id:finn-b-M13_INTERVERTEB	CD45RA+ CD8+ T cell Absolute Count || id:ebi-a-GCST90001560	Weighted mode	3	-0.0929004	0.0625091	0.275569	-0.215418	0.0296175	0.911284	0.806204	1.03006
ebi-a-GCST90001561	finn-b-M13_INTERVERTEB	Other intervertebral disc disorders || id:finn-b-M13_INTERVERTEB	CD45RA+ CD8+ T cell %CD8+ T cell || id:ebi-a-GCST90001561	MR Egger	5	-0.0199535	0.0102153	0.145803	-0.0399755	6.84811e-05	0.980244	0.960813	1.00007
ebi-a-GCST90001561	finn-b-M13_INTERVERTEB	Other intervertebral disc disorders || id:finn-b-M13_INTERVERTEB	CD45RA+ CD8+ T cell %CD8+ T cell || id:ebi-a-GCST90001561	Weighted median	5	-0.0242027	0.0109398	0.0269416	-0.0456446	-0.00276079	0.976088	0.955381	0.997243
ebi-a-GCST90001561	finn-b-M13_INTERVERTEB	Other intervertebral disc disorders || id:finn-b-M13_INTERVERTEB	CD45RA+ CD8+ T cell %CD8+ T cell || id:ebi-a-GCST90001561	Inverse variance weighted	5	-0.0267078	0.00857656	0.00184539	-0.0435179	-0.00989777	0.973646	0.957415	0.990151
ebi-a-GCST90001561	finn-b-M13_INTERVERTEB	Other intervertebral disc disorders || id:finn-b-M13_INTERVERTEB	CD45RA+ CD8+ T cell %CD8+ T cell || id:ebi-a-GCST90001561	Simple mode	5	-0.0669796	0.0204322	0.0305543	-0.107027	-0.0269324	0.935214	0.898502	0.973427
ebi-a-GCST90001561	finn-b-M13_INTERVERTEB	Other intervertebral disc disorders || id:finn-b-M13_INTERVERTEB	CD45RA+ CD8+ T cell %CD8+ T cell || id:ebi-a-GCST90001561	Weighted mode	5	-0.0238561	0.00978475	0.0713556	-0.0430342	-0.00467795	0.976426	0.957879	0.995333
ebi-a-GCST90001562	finn-b-M13_INTERVERTEB	Other intervertebral disc disorders || id:finn-b-M13_INTERVERTEB	CD45RA+ CD8+ T cell %T cell || id:ebi-a-GCST90001562	MR Egger	3	-0.0093385	0.0631738	0.90657	-0.133159	0.114482	0.990705	0.875326	1.12129
ebi-a-GCST90001562	finn-b-M13_INTERVERTEB	Other intervertebral disc disorders || id:finn-b-M13_INTERVERTEB	CD45RA+ CD8+ T cell %T cell || id:ebi-a-GCST90001562	Weighted median	3	0.0139572	0.0458849	0.760992	-0.0759772	0.103892	1.01406	0.926837	1.10948
ebi-a-GCST90001562	finn-b-M13_INTERVERTEB	Other intervertebral disc disorders || id:finn-b-M13_INTERVERTEB	CD45RA+ CD8+ T cell %T cell || id:ebi-a-GCST90001562	Inverse variance weighted	3	0.0245165	0.04245	0.563577	-0.0586855	0.107718	1.02482	0.943003	1.11373
ebi-a-GCST90001562	finn-b-M13_INTERVERTEB	Other intervertebral disc disorders || id:finn-b-M13_INTERVERTEB	CD45RA+ CD8+ T cell %T cell || id:ebi-a-GCST90001562	Simple mode	3	-0.00768136	0.0680047	0.920383	-0.140971	0.125608	0.992348	0.868515	1.13384
ebi-a-GCST90001562	finn-b-M13_INTERVERTEB	Other intervertebral disc disorders || id:finn-b-M13_INTERVERTEB	CD45RA+ CD8+ T cell %T cell || id:ebi-a-GCST90001562	Weighted mode	3	-0.00307195	0.0525272	0.958682	-0.106025	0.0998814	0.996933	0.899402	1.10504
ebi-a-GCST90001568	finn-b-M13_INTERVERTEB	Other intervertebral disc disorders || id:finn-b-M13_INTERVERTEB	Naive CD4-CD8- T cell %T cell || id:ebi-a-GCST90001568	Wald ratio	1	-0.0183968	0.105782	0.861934	-0.225729	0.188936	0.981771	0.797934	1.20796
ebi-a-GCST90001569	finn-b-M13_INTERVERTEB	Other intervertebral disc disorders || id:finn-b-M13_INTERVERTEB	Effector Memory CD4-CD8- T cell Absolute Count || id:ebi-a-GCST90001569	MR Egger	4	0.024105	0.0764161	0.782297	-0.125671	0.173881	1.0244	0.881905	1.18991
ebi-a-GCST90001569	finn-b-M13_INTERVERTEB	Other intervertebral disc disorders || id:finn-b-M13_INTERVERTEB	Effector Memory CD4-CD8- T cell Absolute Count || id:ebi-a-GCST90001569	Weighted median	4	0.0163035	0.0429123	0.704	-0.0678046	0.100412	1.01644	0.934443	1.10563
ebi-a-GCST90001569	finn-b-M13_INTERVERTEB	Other intervertebral disc disorders || id:finn-b-M13_INTERVERTEB	Effector Memory CD4-CD8- T cell Absolute Count || id:ebi-a-GCST90001569	Inverse variance weighted	4	-0.00830469	0.0357023	0.816065	-0.0782813	0.0616719	0.99173	0.924704	1.06361
ebi-a-GCST90001569	finn-b-M13_INTERVERTEB	Other intervertebral disc disorders || id:finn-b-M13_INTERVERTEB	Effector Memory CD4-CD8- T cell Absolute Count || id:ebi-a-GCST90001569	Simple mode	4	0.0103384	0.0652707	0.884209	-0.117592	0.138269	1.01039	0.889059	1.14828
ebi-a-GCST90001569	finn-b-M13_INTERVERTEB	Other intervertebral disc disorders || id:finn-b-M13_INTERVERTEB	Effector Memory CD4-CD8- T cell Absolute Count || id:ebi-a-GCST90001569	Weighted mode	4	0.0192123	0.0466174	0.707924	-0.0721577	0.110582	1.0194	0.930384	1.11693
ebi-a-GCST90001570	finn-b-M13_INTERVERTEB	Other intervertebral disc disorders || id:finn-b-M13_INTERVERTEB	Effector Memory CD4-CD8- T cell %CD4-CD8- T cell || id:ebi-a-GCST90001570	MR Egger	4	0.0108489	0.0558022	0.863807	-0.0985233	0.120221	1.01091	0.906175	1.12775
ebi-a-GCST90001570	finn-b-M13_INTERVERTEB	Other intervertebral disc disorders || id:finn-b-M13_INTERVERTEB	Effector Memory CD4-CD8- T cell %CD4-CD8- T cell || id:ebi-a-GCST90001570	Weighted median	4	0.0182242	0.0344089	0.596364	-0.0492173	0.0856657	1.01839	0.951974	1.08944
ebi-a-GCST90001570	finn-b-M13_INTERVERTEB	Other intervertebral disc disorders || id:finn-b-M13_INTERVERTEB	Effector Memory CD4-CD8- T cell %CD4-CD8- T cell || id:ebi-a-GCST90001570	Inverse variance weighted	4	0.00696364	0.0282995	0.805629	-0.0485034	0.0624307	1.00699	0.952654	1.06442
ebi-a-GCST90001570	finn-b-M13_INTERVERTEB	Other intervertebral disc disorders || id:finn-b-M13_INTERVERTEB	Effector Memory CD4-CD8- T cell %CD4-CD8- T cell || id:ebi-a-GCST90001570	Simple mode	4	0.0200562	0.0372762	0.627902	-0.0530052	0.0931176	1.02026	0.948375	1.09759
ebi-a-GCST90001570	finn-b-M13_INTERVERTEB	Other intervertebral disc disorders || id:finn-b-M13_INTERVERTEB	Effector Memory CD4-CD8- T cell %CD4-CD8- T cell || id:ebi-a-GCST90001570	Weighted mode	4	0.0194773	0.034502	0.611852	-0.0481467	0.0871013	1.01967	0.952994	1.09101
ebi-a-GCST90001571	finn-b-M13_INTERVERTEB	Other intervertebral disc disorders || id:finn-b-M13_INTERVERTEB	Effector Memory CD4-CD8- T cell %T cell || id:ebi-a-GCST90001571	MR Egger	3	0.0965374	0.193373	0.705226	-0.282474	0.475549	1.10135	0.753916	1.6089
ebi-a-GCST90001571	finn-b-M13_INTERVERTEB	Other intervertebral disc disorders || id:finn-b-M13_INTERVERTEB	Effector Memory CD4-CD8- T cell %T cell || id:ebi-a-GCST90001571	Weighted median	3	-0.0609083	0.0573793	0.288461	-0.173372	0.0515551	0.94091	0.840825	1.05291
ebi-a-GCST90001571	finn-b-M13_INTERVERTEB	Other intervertebral disc disorders || id:finn-b-M13_INTERVERTEB	Effector Memory CD4-CD8- T cell %T cell || id:ebi-a-GCST90001571	Inverse variance weighted	3	-0.016897	0.0509853	0.740335	-0.116828	0.0830342	0.983245	0.889738	1.08658
ebi-a-GCST90001571	finn-b-M13_INTERVERTEB	Other intervertebral disc disorders || id:finn-b-M13_INTERVERTEB	Effector Memory CD4-CD8- T cell %T cell || id:ebi-a-GCST90001571	Simple mode	3	-0.0721655	0.0787964	0.456427	-0.226606	0.0822754	0.930377	0.797234	1.08575
ebi-a-GCST90001571	finn-b-M13_INTERVERTEB	Other intervertebral disc disorders || id:finn-b-M13_INTERVERTEB	Effector Memory CD4-CD8- T cell %T cell || id:ebi-a-GCST90001571	Weighted mode	3	-0.0754072	0.0780546	0.435927	-0.228394	0.0775798	0.927366	0.79581	1.08067
ebi-a-GCST90001572	finn-b-M13_INTERVERTEB	Other intervertebral disc disorders || id:finn-b-M13_INTERVERTEB	Terminally Differentiated CD4-CD8- T cell Absolute Count || id:ebi-a-GCST90001572	Inverse variance weighted	2	0.0712705	0.0820728	0.385186	-0.0895922	0.232133	1.07387	0.914304	1.26129
ebi-a-GCST90001573	finn-b-M13_INTERVERTEB	Other intervertebral disc disorders || id:finn-b-M13_INTERVERTEB	Terminally Differentiated CD4-CD8- T cell %CD4-CD8- T cell || id:ebi-a-GCST90001573	Inverse variance weighted	2	0.00724691	0.0467612	0.876839	-0.084405	0.0988988	1.00727	0.919059	1.10395
ebi-a-GCST90001574	finn-b-M13_INTERVERTEB	Other intervertebral disc disorders || id:finn-b-M13_INTERVERTEB	Terminally Differentiated CD4-CD8- T cell %T cell || id:ebi-a-GCST90001574	MR Egger	4	0.0382414	0.0816756	0.685702	-0.121843	0.198326	1.03898	0.885288	1.21936
ebi-a-GCST90001574	finn-b-M13_INTERVERTEB	Other intervertebral disc disorders || id:finn-b-M13_INTERVERTEB	Terminally Differentiated CD4-CD8- T cell %T cell || id:ebi-a-GCST90001574	Weighted median	4	0.024861	0.0521513	0.633569	-0.0773555	0.127077	1.02517	0.925561	1.1355
ebi-a-GCST90001574	finn-b-M13_INTERVERTEB	Other intervertebral disc disorders || id:finn-b-M13_INTERVERTEB	Terminally Differentiated CD4-CD8- T cell %T cell || id:ebi-a-GCST90001574	Inverse variance weighted	4	-0.0016277	0.0414199	0.968653	-0.0828107	0.0795553	0.998374	0.920525	1.08281
ebi-a-GCST90001574	finn-b-M13_INTERVERTEB	Other intervertebral disc disorders || id:finn-b-M13_INTERVERTEB	Terminally Differentiated CD4-CD8- T cell %T cell || id:ebi-a-GCST90001574	Simple mode	4	0.0384873	0.0752007	0.644087	-0.108906	0.185881	1.03924	0.896815	1.20428
ebi-a-GCST90001574	finn-b-M13_INTERVERTEB	Other intervertebral disc disorders || id:finn-b-M13_INTERVERTEB	Terminally Differentiated CD4-CD8- T cell %T cell || id:ebi-a-GCST90001574	Weighted mode	4	0.0307221	0.0679366	0.681809	-0.102434	0.163878	1.0312	0.902638	1.17807
ebi-a-GCST90001577	finn-b-M13_INTERVERTEB	Other intervertebral disc disorders || id:finn-b-M13_INTERVERTEB	Transitional B cell Absolute Count || id:ebi-a-GCST90001577	Wald ratio	1	-0.0773333	0.0948571	0.414923	-0.263253	0.108587	0.925581	0.768547	1.1147
ebi-a-GCST90001579	finn-b-M13_INTERVERTEB	Other intervertebral disc disorders || id:finn-b-M13_INTERVERTEB	CD14- CD16+ monocyte Absolute Count || id:ebi-a-GCST90001579	Wald ratio	1	-0.0477625	0.0527108	0.364871	-0.151076	0.0555508	0.95336	0.859783	1.05712
ebi-a-GCST90001580	finn-b-M13_INTERVERTEB	Other intervertebral disc disorders || id:finn-b-M13_INTERVERTEB	CD14+ CD16+ monocyte Absolute Count || id:ebi-a-GCST90001580	MR Egger	3	0.0259904	0.0472942	0.680101	-0.0667062	0.118687	1.02633	0.93547	1.12602
ebi-a-GCST90001580	finn-b-M13_INTERVERTEB	Other intervertebral disc disorders || id:finn-b-M13_INTERVERTEB	CD14+ CD16+ monocyte Absolute Count || id:ebi-a-GCST90001580	Weighted median	3	-0.0400475	0.0269165	0.136793	-0.0928038	0.0127089	0.960744	0.911372	1.01279
ebi-a-GCST90001580	finn-b-M13_INTERVERTEB	Other intervertebral disc disorders || id:finn-b-M13_INTERVERTEB	CD14+ CD16+ monocyte Absolute Count || id:ebi-a-GCST90001580	Inverse variance weighted	3	-0.0391785	0.0331629	0.237446	-0.104178	0.0258208	0.961579	0.901065	1.02616
ebi-a-GCST90001580	finn-b-M13_INTERVERTEB	Other intervertebral disc disorders || id:finn-b-M13_INTERVERTEB	CD14+ CD16+ monocyte Absolute Count || id:ebi-a-GCST90001580	Simple mode	3	-0.141375	0.0802827	0.220308	-0.298729	0.0159791	0.868164	0.74176	1.01611
ebi-a-GCST90001580	finn-b-M13_INTERVERTEB	Other intervertebral disc disorders || id:finn-b-M13_INTERVERTEB	CD14+ CD16+ monocyte Absolute Count || id:ebi-a-GCST90001580	Weighted mode	3	-0.0178375	0.0294914	0.60677	-0.0756405	0.0399656	0.982321	0.927149	1.04078
ebi-a-GCST90001581	finn-b-M13_INTERVERTEB	Other intervertebral disc disorders || id:finn-b-M13_INTERVERTEB	CD14- CD16- Absolute Count || id:ebi-a-GCST90001581	MR Egger	4	0.288432	0.219182	0.318785	-0.141165	0.71803	1.33433	0.868346	2.05039
ebi-a-GCST90001581	finn-b-M13_INTERVERTEB	Other intervertebral disc disorders || id:finn-b-M13_INTERVERTEB	CD14- CD16- Absolute Count || id:ebi-a-GCST90001581	Weighted median	4	0.0177063	0.0505586	0.726178	-0.0813885	0.116801	1.01786	0.921835	1.1239
ebi-a-GCST90001581	finn-b-M13_INTERVERTEB	Other intervertebral disc disorders || id:finn-b-M13_INTERVERTEB	CD14- CD16- Absolute Count || id:ebi-a-GCST90001581	Inverse variance weighted	4	0.0207259	0.0401355	0.605576	-0.0579397	0.0993915	1.02094	0.943707	1.1045
ebi-a-GCST90001581	finn-b-M13_INTERVERTEB	Other intervertebral disc disorders || id:finn-b-M13_INTERVERTEB	CD14- CD16- Absolute Count || id:ebi-a-GCST90001581	Simple mode	4	-0.034026	0.0737512	0.675933	-0.178578	0.110526	0.966546	0.836458	1.11687
ebi-a-GCST90001581	finn-b-M13_INTERVERTEB	Other intervertebral disc disorders || id:finn-b-M13_INTERVERTEB	CD14- CD16- Absolute Count || id:ebi-a-GCST90001581	Weighted mode	4	-0.0212442	0.0664976	0.770322	-0.15158	0.109091	0.97898	0.859349	1.11526
ebi-a-GCST90001582	finn-b-M13_INTERVERTEB	Other intervertebral disc disorders || id:finn-b-M13_INTERVERTEB	CD14+ CD16- monocyte Absolute Count || id:ebi-a-GCST90001582	MR Egger	3	-0.807544	0.813349	0.50228	-2.40171	0.786621	0.445952	0.0905631	2.19596
ebi-a-GCST90001582	finn-b-M13_INTERVERTEB	Other intervertebral disc disorders || id:finn-b-M13_INTERVERTEB	CD14+ CD16- monocyte Absolute Count || id:ebi-a-GCST90001582	Weighted median	3	0.0532883	0.0615298	0.386459	-0.0673102	0.173887	1.05473	0.934905	1.18992
ebi-a-GCST90001582	finn-b-M13_INTERVERTEB	Other intervertebral disc disorders || id:finn-b-M13_INTERVERTEB	CD14+ CD16- monocyte Absolute Count || id:ebi-a-GCST90001582	Inverse variance weighted	3	0.055453	0.0513023	0.279739	-0.0450995	0.156006	1.05702	0.955902	1.16883
ebi-a-GCST90001582	finn-b-M13_INTERVERTEB	Other intervertebral disc disorders || id:finn-b-M13_INTERVERTEB	CD14+ CD16- monocyte Absolute Count || id:ebi-a-GCST90001582	Simple mode	3	-0.00291833	0.082882	0.97511	-0.165367	0.15953	0.997086	0.847583	1.17296
ebi-a-GCST90001582	finn-b-M13_INTERVERTEB	Other intervertebral disc disorders || id:finn-b-M13_INTERVERTEB	CD14+ CD16- monocyte Absolute Count || id:ebi-a-GCST90001582	Weighted mode	3	0.0474165	0.0814561	0.619369	-0.112238	0.207071	1.04856	0.893832	1.23007
ebi-a-GCST90001583	finn-b-M13_INTERVERTEB	Other intervertebral disc disorders || id:finn-b-M13_INTERVERTEB	Monocyte Absolute Count || id:ebi-a-GCST90001583	Wald ratio	1	0.142235	0.08418	0.0910939	-0.0227576	0.307228	1.15285	0.977499	1.35965
ebi-a-GCST90001584	finn-b-M13_INTERVERTEB	Other intervertebral disc disorders || id:finn-b-M13_INTERVERTEB	CD14- CD16+ monocyte %monocyte || id:ebi-a-GCST90001584	Inverse variance weighted	2	-0.00164441	0.0699975	0.981258	-0.13884	0.135551	0.998357	0.870368	1.14517
ebi-a-GCST90001585	finn-b-M13_INTERVERTEB	Other intervertebral disc disorders || id:finn-b-M13_INTERVERTEB	CD14+ CD16+ monocyte %monocyte || id:ebi-a-GCST90001585	MR Egger	3	0.0242563	0.0420367	0.666821	-0.0581357	0.106648	1.02455	0.943522	1.11254
ebi-a-GCST90001585	finn-b-M13_INTERVERTEB	Other intervertebral disc disorders || id:finn-b-M13_INTERVERTEB	CD14+ CD16+ monocyte %monocyte || id:ebi-a-GCST90001585	Weighted median	3	-0.0339261	0.0245247	0.166559	-0.0819945	0.0141423	0.966643	0.921277	1.01424
ebi-a-GCST90001585	finn-b-M13_INTERVERTEB	Other intervertebral disc disorders || id:finn-b-M13_INTERVERTEB	CD14+ CD16+ monocyte %monocyte || id:ebi-a-GCST90001585	Inverse variance weighted	3	-0.0347165	0.0316443	0.272604	-0.0967393	0.0273063	0.965879	0.907793	1.02768
ebi-a-GCST90001585	finn-b-M13_INTERVERTEB	Other intervertebral disc disorders || id:finn-b-M13_INTERVERTEB	CD14+ CD16+ monocyte %monocyte || id:ebi-a-GCST90001585	Simple mode	3	-0.145015	0.084233	0.227284	-0.310112	0.0200814	0.865009	0.733365	1.02028
ebi-a-GCST90001585	finn-b-M13_INTERVERTEB	Other intervertebral disc disorders || id:finn-b-M13_INTERVERTEB	CD14+ CD16+ monocyte %monocyte || id:ebi-a-GCST90001585	Weighted mode	3	-0.016282	0.0265653	0.60235	-0.0683499	0.035786	0.98385	0.933934	1.03643
ebi-a-GCST90001586	finn-b-M13_INTERVERTEB	Other intervertebral disc disorders || id:finn-b-M13_INTERVERTEB	CD14+ CD16- monocyte %monocyte || id:ebi-a-GCST90001586	Inverse variance weighted	2	0.0297021	0.0453642	0.51263	-0.0592118	0.118616	1.03015	0.942507	1.12594
ebi-a-GCST90001587	finn-b-M13_INTERVERTEB	Other intervertebral disc disorders || id:finn-b-M13_INTERVERTEB	CD16+ monocyte %monocyte || id:ebi-a-GCST90001587	Inverse variance weighted	2	-0.0299175	0.0461698	0.516992	-0.12041	0.0605752	0.970526	0.886557	1.06245
ebi-a-GCST90001588	finn-b-M13_INTERVERTEB	Other intervertebral disc disorders || id:finn-b-M13_INTERVERTEB	T/B cell || id:ebi-a-GCST90001588	Inverse variance weighted	2	0.0262478	0.080818	0.74535	-0.132156	0.184651	1.0266	0.876205	1.2028
ebi-a-GCST90001589	finn-b-M13_INTERVERTEB	Other intervertebral disc disorders || id:finn-b-M13_INTERVERTEB	CD4+/CD8+ T cell || id:ebi-a-GCST90001589	Wald ratio	1	0.0194226	0.128609	0.87996	-0.232651	0.271496	1.01961	0.79243	1.31193
ebi-a-GCST90001590	finn-b-M13_INTERVERTEB	Other intervertebral disc disorders || id:finn-b-M13_INTERVERTEB	CD4+ T cell Absolute Count || id:ebi-a-GCST90001590	Wald ratio	1	-0.00272035	0.0642002	0.966201	-0.128553	0.123112	0.997283	0.879367	1.13101
ebi-a-GCST90001592	finn-b-M13_INTERVERTEB	Other intervertebral disc disorders || id:finn-b-M13_INTERVERTEB	CD8+ T cell Absolute Count || id:ebi-a-GCST90001592	Inverse variance weighted	2	0.0676454	0.12481	0.587826	-0.176981	0.312272	1.06999	0.837795	1.36653
ebi-a-GCST90001593	finn-b-M13_INTERVERTEB	Other intervertebral disc disorders || id:finn-b-M13_INTERVERTEB	CD8+ T cell %T cell || id:ebi-a-GCST90001593	Wald ratio	1	-0.0191313	0.12668	0.87996	-0.267425	0.229162	0.981051	0.765348	1.25755
ebi-a-GCST90001594	finn-b-M13_INTERVERTEB	Other intervertebral disc disorders || id:finn-b-M13_INTERVERTEB	CD4+CD8+ T cell Absolute Count || id:ebi-a-GCST90001594	Inverse variance weighted	2	0.0239103	0.0662367	0.718113	-0.105914	0.153734	1.0242	0.899502	1.16618
ebi-a-GCST90001596	finn-b-M13_INTERVERTEB	Other intervertebral disc disorders || id:finn-b-M13_INTERVERTEB	CD8dim T cell Absolute Count || id:ebi-a-GCST90001596	Inverse variance weighted	2	-0.0791084	0.0704132	0.26123	-0.217118	0.0589015	0.92394	0.804835	1.06067
ebi-a-GCST90001597	finn-b-M13_INTERVERTEB	Other intervertebral disc disorders || id:finn-b-M13_INTERVERTEB	CD8dim T cell %T cell || id:ebi-a-GCST90001597	Inverse variance weighted	2	-0.063488	0.0603931	0.293145	-0.181858	0.0548824	0.938485	0.833719	1.05642
ebi-a-GCST90001598	finn-b-M13_INTERVERTEB	Other intervertebral disc disorders || id:finn-b-M13_INTERVERTEB	CD4-CD8- T cell Absolute Count || id:ebi-a-GCST90001598	Inverse variance weighted	2	-0.0489444	0.0534617	0.359927	-0.153729	0.0558406	0.952234	0.857504	1.05743
ebi-a-GCST90001599	finn-b-M13_INTERVERTEB	Other intervertebral disc disorders || id:finn-b-M13_INTERVERTEB	CD4-CD8- T cell %T cell || id:ebi-a-GCST90001599	MR Egger	3	-0.100061	0.2094	0.716215	-0.510486	0.310363	0.904782	0.600204	1.36392
ebi-a-GCST90001599	finn-b-M13_INTERVERTEB	Other intervertebral disc disorders || id:finn-b-M13_INTERVERTEB	CD4-CD8- T cell %T cell || id:ebi-a-GCST90001599	Weighted median	3	-0.0820048	0.0542543	0.130664	-0.188343	0.0243336	0.921268	0.82833	1.02463
ebi-a-GCST90001599	finn-b-M13_INTERVERTEB	Other intervertebral disc disorders || id:finn-b-M13_INTERVERTEB	CD4-CD8- T cell %T cell || id:ebi-a-GCST90001599	Inverse variance weighted	3	-0.0842918	0.04841	0.0816474	-0.179175	0.0105918	0.919163	0.835959	1.01065
ebi-a-GCST90001599	finn-b-M13_INTERVERTEB	Other intervertebral disc disorders || id:finn-b-M13_INTERVERTEB	CD4-CD8- T cell %T cell || id:ebi-a-GCST90001599	Simple mode	3	-0.0811769	0.0665153	0.346669	-0.211547	0.0491931	0.922031	0.809331	1.05042
ebi-a-GCST90001599	finn-b-M13_INTERVERTEB	Other intervertebral disc disorders || id:finn-b-M13_INTERVERTEB	CD4-CD8- T cell %T cell || id:ebi-a-GCST90001599	Weighted mode	3	-0.0816951	0.060733	0.310807	-0.200732	0.0373416	0.921553	0.818132	1.03805
ebi-a-GCST90001601	finn-b-M13_INTERVERTEB	Other intervertebral disc disorders || id:finn-b-M13_INTERVERTEB	Lymphocyte Absolute Count || id:ebi-a-GCST90001601	Inverse variance weighted	2	-0.0320883	0.0518096	0.535685	-0.133635	0.0694584	0.968421	0.874909	1.07193
ebi-a-GCST90001602	finn-b-M13_INTERVERTEB	Other intervertebral disc disorders || id:finn-b-M13_INTERVERTEB	Lymphocyte %leukocyte || id:ebi-a-GCST90001602	Wald ratio	1	0.111851	0.118509	0.345262	-0.120426	0.344128	1.11835	0.886543	1.41076
ebi-a-GCST90001603	finn-b-M13_INTERVERTEB	Other intervertebral disc disorders || id:finn-b-M13_INTERVERTEB	T cell Absolute Count || id:ebi-a-GCST90001603	Inverse variance weighted	2	-0.023885	0.0499628	0.632611	-0.121812	0.0740421	0.976398	0.885315	1.07685
ebi-a-GCST90001604	finn-b-M13_INTERVERTEB	Other intervertebral disc disorders || id:finn-b-M13_INTERVERTEB	T cell %lymphocyte || id:ebi-a-GCST90001604	Inverse variance weighted	2	0.0118175	0.0420321	0.778591	-0.0705653	0.0942004	1.01189	0.931867	1.09878
ebi-a-GCST90001606	finn-b-M13_INTERVERTEB	Other intervertebral disc disorders || id:finn-b-M13_INTERVERTEB	CD4+ T cell %leukocyte || id:ebi-a-GCST90001606	Wald ratio	1	0.0743448	0.116683	0.524028	-0.154355	0.303044	1.07718	0.856968	1.35397
ebi-a-GCST90001607	finn-b-M13_INTERVERTEB	Other intervertebral disc disorders || id:finn-b-M13_INTERVERTEB	CD8+ T cell %leukocyte || id:ebi-a-GCST90001607	Wald ratio	1	0.181566	0.0688506	0.0083619	0.0466185	0.316513	1.19909	1.04772	1.37233
ebi-a-GCST90001608	finn-b-M13_INTERVERTEB	Other intervertebral disc disorders || id:finn-b-M13_INTERVERTEB	CD4+CD8+ T cell %leukocyte || id:ebi-a-GCST90001608	Wald ratio	1	0.0435081	0.0414526	0.293908	-0.037739	0.124755	1.04447	0.962964	1.13287
ebi-a-GCST90001609	finn-b-M13_INTERVERTEB	Other intervertebral disc disorders || id:finn-b-M13_INTERVERTEB	CD4+ CD8dim T cell Absolute Count || id:ebi-a-GCST90001609	Inverse variance weighted	2	0.0336975	0.0365784	0.356925	-0.0379961	0.105391	1.03427	0.962717	1.11115
ebi-a-GCST90001610	finn-b-M13_INTERVERTEB	Other intervertebral disc disorders || id:finn-b-M13_INTERVERTEB	CD4+ CD8dim T cell %lymphocyte || id:ebi-a-GCST90001610	Inverse variance weighted	2	0.0287391	0.0330606	0.384691	-0.0360597	0.093538	1.02916	0.964583	1.09805
ebi-a-GCST90001611	finn-b-M13_INTERVERTEB	Other intervertebral disc disorders || id:finn-b-M13_INTERVERTEB	CD4+ CD8dim T cell %leukocyte || id:ebi-a-GCST90001611	Inverse variance weighted	2	0.0299534	0.0336999	0.374096	-0.0360984	0.0960051	1.03041	0.964545	1.10076
ebi-a-GCST90001612	finn-b-M13_INTERVERTEB	Other intervertebral disc disorders || id:finn-b-M13_INTERVERTEB	CD8dim T cell %leukocyte || id:ebi-a-GCST90001612	Inverse variance weighted	2	-0.066846	0.0638707	0.295292	-0.192033	0.0583405	0.935339	0.82528	1.06008
ebi-a-GCST90001613	finn-b-M13_INTERVERTEB	Other intervertebral disc disorders || id:finn-b-M13_INTERVERTEB	CD4-CD8- T cell %leukocyte || id:ebi-a-GCST90001613	MR Egger	4	-0.178432	0.128376	0.299046	-0.430049	0.0731845	0.836581	0.650478	1.07593
ebi-a-GCST90001613	finn-b-M13_INTERVERTEB	Other intervertebral disc disorders || id:finn-b-M13_INTERVERTEB	CD4-CD8- T cell %leukocyte || id:ebi-a-GCST90001613	Weighted median	4	-0.0850854	0.053791	0.1137	-0.190516	0.020345	0.918434	0.826533	1.02055
ebi-a-GCST90001613	finn-b-M13_INTERVERTEB	Other intervertebral disc disorders || id:finn-b-M13_INTERVERTEB	CD4-CD8- T cell %leukocyte || id:ebi-a-GCST90001613	Inverse variance weighted	4	-0.061631	0.0437964	0.159364	-0.147472	0.02421	0.94023	0.862887	1.02451
ebi-a-GCST90001613	finn-b-M13_INTERVERTEB	Other intervertebral disc disorders || id:finn-b-M13_INTERVERTEB	CD4-CD8- T cell %leukocyte || id:ebi-a-GCST90001613	Simple mode	4	-0.0876806	0.0723331	0.312202	-0.229454	0.0540924	0.916053	0.794968	1.05558
ebi-a-GCST90001613	finn-b-M13_INTERVERTEB	Other intervertebral disc disorders || id:finn-b-M13_INTERVERTEB	CD4-CD8- T cell %leukocyte || id:ebi-a-GCST90001613	Weighted mode	4	-0.0869591	0.0635274	0.264535	-0.211473	0.0375545	0.916715	0.809391	1.03827
ebi-a-GCST90001614	finn-b-M13_INTERVERTEB	Other intervertebral disc disorders || id:finn-b-M13_INTERVERTEB	CD8+ and CD8dim T cell %leukocyte || id:ebi-a-GCST90001614	Inverse variance weighted	2	0.0675315	0.0699463	0.334307	-0.0695633	0.204626	1.06986	0.932801	1.22707
ebi-a-GCST90001615	finn-b-M13_INTERVERTEB	Other intervertebral disc disorders || id:finn-b-M13_INTERVERTEB	TCRgd T cell Absolute Count || id:ebi-a-GCST90001615	Wald ratio	1	0.0713919	0.0739599	0.334406	-0.0735696	0.216353	1.074	0.929071	1.24154
ebi-a-GCST90001618	finn-b-M13_INTERVERTEB	Other intervertebral disc disorders || id:finn-b-M13_INTERVERTEB	HLA DR+ T cell Absolute Count || id:ebi-a-GCST90001618	MR Egger	4	-0.0508543	0.0556566	0.45732	-0.159941	0.0582327	0.950417	0.852194	1.05996
ebi-a-GCST90001618	finn-b-M13_INTERVERTEB	Other intervertebral disc disorders || id:finn-b-M13_INTERVERTEB	HLA DR+ T cell Absolute Count || id:ebi-a-GCST90001618	Weighted median	4	-0.0344446	0.0273108	0.207233	-0.0879737	0.0190845	0.966142	0.915785	1.01927
ebi-a-GCST90001618	finn-b-M13_INTERVERTEB	Other intervertebral disc disorders || id:finn-b-M13_INTERVERTEB	HLA DR+ T cell Absolute Count || id:ebi-a-GCST90001618	Inverse variance weighted	4	-0.0316231	0.0257234	0.218939	-0.0820409	0.0187947	0.968872	0.921234	1.01897
ebi-a-GCST90001618	finn-b-M13_INTERVERTEB	Other intervertebral disc disorders || id:finn-b-M13_INTERVERTEB	HLA DR+ T cell Absolute Count || id:ebi-a-GCST90001618	Simple mode	4	-0.00985262	0.0411645	0.826257	-0.0905351	0.0708299	0.990196	0.913442	1.0734
ebi-a-GCST90001618	finn-b-M13_INTERVERTEB	Other intervertebral disc disorders || id:finn-b-M13_INTERVERTEB	HLA DR+ T cell Absolute Count || id:ebi-a-GCST90001618	Weighted mode	4	-0.0371923	0.0293714	0.294803	-0.0947602	0.0203757	0.963491	0.909591	1.02058
ebi-a-GCST90001619	finn-b-M13_INTERVERTEB	Other intervertebral disc disorders || id:finn-b-M13_INTERVERTEB	HLA DR+ T cell%T cell || id:ebi-a-GCST90001619	MR Egger	4	-0.0454277	0.0477758	0.442037	-0.139068	0.0482129	0.955589	0.870169	1.04939
ebi-a-GCST90001619	finn-b-M13_INTERVERTEB	Other intervertebral disc disorders || id:finn-b-M13_INTERVERTEB	HLA DR+ T cell%T cell || id:ebi-a-GCST90001619	Weighted median	4	-0.0330622	0.0265327	0.212731	-0.0850663	0.018942	0.967478	0.918451	1.01912
ebi-a-GCST90001619	finn-b-M13_INTERVERTEB	Other intervertebral disc disorders || id:finn-b-M13_INTERVERTEB	HLA DR+ T cell%T cell || id:ebi-a-GCST90001619	Inverse variance weighted	4	-0.0332082	0.0245941	0.176935	-0.0814125	0.0149962	0.967337	0.921813	1.01511
ebi-a-GCST90001619	finn-b-M13_INTERVERTEB	Other intervertebral disc disorders || id:finn-b-M13_INTERVERTEB	HLA DR+ T cell%T cell || id:ebi-a-GCST90001619	Simple mode	4	-0.0050612	0.0443417	0.916336	-0.0919709	0.0818485	0.994952	0.912132	1.08529
ebi-a-GCST90001619	finn-b-M13_INTERVERTEB	Other intervertebral disc disorders || id:finn-b-M13_INTERVERTEB	HLA DR+ T cell%T cell || id:ebi-a-GCST90001619	Weighted mode	4	-0.0359922	0.0293332	0.307327	-0.0934853	0.0215008	0.964648	0.910751	1.02173
ebi-a-GCST90001620	finn-b-M13_INTERVERTEB	Other intervertebral disc disorders || id:finn-b-M13_INTERVERTEB	HLA DR+ T cell%lymphocyte || id:ebi-a-GCST90001620	MR Egger	4	-0.0564459	0.0649079	0.476189	-0.183665	0.0707736	0.945118	0.832214	1.07334
ebi-a-GCST90001620	finn-b-M13_INTERVERTEB	Other intervertebral disc disorders || id:finn-b-M13_INTERVERTEB	HLA DR+ T cell%lymphocyte || id:ebi-a-GCST90001620	Weighted median	4	-0.0341522	0.0263823	0.19549	-0.0858615	0.0175572	0.966424	0.917721	1.01771
ebi-a-GCST90001620	finn-b-M13_INTERVERTEB	Other intervertebral disc disorders || id:finn-b-M13_INTERVERTEB	HLA DR+ T cell%lymphocyte || id:ebi-a-GCST90001620	Inverse variance weighted	4	-0.0249437	0.0255841	0.329575	-0.0750884	0.0252011	0.975365	0.927661	1.02552
ebi-a-GCST90001620	finn-b-M13_INTERVERTEB	Other intervertebral disc disorders || id:finn-b-M13_INTERVERTEB	HLA DR+ T cell%lymphocyte || id:ebi-a-GCST90001620	Simple mode	4	-0.0291349	0.0356115	0.473217	-0.0989335	0.0406637	0.971285	0.905803	1.0415
ebi-a-GCST90001620	finn-b-M13_INTERVERTEB	Other intervertebral disc disorders || id:finn-b-M13_INTERVERTEB	HLA DR+ T cell%lymphocyte || id:ebi-a-GCST90001620	Weighted mode	4	-0.0346555	0.0267135	0.285281	-0.087014	0.0177031	0.965938	0.916664	1.01786
ebi-a-GCST90001621	finn-b-M13_INTERVERTEB	Other intervertebral disc disorders || id:finn-b-M13_INTERVERTEB	Natural Killer T Absolute Count || id:ebi-a-GCST90001621	MR Egger	5	-0.0736342	0.0700342	0.370289	-0.210901	0.0636328	0.929011	0.809854	1.0657
ebi-a-GCST90001621	finn-b-M13_INTERVERTEB	Other intervertebral disc disorders || id:finn-b-M13_INTERVERTEB	Natural Killer T Absolute Count || id:ebi-a-GCST90001621	Weighted median	5	0.00928321	0.0418899	0.824618	-0.072821	0.0913874	1.00933	0.929767	1.09569
ebi-a-GCST90001621	finn-b-M13_INTERVERTEB	Other intervertebral disc disorders || id:finn-b-M13_INTERVERTEB	Natural Killer T Absolute Count || id:ebi-a-GCST90001621	Inverse variance weighted	5	-0.00305568	0.0344889	0.929401	-0.070654	0.0645426	0.996949	0.931784	1.06667
ebi-a-GCST90001621	finn-b-M13_INTERVERTEB	Other intervertebral disc disorders || id:finn-b-M13_INTERVERTEB	Natural Killer T Absolute Count || id:ebi-a-GCST90001621	Simple mode	5	0.0552002	0.0627971	0.429024	-0.0678821	0.178283	1.05675	0.934371	1.19516
ebi-a-GCST90001621	finn-b-M13_INTERVERTEB	Other intervertebral disc disorders || id:finn-b-M13_INTERVERTEB	Natural Killer T Absolute Count || id:ebi-a-GCST90001621	Weighted mode	5	-0.0376709	0.0496979	0.490656	-0.135079	0.0597369	0.96303	0.873647	1.06156
ebi-a-GCST90001622	finn-b-M13_INTERVERTEB	Other intervertebral disc disorders || id:finn-b-M13_INTERVERTEB	Natural Killer T %T cell || id:ebi-a-GCST90001622	MR Egger	7	-0.0173213	0.0608483	0.787316	-0.136584	0.101941	0.982828	0.872333	1.10732
ebi-a-GCST90001622	finn-b-M13_INTERVERTEB	Other intervertebral disc disorders || id:finn-b-M13_INTERVERTEB	Natural Killer T %T cell || id:ebi-a-GCST90001622	Weighted median	7	0.0148848	0.0379263	0.694713	-0.0594508	0.0892204	1.015	0.942282	1.09332
ebi-a-GCST90001622	finn-b-M13_INTERVERTEB	Other intervertebral disc disorders || id:finn-b-M13_INTERVERTEB	Natural Killer T %T cell || id:ebi-a-GCST90001622	Inverse variance weighted	7	0.0164115	0.0316111	0.603644	-0.0455463	0.0783692	1.01655	0.955475	1.08152
ebi-a-GCST90001622	finn-b-M13_INTERVERTEB	Other intervertebral disc disorders || id:finn-b-M13_INTERVERTEB	Natural Killer T %T cell || id:ebi-a-GCST90001622	Simple mode	7	0.0319748	0.055458	0.585202	-0.0767229	0.140673	1.03249	0.926146	1.15105
ebi-a-GCST90001622	finn-b-M13_INTERVERTEB	Other intervertebral disc disorders || id:finn-b-M13_INTERVERTEB	Natural Killer T %T cell || id:ebi-a-GCST90001622	Weighted mode	7	0.00662201	0.0426787	0.881784	-0.0770282	0.0902722	1.00664	0.925864	1.09447
ebi-a-GCST90001623	finn-b-M13_INTERVERTEB	Other intervertebral disc disorders || id:finn-b-M13_INTERVERTEB	Natural Killer T %lymphocyte || id:ebi-a-GCST90001623	MR Egger	8	-0.0086387	0.0635256	0.896279	-0.133149	0.115871	0.991399	0.875335	1.12285
ebi-a-GCST90001623	finn-b-M13_INTERVERTEB	Other intervertebral disc disorders || id:finn-b-M13_INTERVERTEB	Natural Killer T %lymphocyte || id:ebi-a-GCST90001623	Weighted median	8	0.00477976	0.0375002	0.898577	-0.0687206	0.0782802	1.00479	0.933587	1.08143
ebi-a-GCST90001623	finn-b-M13_INTERVERTEB	Other intervertebral disc disorders || id:finn-b-M13_INTERVERTEB	Natural Killer T %lymphocyte || id:ebi-a-GCST90001623	Inverse variance weighted	8	0.0172003	0.0301677	0.568571	-0.0419284	0.0763291	1.01735	0.958938	1.07932
ebi-a-GCST90001623	finn-b-M13_INTERVERTEB	Other intervertebral disc disorders || id:finn-b-M13_INTERVERTEB	Natural Killer T %lymphocyte || id:ebi-a-GCST90001623	Simple mode	8	0.0174389	0.0526679	0.750253	-0.0857902	0.120668	1.01759	0.917787	1.12825
ebi-a-GCST90001623	finn-b-M13_INTERVERTEB	Other intervertebral disc disorders || id:finn-b-M13_INTERVERTEB	Natural Killer T %lymphocyte || id:ebi-a-GCST90001623	Weighted mode	8	0.00913093	0.0419416	0.833869	-0.0730747	0.0913365	1.00917	0.929531	1.09564
ebi-a-GCST90001624	finn-b-M13_INTERVERTEB	Other intervertebral disc disorders || id:finn-b-M13_INTERVERTEB	HLA DR+ CD4+ T cell Absolute Count || id:ebi-a-GCST90001624	Inverse variance weighted	2	-0.0461169	0.0386748	0.233094	-0.12192	0.0296858	0.95493	0.88522	1.03013
ebi-a-GCST90001625	finn-b-M13_INTERVERTEB	Other intervertebral disc disorders || id:finn-b-M13_INTERVERTEB	HLA DR+ CD4+ T cell %T cell || id:ebi-a-GCST90001625	Wald ratio	1	-0.0515222	0.0478421	0.281515	-0.145293	0.0422482	0.949783	0.864769	1.04315
ebi-a-GCST90001626	finn-b-M13_INTERVERTEB	Other intervertebral disc disorders || id:finn-b-M13_INTERVERTEB	HLA DR+ CD4+ T cell %lymphocyte || id:ebi-a-GCST90001626	Inverse variance weighted	2	-0.0438842	0.0378693	0.246524	-0.118108	0.0303396	0.957065	0.8886	1.0308
ebi-a-GCST90001627	finn-b-M13_INTERVERTEB	Other intervertebral disc disorders || id:finn-b-M13_INTERVERTEB	HLA DR+ CD8+ T cell Absolute Count || id:ebi-a-GCST90001627	MR Egger	4	-0.0529688	0.0608503	0.475819	-0.172235	0.0662978	0.94841	0.841781	1.06854
ebi-a-GCST90001627	finn-b-M13_INTERVERTEB	Other intervertebral disc disorders || id:finn-b-M13_INTERVERTEB	HLA DR+ CD8+ T cell Absolute Count || id:ebi-a-GCST90001627	Weighted median	4	-0.0397311	0.0267632	0.137665	-0.0921869	0.0127247	0.961048	0.911935	1.01281
ebi-a-GCST90001627	finn-b-M13_INTERVERTEB	Other intervertebral disc disorders || id:finn-b-M13_INTERVERTEB	HLA DR+ CD8+ T cell Absolute Count || id:ebi-a-GCST90001627	Inverse variance weighted	4	-0.0382205	0.0250119	0.126489	-0.0872437	0.0108028	0.962501	0.916454	1.01086
ebi-a-GCST90001627	finn-b-M13_INTERVERTEB	Other intervertebral disc disorders || id:finn-b-M13_INTERVERTEB	HLA DR+ CD8+ T cell Absolute Count || id:ebi-a-GCST90001627	Simple mode	4	-0.0123012	0.0381419	0.768235	-0.0870592	0.0624569	0.987774	0.916623	1.06445
ebi-a-GCST90001627	finn-b-M13_INTERVERTEB	Other intervertebral disc disorders || id:finn-b-M13_INTERVERTEB	HLA DR+ CD8+ T cell Absolute Count || id:ebi-a-GCST90001627	Weighted mode	4	-0.0405402	0.0285202	0.250307	-0.0964398	0.0153594	0.960271	0.908065	1.01548
ebi-a-GCST90001628	finn-b-M13_INTERVERTEB	Other intervertebral disc disorders || id:finn-b-M13_INTERVERTEB	HLA DR+ CD8+ T cell %T cell || id:ebi-a-GCST90001628	MR Egger	4	-0.0529146	0.0521658	0.417164	-0.15516	0.0493304	0.948461	0.856278	1.05057
ebi-a-GCST90001628	finn-b-M13_INTERVERTEB	Other intervertebral disc disorders || id:finn-b-M13_INTERVERTEB	HLA DR+ CD8+ T cell %T cell || id:ebi-a-GCST90001628	Weighted median	4	-0.036908	0.0262302	0.159404	-0.0883192	0.0145033	0.963765	0.915469	1.01461
ebi-a-GCST90001628	finn-b-M13_INTERVERTEB	Other intervertebral disc disorders || id:finn-b-M13_INTERVERTEB	HLA DR+ CD8+ T cell %T cell || id:ebi-a-GCST90001628	Inverse variance weighted	4	-0.0352323	0.0252058	0.162177	-0.0846358	0.0141711	0.965381	0.918847	1.01427
ebi-a-GCST90001628	finn-b-M13_INTERVERTEB	Other intervertebral disc disorders || id:finn-b-M13_INTERVERTEB	HLA DR+ CD8+ T cell %T cell || id:ebi-a-GCST90001628	Simple mode	4	-0.00479796	0.043201	0.918581	-0.089472	0.0798761	0.995214	0.914414	1.08315
ebi-a-GCST90001628	finn-b-M13_INTERVERTEB	Other intervertebral disc disorders || id:finn-b-M13_INTERVERTEB	HLA DR+ CD8+ T cell %T cell || id:ebi-a-GCST90001628	Weighted mode	4	-0.0379775	0.0284959	0.274799	-0.0938295	0.0178746	0.962735	0.910438	1.01804
ebi-a-GCST90001629	finn-b-M13_INTERVERTEB	Other intervertebral disc disorders || id:finn-b-M13_INTERVERTEB	HLA DR+ CD8+ T cell %lymphocyte || id:ebi-a-GCST90001629	MR Egger	3	-0.0265629	0.0736482	0.779633	-0.170913	0.117788	0.973787	0.842895	1.12501
ebi-a-GCST90001629	finn-b-M13_INTERVERTEB	Other intervertebral disc disorders || id:finn-b-M13_INTERVERTEB	HLA DR+ CD8+ T cell %lymphocyte || id:ebi-a-GCST90001629	Weighted median	3	-0.0404331	0.028186	0.151427	-0.0956777	0.0148115	0.960373	0.908757	1.01492
ebi-a-GCST90001629	finn-b-M13_INTERVERTEB	Other intervertebral disc disorders || id:finn-b-M13_INTERVERTEB	HLA DR+ CD8+ T cell %lymphocyte || id:ebi-a-GCST90001629	Inverse variance weighted	3	-0.0401401	0.0258985	0.121166	-0.0909012	0.010621	0.960655	0.913108	1.01068
ebi-a-GCST90001629	finn-b-M13_INTERVERTEB	Other intervertebral disc disorders || id:finn-b-M13_INTERVERTEB	HLA DR+ CD8+ T cell %lymphocyte || id:ebi-a-GCST90001629	Simple mode	3	-0.0416594	0.0375067	0.382333	-0.115173	0.0318538	0.959196	0.891212	1.03237
ebi-a-GCST90001629	finn-b-M13_INTERVERTEB	Other intervertebral disc disorders || id:finn-b-M13_INTERVERTEB	HLA DR+ CD8+ T cell %lymphocyte || id:ebi-a-GCST90001629	Weighted mode	3	-0.0391179	0.0298684	0.320531	-0.09766	0.0194242	0.961637	0.906957	1.01961
ebi-a-GCST90001630	finn-b-M13_INTERVERTEB	Other intervertebral disc disorders || id:finn-b-M13_INTERVERTEB	CD8+ Natural Killer T Absolute Count || id:ebi-a-GCST90001630	Inverse variance weighted	2	-0.00286847	0.0646709	0.964622	-0.129623	0.123886	0.997136	0.878426	1.13189
ebi-a-GCST90001631	finn-b-M13_INTERVERTEB	Other intervertebral disc disorders || id:finn-b-M13_INTERVERTEB	CD8+ Natural Killer T %T cell || id:ebi-a-GCST90001631	Wald ratio	1	0.113793	0.131773	0.387834	-0.144483	0.372069	1.12052	0.86547	1.45073
ebi-a-GCST90001632	finn-b-M13_INTERVERTEB	Other intervertebral disc disorders || id:finn-b-M13_INTERVERTEB	CD8+ Natural Killer T %lymphocyte || id:ebi-a-GCST90001632	Wald ratio	1	0.0681646	0.123201	0.580073	-0.17331	0.309639	1.07054	0.840877	1.36293
ebi-a-GCST90001633	finn-b-M13_INTERVERTEB	Other intervertebral disc disorders || id:finn-b-M13_INTERVERTEB	CD8dim Natural Killer T Absolute Count || id:ebi-a-GCST90001633	MR Egger	6	-0.000545706	0.0541839	0.992447	-0.106746	0.105655	0.999454	0.898754	1.11144
ebi-a-GCST90001633	finn-b-M13_INTERVERTEB	Other intervertebral disc disorders || id:finn-b-M13_INTERVERTEB	CD8dim Natural Killer T Absolute Count || id:ebi-a-GCST90001633	Weighted median	6	-0.00616532	0.0371087	0.868045	-0.0788984	0.0665677	0.993854	0.924134	1.06883
ebi-a-GCST90001633	finn-b-M13_INTERVERTEB	Other intervertebral disc disorders || id:finn-b-M13_INTERVERTEB	CD8dim Natural Killer T Absolute Count || id:ebi-a-GCST90001633	Inverse variance weighted	6	-0.00887141	0.0318091	0.780325	-0.0712172	0.0534744	0.991168	0.93126	1.05493
ebi-a-GCST90001633	finn-b-M13_INTERVERTEB	Other intervertebral disc disorders || id:finn-b-M13_INTERVERTEB	CD8dim Natural Killer T Absolute Count || id:ebi-a-GCST90001633	Simple mode	6	-0.0137585	0.0492012	0.790955	-0.110193	0.0826759	0.986336	0.895661	1.08619
ebi-a-GCST90001633	finn-b-M13_INTERVERTEB	Other intervertebral disc disorders || id:finn-b-M13_INTERVERTEB	CD8dim Natural Killer T Absolute Count || id:ebi-a-GCST90001633	Weighted mode	6	-0.00903288	0.0391032	0.826469	-0.0856751	0.0676094	0.991008	0.917892	1.06995
ebi-a-GCST90001634	finn-b-M13_INTERVERTEB	Other intervertebral disc disorders || id:finn-b-M13_INTERVERTEB	CD8dim Natural Killer T %T cell || id:ebi-a-GCST90001634	MR Egger	6	-0.0527549	0.0472681	0.326908	-0.145401	0.0398906	0.948612	0.864676	1.0407
ebi-a-GCST90001634	finn-b-M13_INTERVERTEB	Other intervertebral disc disorders || id:finn-b-M13_INTERVERTEB	CD8dim Natural Killer T %T cell || id:ebi-a-GCST90001634	Weighted median	6	-0.000674468	0.0356918	0.984923	-0.0706304	0.0692814	0.999326	0.931806	1.07174
ebi-a-GCST90001634	finn-b-M13_INTERVERTEB	Other intervertebral disc disorders || id:finn-b-M13_INTERVERTEB	CD8dim Natural Killer T %T cell || id:ebi-a-GCST90001634	Inverse variance weighted	6	0.0151237	0.0295893	0.609267	-0.0428713	0.0731186	1.01524	0.958035	1.07586
ebi-a-GCST90001634	finn-b-M13_INTERVERTEB	Other intervertebral disc disorders || id:finn-b-M13_INTERVERTEB	CD8dim Natural Killer T %T cell || id:ebi-a-GCST90001634	Simple mode	6	-0.00417911	0.0569521	0.944349	-0.115805	0.107447	0.99583	0.890649	1.11343
ebi-a-GCST90001634	finn-b-M13_INTERVERTEB	Other intervertebral disc disorders || id:finn-b-M13_INTERVERTEB	CD8dim Natural Killer T %T cell || id:ebi-a-GCST90001634	Weighted mode	6	-0.00695421	0.0387298	0.86455	-0.0828647	0.0689563	0.99307	0.920476	1.07139
ebi-a-GCST90001635	finn-b-M13_INTERVERTEB	Other intervertebral disc disorders || id:finn-b-M13_INTERVERTEB	CD8dim Natural Killer T %lymphocyte || id:ebi-a-GCST90001635	MR Egger	7	-0.0282921	0.0464524	0.569096	-0.119339	0.0627546	0.972104	0.887507	1.06477
ebi-a-GCST90001635	finn-b-M13_INTERVERTEB	Other intervertebral disc disorders || id:finn-b-M13_INTERVERTEB	CD8dim Natural Killer T %lymphocyte || id:ebi-a-GCST90001635	Weighted median	7	-0.00305659	0.0353023	0.931003	-0.072249	0.0661359	0.996948	0.930299	1.06837
ebi-a-GCST90001635	finn-b-M13_INTERVERTEB	Other intervertebral disc disorders || id:finn-b-M13_INTERVERTEB	CD8dim Natural Killer T %lymphocyte || id:ebi-a-GCST90001635	Inverse variance weighted	7	0.010299	0.028551	0.718307	-0.0456609	0.0662589	1.01035	0.955366	1.0685
ebi-a-GCST90001635	finn-b-M13_INTERVERTEB	Other intervertebral disc disorders || id:finn-b-M13_INTERVERTEB	CD8dim Natural Killer T %lymphocyte || id:ebi-a-GCST90001635	Simple mode	7	-0.0138854	0.0508086	0.793795	-0.11347	0.0856994	0.986211	0.892731	1.08948
ebi-a-GCST90001635	finn-b-M13_INTERVERTEB	Other intervertebral disc disorders || id:finn-b-M13_INTERVERTEB	CD8dim Natural Killer T %lymphocyte || id:ebi-a-GCST90001635	Weighted mode	7	-0.00982893	0.0362237	0.795224	-0.0808275	0.0611696	0.990219	0.922353	1.06308
ebi-a-GCST90001636	finn-b-M13_INTERVERTEB	Other intervertebral disc disorders || id:finn-b-M13_INTERVERTEB	CD4-CD8- Natural Killer T Absolute Count || id:ebi-a-GCST90001636	Wald ratio	1	-0.077574	0.0700517	0.268129	-0.214875	0.0597273	0.925359	0.806642	1.06155
ebi-a-GCST90001637	finn-b-M13_INTERVERTEB	Other intervertebral disc disorders || id:finn-b-M13_INTERVERTEB	CD4-CD8- Natural Killer T %T cell || id:ebi-a-GCST90001637	MR Egger	6	0.0267443	0.0641586	0.698189	-0.0990066	0.152495	1.02711	0.905737	1.16474
ebi-a-GCST90001637	finn-b-M13_INTERVERTEB	Other intervertebral disc disorders || id:finn-b-M13_INTERVERTEB	CD4-CD8- Natural Killer T %T cell || id:ebi-a-GCST90001637	Weighted median	6	-0.00625339	0.0349666	0.858064	-0.0747879	0.0622811	0.993766	0.92794	1.06426
ebi-a-GCST90001637	finn-b-M13_INTERVERTEB	Other intervertebral disc disorders || id:finn-b-M13_INTERVERTEB	CD4-CD8- Natural Killer T %T cell || id:ebi-a-GCST90001637	Inverse variance weighted	6	-0.0168614	0.0294798	0.567347	-0.0746419	0.0409191	0.98328	0.928076	1.04177
ebi-a-GCST90001637	finn-b-M13_INTERVERTEB	Other intervertebral disc disorders || id:finn-b-M13_INTERVERTEB	CD4-CD8- Natural Killer T %T cell || id:ebi-a-GCST90001637	Simple mode	6	-0.0126943	0.0463837	0.795276	-0.103606	0.0782177	0.987386	0.90158	1.08136
ebi-a-GCST90001637	finn-b-M13_INTERVERTEB	Other intervertebral disc disorders || id:finn-b-M13_INTERVERTEB	CD4-CD8- Natural Killer T %T cell || id:ebi-a-GCST90001637	Weighted mode	6	-0.0118273	0.0379043	0.767609	-0.0861198	0.0624651	0.988242	0.917484	1.06446
ebi-a-GCST90001638	finn-b-M13_INTERVERTEB	Other intervertebral disc disorders || id:finn-b-M13_INTERVERTEB	CD4-CD8- Natural Killer T %lymphocyte || id:ebi-a-GCST90001638	MR Egger	6	0.0280965	0.0667907	0.695617	-0.102813	0.159006	1.02849	0.902295	1.17235
ebi-a-GCST90001638	finn-b-M13_INTERVERTEB	Other intervertebral disc disorders || id:finn-b-M13_INTERVERTEB	CD4-CD8- Natural Killer T %lymphocyte || id:ebi-a-GCST90001638	Weighted median	6	-0.0066084	0.0366282	0.856824	-0.0783996	0.0651828	0.993413	0.924595	1.06735
ebi-a-GCST90001638	finn-b-M13_INTERVERTEB	Other intervertebral disc disorders || id:finn-b-M13_INTERVERTEB	CD4-CD8- Natural Killer T %lymphocyte || id:ebi-a-GCST90001638	Inverse variance weighted	6	-0.0174693	0.0305183	0.567037	-0.0772851	0.0423466	0.982682	0.925626	1.04326
ebi-a-GCST90001638	finn-b-M13_INTERVERTEB	Other intervertebral disc disorders || id:finn-b-M13_INTERVERTEB	CD4-CD8- Natural Killer T %lymphocyte || id:ebi-a-GCST90001638	Simple mode	6	-0.0130455	0.049112	0.801131	-0.109305	0.0832141	0.987039	0.896457	1.08677
ebi-a-GCST90001638	finn-b-M13_INTERVERTEB	Other intervertebral disc disorders || id:finn-b-M13_INTERVERTEB	CD4-CD8- Natural Killer T %lymphocyte || id:ebi-a-GCST90001638	Weighted mode	6	-0.0130455	0.0393101	0.753453	-0.0900933	0.0640023	0.987039	0.913846	1.06609
ebi-a-GCST90001639	finn-b-M13_INTERVERTEB	Other intervertebral disc disorders || id:finn-b-M13_INTERVERTEB	CD3- lymphocyte Absolute Count || id:ebi-a-GCST90001639	Wald ratio	1	-0.0558758	0.0566888	0.324301	-0.166986	0.0552343	0.945657	0.846211	1.05679
ebi-a-GCST90001641	finn-b-M13_INTERVERTEB	Other intervertebral disc disorders || id:finn-b-M13_INTERVERTEB	CD3- lymphocyte %leukocyte || id:ebi-a-GCST90001641	Wald ratio	1	-0.0041021	0.0907019	0.963927	-0.181878	0.173674	0.995906	0.833703	1.18967
ebi-a-GCST90001642	finn-b-M13_INTERVERTEB	Other intervertebral disc disorders || id:finn-b-M13_INTERVERTEB	B cell Absolute Count || id:ebi-a-GCST90001642	Wald ratio	1	-0.0123617	0.0930384	0.894298	-0.194717	0.169993	0.987714	0.823068	1.1853
ebi-a-GCST90001643	finn-b-M13_INTERVERTEB	Other intervertebral disc disorders || id:finn-b-M13_INTERVERTEB	B cell %CD3- lymphocyte || id:ebi-a-GCST90001643	MR Egger	3	-0.00177064	0.0299615	0.962421	-0.0604952	0.0569539	0.998231	0.941298	1.05861
ebi-a-GCST90001643	finn-b-M13_INTERVERTEB	Other intervertebral disc disorders || id:finn-b-M13_INTERVERTEB	B cell %CD3- lymphocyte || id:ebi-a-GCST90001643	Weighted median	3	-0.00360387	0.0276337	0.896238	-0.057766	0.0505582	0.996403	0.943871	1.05186
ebi-a-GCST90001643	finn-b-M13_INTERVERTEB	Other intervertebral disc disorders || id:finn-b-M13_INTERVERTEB	B cell %CD3- lymphocyte || id:ebi-a-GCST90001643	Inverse variance weighted	3	-0.00622329	0.0248447	0.80221	-0.0549189	0.0424723	0.993796	0.946562	1.04339
ebi-a-GCST90001643	finn-b-M13_INTERVERTEB	Other intervertebral disc disorders || id:finn-b-M13_INTERVERTEB	B cell %CD3- lymphocyte || id:ebi-a-GCST90001643	Simple mode	3	-0.00468928	0.0374353	0.911771	-0.0780624	0.0686839	0.995322	0.924907	1.0711
ebi-a-GCST90001643	finn-b-M13_INTERVERTEB	Other intervertebral disc disorders || id:finn-b-M13_INTERVERTEB	B cell %CD3- lymphocyte || id:ebi-a-GCST90001643	Weighted mode	3	-0.00293095	0.0275321	0.924937	-0.0568939	0.051032	0.997073	0.944694	1.05236
ebi-a-GCST90001644	finn-b-M13_INTERVERTEB	Other intervertebral disc disorders || id:finn-b-M13_INTERVERTEB	B cell %lymphocyte || id:ebi-a-GCST90001644	Inverse variance weighted	2	-0.0718089	0.110245	0.514814	-0.287888	0.144271	0.930709	0.749845	1.1552
ebi-a-GCST90001645	finn-b-M13_INTERVERTEB	Other intervertebral disc disorders || id:finn-b-M13_INTERVERTEB	Natural Killer Absolute Count || id:ebi-a-GCST90001645	MR Egger	3	-0.438399	0.364418	0.4415	-1.15266	0.275861	0.645069	0.315796	1.31766
ebi-a-GCST90001645	finn-b-M13_INTERVERTEB	Other intervertebral disc disorders || id:finn-b-M13_INTERVERTEB	Natural Killer Absolute Count || id:ebi-a-GCST90001645	Weighted median	3	-0.0137081	0.0465067	0.768181	-0.104861	0.0774451	0.986385	0.900449	1.08052
ebi-a-GCST90001645	finn-b-M13_INTERVERTEB	Other intervertebral disc disorders || id:finn-b-M13_INTERVERTEB	Natural Killer Absolute Count || id:ebi-a-GCST90001645	Inverse variance weighted	3	-0.0215093	0.0431486	0.618136	-0.106081	0.0630619	0.97872	0.899352	1.06509
ebi-a-GCST90001645	finn-b-M13_INTERVERTEB	Other intervertebral disc disorders || id:finn-b-M13_INTERVERTEB	Natural Killer Absolute Count || id:ebi-a-GCST90001645	Simple mode	3	-0.0231074	0.0609609	0.741108	-0.142591	0.096376	0.977158	0.867109	1.10117
ebi-a-GCST90001645	finn-b-M13_INTERVERTEB	Other intervertebral disc disorders || id:finn-b-M13_INTERVERTEB	Natural Killer Absolute Count || id:ebi-a-GCST90001645	Weighted mode	3	-0.00750111	0.0513177	0.89719	-0.108084	0.0930815	0.992527	0.897552	1.09755
ebi-a-GCST90001646	finn-b-M13_INTERVERTEB	Other intervertebral disc disorders || id:finn-b-M13_INTERVERTEB	Natural Killer %CD3- lymphocyte || id:ebi-a-GCST90001646	MR Egger	5	0.00328362	0.0309425	0.922185	-0.0573638	0.063931	1.00329	0.944251	1.06602
ebi-a-GCST90001646	finn-b-M13_INTERVERTEB	Other intervertebral disc disorders || id:finn-b-M13_INTERVERTEB	Natural Killer %CD3- lymphocyte || id:ebi-a-GCST90001646	Weighted median	5	0.00323727	0.0268337	0.903975	-0.0493568	0.0558313	1.00324	0.951841	1.05742
ebi-a-GCST90001646	finn-b-M13_INTERVERTEB	Other intervertebral disc disorders || id:finn-b-M13_INTERVERTEB	Natural Killer %CD3- lymphocyte || id:ebi-a-GCST90001646	Inverse variance weighted	5	-0.00630967	0.0238041	0.790958	-0.0529657	0.0403463	0.99371	0.948413	1.04117
ebi-a-GCST90001646	finn-b-M13_INTERVERTEB	Other intervertebral disc disorders || id:finn-b-M13_INTERVERTEB	Natural Killer %CD3- lymphocyte || id:ebi-a-GCST90001646	Simple mode	5	-0.0124864	0.0425356	0.783702	-0.0958561	0.0708834	0.987591	0.908595	1.07346
ebi-a-GCST90001646	finn-b-M13_INTERVERTEB	Other intervertebral disc disorders || id:finn-b-M13_INTERVERTEB	Natural Killer %CD3- lymphocyte || id:ebi-a-GCST90001646	Weighted mode	5	0.00148827	0.0252278	0.955787	-0.0479583	0.0509348	1.00149	0.953174	1.05225
ebi-a-GCST90001647	finn-b-M13_INTERVERTEB	Other intervertebral disc disorders || id:finn-b-M13_INTERVERTEB	Natural Killer %lymphocyte || id:ebi-a-GCST90001647	MR Egger	3	-0.539859	0.386631	0.395657	-1.29766	0.217937	0.58283	0.273171	1.24351
ebi-a-GCST90001647	finn-b-M13_INTERVERTEB	Other intervertebral disc disorders || id:finn-b-M13_INTERVERTEB	Natural Killer %lymphocyte || id:ebi-a-GCST90001647	Weighted median	3	-0.0111721	0.0398064	0.778971	-0.0891926	0.0668485	0.98889	0.914669	1.06913
ebi-a-GCST90001647	finn-b-M13_INTERVERTEB	Other intervertebral disc disorders || id:finn-b-M13_INTERVERTEB	Natural Killer %lymphocyte || id:ebi-a-GCST90001647	Inverse variance weighted	3	-0.017437	0.036247	0.630473	-0.0884811	0.053607	0.982714	0.91532	1.05507
ebi-a-GCST90001647	finn-b-M13_INTERVERTEB	Other intervertebral disc disorders || id:finn-b-M13_INTERVERTEB	Natural Killer %lymphocyte || id:ebi-a-GCST90001647	Simple mode	3	-0.0117401	0.0520218	0.842417	-0.113703	0.0902227	0.988329	0.892523	1.09442
ebi-a-GCST90001647	finn-b-M13_INTERVERTEB	Other intervertebral disc disorders || id:finn-b-M13_INTERVERTEB	Natural Killer %lymphocyte || id:ebi-a-GCST90001647	Weighted mode	3	-0.00810287	0.0415764	0.863482	-0.0895927	0.073387	0.99193	0.914304	1.07615
ebi-a-GCST90001648	finn-b-M13_INTERVERTEB	Other intervertebral disc disorders || id:finn-b-M13_INTERVERTEB	HLA DR+ Natural Killer Absolute Count || id:ebi-a-GCST90001648	MR Egger	4	-0.0629258	0.0625497	0.420342	-0.185523	0.0596715	0.939013	0.83067	1.06149
ebi-a-GCST90001648	finn-b-M13_INTERVERTEB	Other intervertebral disc disorders || id:finn-b-M13_INTERVERTEB	HLA DR+ Natural Killer Absolute Count || id:ebi-a-GCST90001648	Weighted median	4	0.00600181	0.023841	0.801239	-0.0407265	0.0527301	1.00602	0.960092	1.05415
ebi-a-GCST90001648	finn-b-M13_INTERVERTEB	Other intervertebral disc disorders || id:finn-b-M13_INTERVERTEB	HLA DR+ Natural Killer Absolute Count || id:ebi-a-GCST90001648	Inverse variance weighted	4	0.00649716	0.0301328	0.829286	-0.0525631	0.0655574	1.00652	0.948794	1.06775
ebi-a-GCST90001648	finn-b-M13_INTERVERTEB	Other intervertebral disc disorders || id:finn-b-M13_INTERVERTEB	HLA DR+ Natural Killer Absolute Count || id:ebi-a-GCST90001648	Simple mode	4	0.0633814	0.0552461	0.334475	-0.0449009	0.171664	1.06543	0.956092	1.18728
ebi-a-GCST90001648	finn-b-M13_INTERVERTEB	Other intervertebral disc disorders || id:finn-b-M13_INTERVERTEB	HLA DR+ Natural Killer Absolute Count || id:ebi-a-GCST90001648	Weighted mode	4	-0.00212527	0.0257073	0.93932	-0.0525116	0.0482611	0.997877	0.948843	1.04944
ebi-a-GCST90001649	finn-b-M13_INTERVERTEB	Other intervertebral disc disorders || id:finn-b-M13_INTERVERTEB	HLA DR+ Natural Killer %Natural Killer || id:ebi-a-GCST90001649	MR Egger	6	0.00248439	0.0405634	0.954101	-0.0770198	0.0819886	1.00249	0.925872	1.08544
ebi-a-GCST90001649	finn-b-M13_INTERVERTEB	Other intervertebral disc disorders || id:finn-b-M13_INTERVERTEB	HLA DR+ Natural Killer %Natural Killer || id:ebi-a-GCST90001649	Weighted median	6	-0.0139202	0.0251189	0.579461	-0.0631533	0.0353129	0.986176	0.9388	1.03594
ebi-a-GCST90001649	finn-b-M13_INTERVERTEB	Other intervertebral disc disorders || id:finn-b-M13_INTERVERTEB	HLA DR+ Natural Killer %Natural Killer || id:ebi-a-GCST90001649	Inverse variance weighted	6	0.000815315	0.0208623	0.968826	-0.0400749	0.0417055	1.00082	0.960718	1.04259
ebi-a-GCST90001649	finn-b-M13_INTERVERTEB	Other intervertebral disc disorders || id:finn-b-M13_INTERVERTEB	HLA DR+ Natural Killer %Natural Killer || id:ebi-a-GCST90001649	Simple mode	6	-0.0288595	0.045545	0.55416	-0.118128	0.0604087	0.971553	0.888583	1.06227
ebi-a-GCST90001649	finn-b-M13_INTERVERTEB	Other intervertebral disc disorders || id:finn-b-M13_INTERVERTEB	HLA DR+ Natural Killer %Natural Killer || id:ebi-a-GCST90001649	Weighted mode	6	-0.0174274	0.0244156	0.507287	-0.0652819	0.0304272	0.982724	0.936803	1.03089
ebi-a-GCST90001650	finn-b-M13_INTERVERTEB	Other intervertebral disc disorders || id:finn-b-M13_INTERVERTEB	HLA DR+ Natural Killer %CD3- lymphocyte || id:ebi-a-GCST90001650	MR Egger	4	-0.0119073	0.06059	0.862361	-0.130664	0.106849	0.988163	0.877513	1.11277
ebi-a-GCST90001650	finn-b-M13_INTERVERTEB	Other intervertebral disc disorders || id:finn-b-M13_INTERVERTEB	HLA DR+ Natural Killer %CD3- lymphocyte || id:ebi-a-GCST90001650	Weighted median	4	-0.00104259	0.0237381	0.964968	-0.0475694	0.0454842	0.998958	0.953544	1.04653
ebi-a-GCST90001650	finn-b-M13_INTERVERTEB	Other intervertebral disc disorders || id:finn-b-M13_INTERVERTEB	HLA DR+ Natural Killer %CD3- lymphocyte || id:ebi-a-GCST90001650	Inverse variance weighted	4	0.00366826	0.027274	0.89301	-0.0497888	0.0571254	1.00368	0.95143	1.05879
ebi-a-GCST90001650	finn-b-M13_INTERVERTEB	Other intervertebral disc disorders || id:finn-b-M13_INTERVERTEB	HLA DR+ Natural Killer %CD3- lymphocyte || id:ebi-a-GCST90001650	Simple mode	4	-0.0119734	0.0468392	0.814763	-0.103778	0.0798315	0.988098	0.901425	1.0831
ebi-a-GCST90001650	finn-b-M13_INTERVERTEB	Other intervertebral disc disorders || id:finn-b-M13_INTERVERTEB	HLA DR+ Natural Killer %CD3- lymphocyte || id:ebi-a-GCST90001650	Weighted mode	4	-0.0119734	0.0244707	0.658175	-0.0599359	0.0359892	0.988098	0.941825	1.03664
ebi-a-GCST90001652	finn-b-M13_INTERVERTEB	Other intervertebral disc disorders || id:finn-b-M13_INTERVERTEB	Granulocyte %leukocyte || id:ebi-a-GCST90001652	Wald ratio	1	-0.111111	0.117725	0.345262	-0.341852	0.11963	0.894839	0.710453	1.12708
ebi-a-GCST90001653	finn-b-M13_INTERVERTEB	Other intervertebral disc disorders || id:finn-b-M13_INTERVERTEB	CD28- CD4-CD8- T cell %CD4-CD8- T cell || id:ebi-a-GCST90001653	Wald ratio	1	0.0036961	0.0817248	0.963927	-0.156485	0.163877	1.0037	0.855145	1.17807
ebi-a-GCST90001654	finn-b-M13_INTERVERTEB	Other intervertebral disc disorders || id:finn-b-M13_INTERVERTEB	CD28- CD4-CD8- T cell Absolute Count || id:ebi-a-GCST90001654	Inverse variance weighted	2	-0.0260906	0.0491543	0.595564	-0.122433	0.0702519	0.974247	0.884765	1.07278
ebi-a-GCST90001655	finn-b-M13_INTERVERTEB	Other intervertebral disc disorders || id:finn-b-M13_INTERVERTEB	CD28+ CD4-CD8- T cell %T cell || id:ebi-a-GCST90001655	Wald ratio	1	-0.0994575	0.0898131	0.268129	-0.275491	0.0765763	0.905328	0.759199	1.07958
ebi-a-GCST90001656	finn-b-M13_INTERVERTEB	Other intervertebral disc disorders || id:finn-b-M13_INTERVERTEB	CD28+ CD4-CD8- T cell %CD4-CD8- T cell || id:ebi-a-GCST90001656	Wald ratio	1	-0.0036961	0.0817248	0.963927	-0.163877	0.156485	0.996311	0.848847	1.16939
ebi-a-GCST90001658	finn-b-M13_INTERVERTEB	Other intervertebral disc disorders || id:finn-b-M13_INTERVERTEB	CD39+ CD4+ T cell %T cell || id:ebi-a-GCST90001658	MR Egger	7	0.0345951	0.0228831	0.190982	-0.0102558	0.079446	1.0352	0.989797	1.08269
ebi-a-GCST90001658	finn-b-M13_INTERVERTEB	Other intervertebral disc disorders || id:finn-b-M13_INTERVERTEB	CD39+ CD4+ T cell %T cell || id:ebi-a-GCST90001658	Weighted median	7	0.0331836	0.0110575	0.0026909	0.0115109	0.0548563	1.03374	1.01158	1.05639
ebi-a-GCST90001658	finn-b-M13_INTERVERTEB	Other intervertebral disc disorders || id:finn-b-M13_INTERVERTEB	CD39+ CD4+ T cell %T cell || id:ebi-a-GCST90001658	Inverse variance weighted	7	0.0244038	0.0122134	0.0457046	0.000465468	0.0483421	1.0247	1.00047	1.04953
ebi-a-GCST90001658	finn-b-M13_INTERVERTEB	Other intervertebral disc disorders || id:finn-b-M13_INTERVERTEB	CD39+ CD4+ T cell %T cell || id:ebi-a-GCST90001658	Simple mode	7	0.0242796	0.0288586	0.432408	-0.0322831	0.0808424	1.02458	0.968232	1.0842
ebi-a-GCST90001658	finn-b-M13_INTERVERTEB	Other intervertebral disc disorders || id:finn-b-M13_INTERVERTEB	CD39+ CD4+ T cell %T cell || id:ebi-a-GCST90001658	Weighted mode	7	0.0307288	0.0118188	0.0406628	0.00756392	0.0538936	1.03121	1.00759	1.05537
ebi-a-GCST90001659	finn-b-M13_INTERVERTEB	Other intervertebral disc disorders || id:finn-b-M13_INTERVERTEB	CD39+ CD4+ T cell %CD4+ T cell || id:ebi-a-GCST90001659	MR Egger	7	0.0350457	0.0226125	0.18187	-0.00927485	0.0793663	1.03567	0.990768	1.0826
ebi-a-GCST90001659	finn-b-M13_INTERVERTEB	Other intervertebral disc disorders || id:finn-b-M13_INTERVERTEB	CD39+ CD4+ T cell %CD4+ T cell || id:ebi-a-GCST90001659	Weighted median	7	0.0324742	0.0111824	0.00368375	0.0105567	0.0543918	1.03301	1.01061	1.0559
ebi-a-GCST90001659	finn-b-M13_INTERVERTEB	Other intervertebral disc disorders || id:finn-b-M13_INTERVERTEB	CD39+ CD4+ T cell %CD4+ T cell || id:ebi-a-GCST90001659	Inverse variance weighted	7	0.0242545	0.012016	0.0435372	0.000703166	0.0478058	1.02455	1.0007	1.04897
ebi-a-GCST90001659	finn-b-M13_INTERVERTEB	Other intervertebral disc disorders || id:finn-b-M13_INTERVERTEB	CD39+ CD4+ T cell %CD4+ T cell || id:ebi-a-GCST90001659	Simple mode	7	0.0258997	0.0287979	0.403109	-0.0305441	0.0823435	1.02624	0.969918	1.08583
ebi-a-GCST90001659	finn-b-M13_INTERVERTEB	Other intervertebral disc disorders || id:finn-b-M13_INTERVERTEB	CD39+ CD4+ T cell %CD4+ T cell || id:ebi-a-GCST90001659	Weighted mode	7	0.0297279	0.0109948	0.0353959	0.00817809	0.0512776	1.03017	1.00821	1.05262
ebi-a-GCST90001660	finn-b-M13_INTERVERTEB	Other intervertebral disc disorders || id:finn-b-M13_INTERVERTEB	CD39+ CD4+ T cell Absolute Count || id:ebi-a-GCST90001660	MR Egger	6	-0.0395724	0.0631646	0.564968	-0.163375	0.0842303	0.9612	0.849273	1.08788
ebi-a-GCST90001660	finn-b-M13_INTERVERTEB	Other intervertebral disc disorders || id:finn-b-M13_INTERVERTEB	CD39+ CD4+ T cell Absolute Count || id:ebi-a-GCST90001660	Weighted median	6	-0.0195958	0.0235099	0.404556	-0.0656752	0.0264836	0.980595	0.936435	1.02684
ebi-a-GCST90001660	finn-b-M13_INTERVERTEB	Other intervertebral disc disorders || id:finn-b-M13_INTERVERTEB	CD39+ CD4+ T cell Absolute Count || id:ebi-a-GCST90001660	Inverse variance weighted	6	-0.000118665	0.0219183	0.99568	-0.0430786	0.0428413	0.999881	0.957836	1.04377
ebi-a-GCST90001660	finn-b-M13_INTERVERTEB	Other intervertebral disc disorders || id:finn-b-M13_INTERVERTEB	CD39+ CD4+ T cell Absolute Count || id:ebi-a-GCST90001660	Simple mode	6	-0.00151796	0.0360282	0.968024	-0.0721332	0.0690972	0.998483	0.930407	1.07154
ebi-a-GCST90001660	finn-b-M13_INTERVERTEB	Other intervertebral disc disorders || id:finn-b-M13_INTERVERTEB	CD39+ CD4+ T cell Absolute Count || id:ebi-a-GCST90001660	Weighted mode	6	-0.0133022	0.0246251	0.612249	-0.0615674	0.034963	0.986786	0.94029	1.03558
ebi-a-GCST90001661	finn-b-M13_INTERVERTEB	Other intervertebral disc disorders || id:finn-b-M13_INTERVERTEB	CD28- CD8dim T cell %T cell || id:ebi-a-GCST90001661	MR Egger	3	0.0252214	0.0992246	0.841537	-0.169259	0.219702	1.02554	0.84429	1.2457
ebi-a-GCST90001661	finn-b-M13_INTERVERTEB	Other intervertebral disc disorders || id:finn-b-M13_INTERVERTEB	CD28- CD8dim T cell %T cell || id:ebi-a-GCST90001661	Weighted median	3	-0.00244599	0.0463656	0.957928	-0.0933225	0.0884306	0.997557	0.9109	1.09246
ebi-a-GCST90001661	finn-b-M13_INTERVERTEB	Other intervertebral disc disorders || id:finn-b-M13_INTERVERTEB	CD28- CD8dim T cell %T cell || id:ebi-a-GCST90001661	Inverse variance weighted	3	-0.010188	0.0418867	0.80783	-0.0922858	0.0719099	0.989864	0.911845	1.07456
ebi-a-GCST90001661	finn-b-M13_INTERVERTEB	Other intervertebral disc disorders || id:finn-b-M13_INTERVERTEB	CD28- CD8dim T cell %T cell || id:ebi-a-GCST90001661	Simple mode	3	0.00334916	0.0586071	0.959625	-0.111521	0.118219	1.00335	0.894473	1.12549
ebi-a-GCST90001661	finn-b-M13_INTERVERTEB	Other intervertebral disc disorders || id:finn-b-M13_INTERVERTEB	CD28- CD8dim T cell %T cell || id:ebi-a-GCST90001661	Weighted mode	3	0.00304765	0.0621298	0.965335	-0.118727	0.124822	1.00305	0.88805	1.13295
ebi-a-GCST90001662	finn-b-M13_INTERVERTEB	Other intervertebral disc disorders || id:finn-b-M13_INTERVERTEB	CD28- CD8dim T cell %CD8dim T cell || id:ebi-a-GCST90001662	Wald ratio	1	0.00394218	0.087166	0.963927	-0.166903	0.174788	1.00395	0.846282	1.19099
ebi-a-GCST90001663	finn-b-M13_INTERVERTEB	Other intervertebral disc disorders || id:finn-b-M13_INTERVERTEB	CD28- CD8dim T cell Absolute Count || id:ebi-a-GCST90001663	Inverse variance weighted	2	-0.00348666	0.0536358	0.948169	-0.108613	0.10164	0.996519	0.897078	1.10698
ebi-a-GCST90001664	finn-b-M13_INTERVERTEB	Other intervertebral disc disorders || id:finn-b-M13_INTERVERTEB	CD28+ CD45RA+ CD8dim T cell %T cell || id:ebi-a-GCST90001664	MR Egger	6	0.024478	0.0198146	0.284299	-0.0143587	0.0633147	1.02478	0.985744	1.06536
ebi-a-GCST90001664	finn-b-M13_INTERVERTEB	Other intervertebral disc disorders || id:finn-b-M13_INTERVERTEB	CD28+ CD45RA+ CD8dim T cell %T cell || id:ebi-a-GCST90001664	Weighted median	6	0.0115609	0.0156891	0.461196	-0.0191896	0.0423115	1.01163	0.980993	1.04322
ebi-a-GCST90001664	finn-b-M13_INTERVERTEB	Other intervertebral disc disorders || id:finn-b-M13_INTERVERTEB	CD28+ CD45RA+ CD8dim T cell %T cell || id:ebi-a-GCST90001664	Inverse variance weighted	6	0.0055819	0.0150954	0.711549	-0.024005	0.0351688	1.0056	0.976281	1.03579
ebi-a-GCST90001664	finn-b-M13_INTERVERTEB	Other intervertebral disc disorders || id:finn-b-M13_INTERVERTEB	CD28+ CD45RA+ CD8dim T cell %T cell || id:ebi-a-GCST90001664	Simple mode	6	0.0117886	0.0370272	0.763069	-0.0607848	0.0843619	1.01186	0.941026	1.08802
ebi-a-GCST90001664	finn-b-M13_INTERVERTEB	Other intervertebral disc disorders || id:finn-b-M13_INTERVERTEB	CD28+ CD45RA+ CD8dim T cell %T cell || id:ebi-a-GCST90001664	Weighted mode	6	0.0112146	0.0162981	0.522012	-0.0207298	0.0431589	1.01128	0.979484	1.0441
ebi-a-GCST90001665	finn-b-M13_INTERVERTEB	Other intervertebral disc disorders || id:finn-b-M13_INTERVERTEB	CD28+ CD45RA+ CD8dim T cell %CD8dim T cell || id:ebi-a-GCST90001665	MR Egger	5	0.01436	0.0180034	0.483385	-0.0209267	0.0496467	1.01446	0.979291	1.0509
ebi-a-GCST90001665	finn-b-M13_INTERVERTEB	Other intervertebral disc disorders || id:finn-b-M13_INTERVERTEB	CD28+ CD45RA+ CD8dim T cell %CD8dim T cell || id:ebi-a-GCST90001665	Weighted median	5	0.00774317	0.0149929	0.605536	-0.0216429	0.0371293	1.00777	0.97859	1.03783
ebi-a-GCST90001665	finn-b-M13_INTERVERTEB	Other intervertebral disc disorders || id:finn-b-M13_INTERVERTEB	CD28+ CD45RA+ CD8dim T cell %CD8dim T cell || id:ebi-a-GCST90001665	Inverse variance weighted	5	0.00548556	0.0141986	0.69924	-0.0223436	0.0333148	1.0055	0.977904	1.03388
ebi-a-GCST90001665	finn-b-M13_INTERVERTEB	Other intervertebral disc disorders || id:finn-b-M13_INTERVERTEB	CD28+ CD45RA+ CD8dim T cell %CD8dim T cell || id:ebi-a-GCST90001665	Simple mode	5	0.00975705	0.0263342	0.729789	-0.0418579	0.061372	1.0098	0.959006	1.06329
ebi-a-GCST90001665	finn-b-M13_INTERVERTEB	Other intervertebral disc disorders || id:finn-b-M13_INTERVERTEB	CD28+ CD45RA+ CD8dim T cell %CD8dim T cell || id:ebi-a-GCST90001665	Weighted mode	5	0.00828353	0.0141694	0.590197	-0.0194885	0.0360555	1.00832	0.9807	1.03671
ebi-a-GCST90001666	finn-b-M13_INTERVERTEB	Other intervertebral disc disorders || id:finn-b-M13_INTERVERTEB	CD28+ CD45RA+ CD8dim T cell Absolute Count || id:ebi-a-GCST90001666	MR Egger	8	0.0034305	0.00277303	0.262271	-0.00200464	0.00886564	1.00344	0.997997	1.00891
ebi-a-GCST90001666	finn-b-M13_INTERVERTEB	Other intervertebral disc disorders || id:finn-b-M13_INTERVERTEB	CD28+ CD45RA+ CD8dim T cell Absolute Count || id:ebi-a-GCST90001666	Weighted median	8	0.00166056	0.00262681	0.527284	-0.00348798	0.00680909	1.00166	0.996518	1.00683
ebi-a-GCST90001666	finn-b-M13_INTERVERTEB	Other intervertebral disc disorders || id:finn-b-M13_INTERVERTEB	CD28+ CD45RA+ CD8dim T cell Absolute Count || id:ebi-a-GCST90001666	Inverse variance weighted	8	0.00163151	0.00234664	0.486897	-0.00296791	0.00623093	1.00163	0.997036	1.00625
ebi-a-GCST90001666	finn-b-M13_INTERVERTEB	Other intervertebral disc disorders || id:finn-b-M13_INTERVERTEB	CD28+ CD45RA+ CD8dim T cell Absolute Count || id:ebi-a-GCST90001666	Simple mode	8	0.00724374	0.00862686	0.428833	-0.00966489	0.0241524	1.00727	0.990382	1.02445
ebi-a-GCST90001666	finn-b-M13_INTERVERTEB	Other intervertebral disc disorders || id:finn-b-M13_INTERVERTEB	CD28+ CD45RA+ CD8dim T cell Absolute Count || id:ebi-a-GCST90001666	Weighted mode	8	0.00158533	0.00252777	0.550451	-0.0033691	0.00653976	1.00159	0.996637	1.00656
ebi-a-GCST90001667	finn-b-M13_INTERVERTEB	Other intervertebral disc disorders || id:finn-b-M13_INTERVERTEB	CD28+ CD45RA- CD8dim T cell %T cell || id:ebi-a-GCST90001667	MR Egger	3	-0.00908991	0.0609387	0.905734	-0.12853	0.11035	0.990951	0.879387	1.11667
ebi-a-GCST90001667	finn-b-M13_INTERVERTEB	Other intervertebral disc disorders || id:finn-b-M13_INTERVERTEB	CD28+ CD45RA- CD8dim T cell %T cell || id:ebi-a-GCST90001667	Weighted median	3	-0.00643755	0.0163562	0.693887	-0.0384956	0.0256205	0.993583	0.962236	1.02595
ebi-a-GCST90001667	finn-b-M13_INTERVERTEB	Other intervertebral disc disorders || id:finn-b-M13_INTERVERTEB	CD28+ CD45RA- CD8dim T cell %T cell || id:ebi-a-GCST90001667	Inverse variance weighted	3	-0.00484434	0.0146347	0.740631	-0.0335283	0.0238396	0.995167	0.967028	1.02413
ebi-a-GCST90001667	finn-b-M13_INTERVERTEB	Other intervertebral disc disorders || id:finn-b-M13_INTERVERTEB	CD28+ CD45RA- CD8dim T cell %T cell || id:ebi-a-GCST90001667	Simple mode	3	-0.0013311	0.0229843	0.959083	-0.0463803	0.0437181	0.99867	0.954679	1.04469
ebi-a-GCST90001667	finn-b-M13_INTERVERTEB	Other intervertebral disc disorders || id:finn-b-M13_INTERVERTEB	CD28+ CD45RA- CD8dim T cell %T cell || id:ebi-a-GCST90001667	Weighted mode	3	-0.0100738	0.0179541	0.631215	-0.0452638	0.0251161	0.989977	0.955745	1.02543
ebi-a-GCST90001668	finn-b-M13_INTERVERTEB	Other intervertebral disc disorders || id:finn-b-M13_INTERVERTEB	CD28+ CD45RA- CD8dim T cell %CD8dim T cell || id:ebi-a-GCST90001668	Inverse variance weighted	2	-0.00928261	0.0160412	0.562809	-0.0407233	0.0221581	0.99076	0.960095	1.02241
ebi-a-GCST90001669	finn-b-M13_INTERVERTEB	Other intervertebral disc disorders || id:finn-b-M13_INTERVERTEB	CD28+ CD45RA- CD8dim T cell Absolute Count || id:ebi-a-GCST90001669	MR Egger	3	0.0117531	0.0626618	0.881965	-0.111064	0.13457	1.01182	0.894881	1.14404
ebi-a-GCST90001669	finn-b-M13_INTERVERTEB	Other intervertebral disc disorders || id:finn-b-M13_INTERVERTEB	CD28+ CD45RA- CD8dim T cell Absolute Count || id:ebi-a-GCST90001669	Weighted median	3	-0.0122025	0.0171997	0.47804	-0.045914	0.021509	0.987872	0.955124	1.02174
ebi-a-GCST90001669	finn-b-M13_INTERVERTEB	Other intervertebral disc disorders || id:finn-b-M13_INTERVERTEB	CD28+ CD45RA- CD8dim T cell Absolute Count || id:ebi-a-GCST90001669	Inverse variance weighted	3	-0.0112678	0.0154874	0.466891	-0.041623	0.0190874	0.988795	0.959231	1.01927
ebi-a-GCST90001669	finn-b-M13_INTERVERTEB	Other intervertebral disc disorders || id:finn-b-M13_INTERVERTEB	CD28+ CD45RA- CD8dim T cell Absolute Count || id:ebi-a-GCST90001669	Simple mode	3	-0.0155196	0.0211698	0.53978	-0.0570124	0.0259732	0.9846	0.944582	1.02631
ebi-a-GCST90001669	finn-b-M13_INTERVERTEB	Other intervertebral disc disorders || id:finn-b-M13_INTERVERTEB	CD28+ CD45RA- CD8dim T cell Absolute Count || id:ebi-a-GCST90001669	Weighted mode	3	-0.0134921	0.019836	0.566567	-0.0523707	0.0253866	0.986599	0.948977	1.02571
ebi-a-GCST90001670	finn-b-M13_INTERVERTEB	Other intervertebral disc disorders || id:finn-b-M13_INTERVERTEB	CD39+ CD8+ T cell %T cell || id:ebi-a-GCST90001670	MR Egger	8	0.0363901	0.0212276	0.137304	-0.00521593	0.0779961	1.03706	0.994798	1.08112
ebi-a-GCST90001670	finn-b-M13_INTERVERTEB	Other intervertebral disc disorders || id:finn-b-M13_INTERVERTEB	CD39+ CD8+ T cell %T cell || id:ebi-a-GCST90001670	Weighted median	8	0.032539	0.0113044	0.00399664	0.0103823	0.0546957	1.03307	1.01044	1.05622
ebi-a-GCST90001670	finn-b-M13_INTERVERTEB	Other intervertebral disc disorders || id:finn-b-M13_INTERVERTEB	CD39+ CD8+ T cell %T cell || id:ebi-a-GCST90001670	Inverse variance weighted	8	0.0310768	0.0103337	0.00263556	0.0108227	0.0513308	1.03156	1.01088	1.05267
ebi-a-GCST90001670	finn-b-M13_INTERVERTEB	Other intervertebral disc disorders || id:finn-b-M13_INTERVERTEB	CD39+ CD8+ T cell %T cell || id:ebi-a-GCST90001670	Simple mode	8	0.0251168	0.0247319	0.343647	-0.0233577	0.0735914	1.02543	0.976913	1.07637
ebi-a-GCST90001670	finn-b-M13_INTERVERTEB	Other intervertebral disc disorders || id:finn-b-M13_INTERVERTEB	CD39+ CD8+ T cell %T cell || id:ebi-a-GCST90001670	Weighted mode	8	0.0328782	0.011224	0.0220473	0.0108791	0.0548772	1.03342	1.01094	1.05641
ebi-a-GCST90001671	finn-b-M13_INTERVERTEB	Other intervertebral disc disorders || id:finn-b-M13_INTERVERTEB	CD39+ CD8+ T cell %CD8+ T cell || id:ebi-a-GCST90001671	MR Egger	6	0.0249444	0.0486925	0.635441	-0.070493	0.120382	1.02526	0.931934	1.12793
ebi-a-GCST90001671	finn-b-M13_INTERVERTEB	Other intervertebral disc disorders || id:finn-b-M13_INTERVERTEB	CD39+ CD8+ T cell %CD8+ T cell || id:ebi-a-GCST90001671	Weighted median	6	0.0119129	0.0280628	0.671194	-0.0430901	0.066916	1.01198	0.957825	1.06921
ebi-a-GCST90001671	finn-b-M13_INTERVERTEB	Other intervertebral disc disorders || id:finn-b-M13_INTERVERTEB	CD39+ CD8+ T cell %CD8+ T cell || id:ebi-a-GCST90001671	Inverse variance weighted	6	0.0217884	0.0238307	0.36056	-0.0249198	0.0684966	1.02203	0.975388	1.0709
ebi-a-GCST90001671	finn-b-M13_INTERVERTEB	Other intervertebral disc disorders || id:finn-b-M13_INTERVERTEB	CD39+ CD8+ T cell %CD8+ T cell || id:ebi-a-GCST90001671	Simple mode	6	0.0107028	0.0373224	0.785795	-0.0624492	0.0838547	1.01076	0.939461	1.08747
ebi-a-GCST90001671	finn-b-M13_INTERVERTEB	Other intervertebral disc disorders || id:finn-b-M13_INTERVERTEB	CD39+ CD8+ T cell %CD8+ T cell || id:ebi-a-GCST90001671	Weighted mode	6	0.0066757	0.031457	0.840318	-0.05498	0.0683314	1.0067	0.946504	1.07072
ebi-a-GCST90001672	finn-b-M13_INTERVERTEB	Other intervertebral disc disorders || id:finn-b-M13_INTERVERTEB	CD39+ CD8+ T cell Absolute Count || id:ebi-a-GCST90001672	MR Egger	7	0.0350984	0.0211135	0.157327	-0.006284	0.0764807	1.03572	0.993736	1.07948
ebi-a-GCST90001672	finn-b-M13_INTERVERTEB	Other intervertebral disc disorders || id:finn-b-M13_INTERVERTEB	CD39+ CD8+ T cell Absolute Count || id:ebi-a-GCST90001672	Weighted median	7	0.0321542	0.0111703	0.00399503	0.0102605	0.054048	1.03268	1.01031	1.05554
ebi-a-GCST90001672	finn-b-M13_INTERVERTEB	Other intervertebral disc disorders || id:finn-b-M13_INTERVERTEB	CD39+ CD8+ T cell Absolute Count || id:ebi-a-GCST90001672	Inverse variance weighted	7	0.0306177	0.0103458	0.00308202	0.01034	0.0508955	1.03109	1.01039	1.05221
ebi-a-GCST90001672	finn-b-M13_INTERVERTEB	Other intervertebral disc disorders || id:finn-b-M13_INTERVERTEB	CD39+ CD8+ T cell Absolute Count || id:ebi-a-GCST90001672	Simple mode	7	0.019148	0.0229553	0.436143	-0.0258443	0.0641404	1.01933	0.974487	1.06624
ebi-a-GCST90001672	finn-b-M13_INTERVERTEB	Other intervertebral disc disorders || id:finn-b-M13_INTERVERTEB	CD39+ CD8+ T cell Absolute Count || id:ebi-a-GCST90001672	Weighted mode	7	0.0311938	0.0109234	0.0289646	0.009784	0.0526035	1.03169	1.00983	1.05401
ebi-a-GCST90001675	finn-b-M13_INTERVERTEB	Other intervertebral disc disorders || id:finn-b-M13_INTERVERTEB	CD28- CD127- CD25++ CD8+ T cell Absolute Count || id:ebi-a-GCST90001675	Wald ratio	1	-0.078256	0.0804919	0.33094	-0.23602	0.0795081	0.924728	0.789765	1.08275
ebi-a-GCST90001678	finn-b-M13_INTERVERTEB	Other intervertebral disc disorders || id:finn-b-M13_INTERVERTEB	CD28- CD25++ CD8+ T cell Absolute Count || id:ebi-a-GCST90001678	Wald ratio	1	-0.0313087	0.0795241	0.693802	-0.187176	0.124559	0.969176	0.829298	1.13265
ebi-a-GCST90001679	finn-b-M13_INTERVERTEB	Other intervertebral disc disorders || id:finn-b-M13_INTERVERTEB	CD25++ CD8+ T cell %T cell || id:ebi-a-GCST90001679	Inverse variance weighted	2	0.0476101	0.0490472	0.331698	-0.0485224	0.143743	1.04876	0.952636	1.15459
ebi-a-GCST90001680	finn-b-M13_INTERVERTEB	Other intervertebral disc disorders || id:finn-b-M13_INTERVERTEB	CD25++ CD8+ T cell %CD8+ T cell || id:ebi-a-GCST90001680	Wald ratio	1	0.0632469	0.0359876	0.078839	-0.00728884	0.133783	1.06529	0.992738	1.14314
ebi-a-GCST90001681	finn-b-M13_INTERVERTEB	Other intervertebral disc disorders || id:finn-b-M13_INTERVERTEB	CD25++ CD8+ T cell Absolute Count || id:ebi-a-GCST90001681	MR Egger	3	0.126107	0.0508377	0.243954	0.0264655	0.225749	1.1344	1.02682	1.25326
ebi-a-GCST90001681	finn-b-M13_INTERVERTEB	Other intervertebral disc disorders || id:finn-b-M13_INTERVERTEB	CD25++ CD8+ T cell Absolute Count || id:ebi-a-GCST90001681	Weighted median	3	0.0295507	0.0370607	0.425243	-0.0430883	0.10219	1.02999	0.957827	1.10759
ebi-a-GCST90001681	finn-b-M13_INTERVERTEB	Other intervertebral disc disorders || id:finn-b-M13_INTERVERTEB	CD25++ CD8+ T cell Absolute Count || id:ebi-a-GCST90001681	Inverse variance weighted	3	0.0234106	0.0570599	0.681599	-0.0884268	0.135248	1.02369	0.91537	1.14482
ebi-a-GCST90001681	finn-b-M13_INTERVERTEB	Other intervertebral disc disorders || id:finn-b-M13_INTERVERTEB	CD25++ CD8+ T cell Absolute Count || id:ebi-a-GCST90001681	Simple mode	3	-0.0920079	0.107812	0.483332	-0.303319	0.119303	0.912098	0.738363	1.12671
ebi-a-GCST90001681	finn-b-M13_INTERVERTEB	Other intervertebral disc disorders || id:finn-b-M13_INTERVERTEB	CD25++ CD8+ T cell Absolute Count || id:ebi-a-GCST90001681	Weighted mode	3	0.0589594	0.0366138	0.248626	-0.0128036	0.130722	1.06073	0.987278	1.13965
ebi-a-GCST90001684	finn-b-M13_INTERVERTEB	Other intervertebral disc disorders || id:finn-b-M13_INTERVERTEB	CD127- CD8+ T cell Absolute Count || id:ebi-a-GCST90001684	Wald ratio	1	0.171654	0.0650919	0.0083619	0.0440735	0.299234	1.18727	1.04506	1.34882
ebi-a-GCST90001686	finn-b-M13_INTERVERTEB	Other intervertebral disc disorders || id:finn-b-M13_INTERVERTEB	CD28- CD8+ T cell %CD8+ T cell || id:ebi-a-GCST90001686	MR Egger	3	-0.510069	0.283967	0.323396	-1.06664	0.046505	0.600454	0.344162	1.0476
ebi-a-GCST90001686	finn-b-M13_INTERVERTEB	Other intervertebral disc disorders || id:finn-b-M13_INTERVERTEB	CD28- CD8+ T cell %CD8+ T cell || id:ebi-a-GCST90001686	Weighted median	3	0.0108869	0.0735324	0.882298	-0.133236	0.15501	1.01095	0.875258	1.16767
ebi-a-GCST90001686	finn-b-M13_INTERVERTEB	Other intervertebral disc disorders || id:finn-b-M13_INTERVERTEB	CD28- CD8+ T cell %CD8+ T cell || id:ebi-a-GCST90001686	Inverse variance weighted	3	0.0378812	0.0734855	0.606209	-0.10615	0.181913	1.03861	0.899289	1.19951
ebi-a-GCST90001686	finn-b-M13_INTERVERTEB	Other intervertebral disc disorders || id:finn-b-M13_INTERVERTEB	CD28- CD8+ T cell %CD8+ T cell || id:ebi-a-GCST90001686	Simple mode	3	-0.021905	0.0991354	0.84563	-0.21621	0.1724	0.978333	0.805566	1.18815
ebi-a-GCST90001686	finn-b-M13_INTERVERTEB	Other intervertebral disc disorders || id:finn-b-M13_INTERVERTEB	CD28- CD8+ T cell %CD8+ T cell || id:ebi-a-GCST90001686	Weighted mode	3	-0.0234138	0.103131	0.841495	-0.22555	0.178723	0.976858	0.798077	1.19569
ebi-a-GCST90001687	finn-b-M13_INTERVERTEB	Other intervertebral disc disorders || id:finn-b-M13_INTERVERTEB	CD28- CD8+ T cell Absolute Count || id:ebi-a-GCST90001687	MR Egger	3	-1.04002	0.925178	0.46284	-2.85337	0.773332	0.353448	0.0576499	2.16697
ebi-a-GCST90001687	finn-b-M13_INTERVERTEB	Other intervertebral disc disorders || id:finn-b-M13_INTERVERTEB	CD28- CD8+ T cell Absolute Count || id:ebi-a-GCST90001687	Weighted median	3	0.131478	0.0593377	0.026708	0.0151762	0.24778	1.14051	1.01529	1.28118
ebi-a-GCST90001687	finn-b-M13_INTERVERTEB	Other intervertebral disc disorders || id:finn-b-M13_INTERVERTEB	CD28- CD8+ T cell Absolute Count || id:ebi-a-GCST90001687	Inverse variance weighted	3	0.117154	0.0533635	0.0281352	0.0125616	0.221747	1.12429	1.01264	1.24826
ebi-a-GCST90001687	finn-b-M13_INTERVERTEB	Other intervertebral disc disorders || id:finn-b-M13_INTERVERTEB	CD28- CD8+ T cell Absolute Count || id:ebi-a-GCST90001687	Simple mode	3	0.125704	0.0944936	0.314835	-0.0595031	0.310912	1.13395	0.942233	1.36467
ebi-a-GCST90001687	finn-b-M13_INTERVERTEB	Other intervertebral disc disorders || id:finn-b-M13_INTERVERTEB	CD28- CD8+ T cell Absolute Count || id:ebi-a-GCST90001687	Weighted mode	3	0.163468	0.0711383	0.148362	0.0240372	0.302899	1.17759	1.02433	1.35378
ebi-a-GCST90001688	finn-b-M13_INTERVERTEB	Other intervertebral disc disorders || id:finn-b-M13_INTERVERTEB	CD28+ CD45RA+ CD8+ T cell %T cell || id:ebi-a-GCST90001688	MR Egger	36	0.00151443	0.00292482	0.60796	-0.00421822	0.00724709	1.00152	0.995791	1.00727
ebi-a-GCST90001688	finn-b-M13_INTERVERTEB	Other intervertebral disc disorders || id:finn-b-M13_INTERVERTEB	CD28+ CD45RA+ CD8+ T cell %T cell || id:ebi-a-GCST90001688	Weighted median	36	0.00128339	0.00194617	0.50961	-0.0025311	0.00509788	1.00128	0.997472	1.00511
ebi-a-GCST90001688	finn-b-M13_INTERVERTEB	Other intervertebral disc disorders || id:finn-b-M13_INTERVERTEB	CD28+ CD45RA+ CD8+ T cell %T cell || id:ebi-a-GCST90001688	Inverse variance weighted	36	-0.00146894	0.00144116	0.308072	-0.00429361	0.00135573	0.998532	0.995716	1.00136
ebi-a-GCST90001688	finn-b-M13_INTERVERTEB	Other intervertebral disc disorders || id:finn-b-M13_INTERVERTEB	CD28+ CD45RA+ CD8+ T cell %T cell || id:ebi-a-GCST90001688	Simple mode	36	-0.00248738	0.00328615	0.45416	-0.00892824	0.00395349	0.997516	0.991112	1.00396
ebi-a-GCST90001688	finn-b-M13_INTERVERTEB	Other intervertebral disc disorders || id:finn-b-M13_INTERVERTEB	CD28+ CD45RA+ CD8+ T cell %T cell || id:ebi-a-GCST90001688	Weighted mode	36	0.000762774	0.00200969	0.706575	-0.00317623	0.00470177	1.00076	0.996829	1.00471
ebi-a-GCST90001689	finn-b-M13_INTERVERTEB	Other intervertebral disc disorders || id:finn-b-M13_INTERVERTEB	CD28+ CD45RA+ CD8+ T cell %CD8+ T cell || id:ebi-a-GCST90001689	Wald ratio	1	-0.0123259	0.0398838	0.757287	-0.090498	0.0658463	0.98775	0.913476	1.06806
ebi-a-GCST90001690	finn-b-M13_INTERVERTEB	Other intervertebral disc disorders || id:finn-b-M13_INTERVERTEB	CD28+ CD45RA+ CD8+ T cell Absolute Count || id:ebi-a-GCST90001690	MR Egger	3	0.0036142	0.828612	0.997223	-1.62047	1.62769	1.00362	0.197807	5.09212
ebi-a-GCST90001690	finn-b-M13_INTERVERTEB	Other intervertebral disc disorders || id:finn-b-M13_INTERVERTEB	CD28+ CD45RA+ CD8+ T cell Absolute Count || id:ebi-a-GCST90001690	Weighted median	3	-0.0153582	0.0790309	0.845916	-0.170259	0.139542	0.984759	0.843447	1.14975
ebi-a-GCST90001690	finn-b-M13_INTERVERTEB	Other intervertebral disc disorders || id:finn-b-M13_INTERVERTEB	CD28+ CD45RA+ CD8+ T cell Absolute Count || id:ebi-a-GCST90001690	Inverse variance weighted	3	-0.0212099	0.0985739	0.829637	-0.214415	0.171995	0.979013	0.807014	1.18767
ebi-a-GCST90001690	finn-b-M13_INTERVERTEB	Other intervertebral disc disorders || id:finn-b-M13_INTERVERTEB	CD28+ CD45RA+ CD8+ T cell Absolute Count || id:ebi-a-GCST90001690	Simple mode	3	-0.129974	0.137326	0.443815	-0.399133	0.139185	0.878118	0.670901	1.14934
ebi-a-GCST90001690	finn-b-M13_INTERVERTEB	Other intervertebral disc disorders || id:finn-b-M13_INTERVERTEB	CD28+ CD45RA+ CD8+ T cell Absolute Count || id:ebi-a-GCST90001690	Weighted mode	3	0.0234547	0.0855299	0.809637	-0.144184	0.191093	1.02373	0.865729	1.21057
ebi-a-GCST90001691	finn-b-M13_INTERVERTEB	Other intervertebral disc disorders || id:finn-b-M13_INTERVERTEB	CD28+ CD45RA- CD8+ T cell %T cell || id:ebi-a-GCST90001691	MR Egger	3	0.0276498	0.0463356	0.657491	-0.0631679	0.118467	1.02804	0.938786	1.12577
ebi-a-GCST90001691	finn-b-M13_INTERVERTEB	Other intervertebral disc disorders || id:finn-b-M13_INTERVERTEB	CD28+ CD45RA- CD8+ T cell %T cell || id:ebi-a-GCST90001691	Weighted median	3	0.00464157	0.018289	0.799658	-0.0312049	0.040488	1.00465	0.969277	1.04132
ebi-a-GCST90001691	finn-b-M13_INTERVERTEB	Other intervertebral disc disorders || id:finn-b-M13_INTERVERTEB	CD28+ CD45RA- CD8+ T cell %T cell || id:ebi-a-GCST90001691	Inverse variance weighted	3	0.00392356	0.0181677	0.829016	-0.031685	0.0395322	1.00393	0.968812	1.04032
ebi-a-GCST90001691	finn-b-M13_INTERVERTEB	Other intervertebral disc disorders || id:finn-b-M13_INTERVERTEB	CD28+ CD45RA- CD8+ T cell %T cell || id:ebi-a-GCST90001691	Simple mode	3	-0.0214049	0.0466291	0.691264	-0.112798	0.0699883	0.978823	0.893331	1.0725
ebi-a-GCST90001691	finn-b-M13_INTERVERTEB	Other intervertebral disc disorders || id:finn-b-M13_INTERVERTEB	CD28+ CD45RA- CD8+ T cell %T cell || id:ebi-a-GCST90001691	Weighted mode	3	0.00523789	0.0183499	0.80215	-0.0307279	0.0412037	1.00525	0.969739	1.04206
ebi-a-GCST90001692	finn-b-M13_INTERVERTEB	Other intervertebral disc disorders || id:finn-b-M13_INTERVERTEB	CD28+ CD45RA- CD8+ T cell %CD8+ T cell || id:ebi-a-GCST90001692	MR Egger	3	-0.014915	0.0215614	0.61474	-0.0571754	0.0273453	0.985196	0.944428	1.02772
ebi-a-GCST90001692	finn-b-M13_INTERVERTEB	Other intervertebral disc disorders || id:finn-b-M13_INTERVERTEB	CD28+ CD45RA- CD8+ T cell %CD8+ T cell || id:ebi-a-GCST90001692	Weighted median	3	-0.00797661	0.0160076	0.618272	-0.0393516	0.0233984	0.992055	0.961413	1.02367
ebi-a-GCST90001692	finn-b-M13_INTERVERTEB	Other intervertebral disc disorders || id:finn-b-M13_INTERVERTEB	CD28+ CD45RA- CD8+ T cell %CD8+ T cell || id:ebi-a-GCST90001692	Inverse variance weighted	3	-0.00638828	0.0149634	0.669433	-0.0357166	0.02294	0.993632	0.964914	1.02321
ebi-a-GCST90001692	finn-b-M13_INTERVERTEB	Other intervertebral disc disorders || id:finn-b-M13_INTERVERTEB	CD28+ CD45RA- CD8+ T cell %CD8+ T cell || id:ebi-a-GCST90001692	Simple mode	3	-0.00491982	0.0220747	0.844327	-0.0481861	0.0383465	0.995092	0.952956	1.03909
ebi-a-GCST90001692	finn-b-M13_INTERVERTEB	Other intervertebral disc disorders || id:finn-b-M13_INTERVERTEB	CD28+ CD45RA- CD8+ T cell %CD8+ T cell || id:ebi-a-GCST90001692	Weighted mode	3	-0.00939306	0.0160456	0.617533	-0.0408424	0.0220563	0.990651	0.95998	1.0223
ebi-a-GCST90001693	finn-b-M13_INTERVERTEB	Other intervertebral disc disorders || id:finn-b-M13_INTERVERTEB	CD28+ CD45RA- CD8+ T cell Absolute Count || id:ebi-a-GCST90001693	Inverse variance weighted	2	-0.0122067	0.0164142	0.457076	-0.0443785	0.0199651	0.987867	0.956592	1.02017
ebi-a-GCST90001694	finn-b-M13_INTERVERTEB	Other intervertebral disc disorders || id:finn-b-M13_INTERVERTEB	CD28- CD4-CD8- T cell %T cell || id:ebi-a-GCST90001694	MR Egger	3	-0.220778	0.190822	0.453749	-0.594789	0.153233	0.801895	0.551679	1.1656
ebi-a-GCST90001694	finn-b-M13_INTERVERTEB	Other intervertebral disc disorders || id:finn-b-M13_INTERVERTEB	CD28- CD4-CD8- T cell %T cell || id:ebi-a-GCST90001694	Weighted median	3	-0.0573927	0.0517639	0.267542	-0.15885	0.0440645	0.944223	0.853124	1.04505
ebi-a-GCST90001694	finn-b-M13_INTERVERTEB	Other intervertebral disc disorders || id:finn-b-M13_INTERVERTEB	CD28- CD4-CD8- T cell %T cell || id:ebi-a-GCST90001694	Inverse variance weighted	3	-0.0499102	0.0453722	0.271325	-0.13884	0.0390193	0.951315	0.870368	1.03979
ebi-a-GCST90001694	finn-b-M13_INTERVERTEB	Other intervertebral disc disorders || id:finn-b-M13_INTERVERTEB	CD28- CD4-CD8- T cell %T cell || id:ebi-a-GCST90001694	Simple mode	3	-0.097101	0.0695161	0.297283	-0.233352	0.0391504	0.907464	0.791874	1.03993
ebi-a-GCST90001694	finn-b-M13_INTERVERTEB	Other intervertebral disc disorders || id:finn-b-M13_INTERVERTEB	CD28- CD4-CD8- T cell %T cell || id:ebi-a-GCST90001694	Weighted mode	3	-0.0943503	0.0708843	0.31463	-0.233284	0.044583	0.909964	0.791929	1.04559
ebi-a-GCST90001695	finn-b-M13_INTERVERTEB	Other intervertebral disc disorders || id:finn-b-M13_INTERVERTEB	CD45RA- CD28- CD8+ T cell Absolute Count || id:ebi-a-GCST90001695	MR Egger	142	7.17135e-06	9.13522e-06	0.433767	-1.07337e-05	2.50764e-05	1.00001	0.999989	1.00003
ebi-a-GCST90001695	finn-b-M13_INTERVERTEB	Other intervertebral disc disorders || id:finn-b-M13_INTERVERTEB	CD45RA- CD28- CD8+ T cell Absolute Count || id:ebi-a-GCST90001695	Weighted median	142	-2.95135e-07	1.04961e-05	0.977568	-2.08676e-05	2.02773e-05	1	0.999979	1.00002
ebi-a-GCST90001695	finn-b-M13_INTERVERTEB	Other intervertebral disc disorders || id:finn-b-M13_INTERVERTEB	CD45RA- CD28- CD8+ T cell Absolute Count || id:ebi-a-GCST90001695	Inverse variance weighted	142	3.79848e-06	6.32003e-06	0.547825	-8.58877e-06	1.61857e-05	1	0.999991	1.00002
ebi-a-GCST90001695	finn-b-M13_INTERVERTEB	Other intervertebral disc disorders || id:finn-b-M13_INTERVERTEB	CD45RA- CD28- CD8+ T cell Absolute Count || id:ebi-a-GCST90001695	Simple mode	142	1.04592e-05	1.91817e-05	0.586429	-2.71369e-05	4.80554e-05	1.00001	0.999973	1.00005
ebi-a-GCST90001695	finn-b-M13_INTERVERTEB	Other intervertebral disc disorders || id:finn-b-M13_INTERVERTEB	CD45RA- CD28- CD8+ T cell Absolute Count || id:ebi-a-GCST90001695	Weighted mode	142	1.04592e-05	1.06188e-05	0.326324	-1.03536e-05	3.12721e-05	1.00001	0.99999	1.00003
ebi-a-GCST90001696	finn-b-M13_INTERVERTEB	Other intervertebral disc disorders || id:finn-b-M13_INTERVERTEB	CD45RA- CD28- CD8+ T cell %CD8+ T cell || id:ebi-a-GCST90001696	MR Egger	10	-0.000323494	0.000822457	0.704353	-0.00193551	0.00128852	0.999677	0.998066	1.00129
ebi-a-GCST90001696	finn-b-M13_INTERVERTEB	Other intervertebral disc disorders || id:finn-b-M13_INTERVERTEB	CD45RA- CD28- CD8+ T cell %CD8+ T cell || id:ebi-a-GCST90001696	Weighted median	10	-2.09111e-06	0.00080529	0.997928	-0.00158046	0.00157628	0.999998	0.998421	1.00158
ebi-a-GCST90001696	finn-b-M13_INTERVERTEB	Other intervertebral disc disorders || id:finn-b-M13_INTERVERTEB	CD45RA- CD28- CD8+ T cell %CD8+ T cell || id:ebi-a-GCST90001696	Inverse variance weighted	10	0.000524521	0.000824262	0.524547	-0.00109103	0.00214007	1.00052	0.99891	1.00214
ebi-a-GCST90001696	finn-b-M13_INTERVERTEB	Other intervertebral disc disorders || id:finn-b-M13_INTERVERTEB	CD45RA- CD28- CD8+ T cell %CD8+ T cell || id:ebi-a-GCST90001696	Simple mode	10	0.00100049	0.00158735	0.544174	-0.00211071	0.00411169	1.001	0.997892	1.00412
ebi-a-GCST90001696	finn-b-M13_INTERVERTEB	Other intervertebral disc disorders || id:finn-b-M13_INTERVERTEB	CD45RA- CD28- CD8+ T cell %CD8+ T cell || id:ebi-a-GCST90001696	Weighted mode	10	-0.000262703	0.000766163	0.73956	-0.00176438	0.00123898	0.999737	0.998237	1.00124
ebi-a-GCST90001697	finn-b-M13_INTERVERTEB	Other intervertebral disc disorders || id:finn-b-M13_INTERVERTEB	CD45RA- CD28- CD8+ T cell %T cell || id:ebi-a-GCST90001697	MR Egger	42	-0.000469177	0.000393493	0.240154	-0.00124042	0.000302069	0.999531	0.99876	1.0003
ebi-a-GCST90001697	finn-b-M13_INTERVERTEB	Other intervertebral disc disorders || id:finn-b-M13_INTERVERTEB	CD45RA- CD28- CD8+ T cell %T cell || id:ebi-a-GCST90001697	Weighted median	42	-2.29043e-07	0.000413656	0.999558	-0.000810995	0.000810537	1	0.999189	1.00081
ebi-a-GCST90001697	finn-b-M13_INTERVERTEB	Other intervertebral disc disorders || id:finn-b-M13_INTERVERTEB	CD45RA- CD28- CD8+ T cell %T cell || id:ebi-a-GCST90001697	Inverse variance weighted	42	-2.23143e-05	0.000287981	0.938237	-0.000586758	0.000542129	0.999978	0.999413	1.00054
ebi-a-GCST90001697	finn-b-M13_INTERVERTEB	Other intervertebral disc disorders || id:finn-b-M13_INTERVERTEB	CD45RA- CD28- CD8+ T cell %T cell || id:ebi-a-GCST90001697	Simple mode	42	0.00082428	0.000562491	0.150436	-0.000278202	0.00192676	1.00082	0.999722	1.00193
ebi-a-GCST90001697	finn-b-M13_INTERVERTEB	Other intervertebral disc disorders || id:finn-b-M13_INTERVERTEB	CD45RA- CD28- CD8+ T cell %T cell || id:ebi-a-GCST90001697	Weighted mode	42	0.000119932	0.000318341	0.708311	-0.000504017	0.00074388	1.00012	0.999496	1.00074
ebi-a-GCST90001698	finn-b-M13_INTERVERTEB	Other intervertebral disc disorders || id:finn-b-M13_INTERVERTEB	CD45RA+ CD28- CD8+ T cell Absolute Count || id:ebi-a-GCST90001698	MR Egger	425	1.60059e-06	5.33831e-06	0.764453	-8.86248e-06	1.20637e-05	1	0.999991	1.00001
ebi-a-GCST90001698	finn-b-M13_INTERVERTEB	Other intervertebral disc disorders || id:finn-b-M13_INTERVERTEB	CD45RA+ CD28- CD8+ T cell Absolute Count || id:ebi-a-GCST90001698	Weighted median	425	-3.66407e-06	5.81513e-06	0.528634	-1.50617e-05	7.73359e-06	0.999996	0.999985	1.00001
ebi-a-GCST90001698	finn-b-M13_INTERVERTEB	Other intervertebral disc disorders || id:finn-b-M13_INTERVERTEB	CD45RA+ CD28- CD8+ T cell Absolute Count || id:ebi-a-GCST90001698	Inverse variance weighted	425	5.31034e-07	3.70049e-06	0.885893	-6.72193e-06	7.784e-06	1	0.999993	1.00001
ebi-a-GCST90001698	finn-b-M13_INTERVERTEB	Other intervertebral disc disorders || id:finn-b-M13_INTERVERTEB	CD45RA+ CD28- CD8+ T cell Absolute Count || id:ebi-a-GCST90001698	Simple mode	425	4.0174e-06	1.05995e-05	0.704864	-1.67576e-05	2.47924e-05	1	0.999983	1.00002
ebi-a-GCST90001698	finn-b-M13_INTERVERTEB	Other intervertebral disc disorders || id:finn-b-M13_INTERVERTEB	CD45RA+ CD28- CD8+ T cell Absolute Count || id:ebi-a-GCST90001698	Weighted mode	425	4.0174e-06	6.44298e-06	0.533271	-8.61084e-06	1.66456e-05	1	0.999991	1.00002
ebi-a-GCST90001699	finn-b-M13_INTERVERTEB	Other intervertebral disc disorders || id:finn-b-M13_INTERVERTEB	CD45RA+ CD28- CD8+ T cell %CD8+ T cell || id:ebi-a-GCST90001699	Inverse variance weighted	2	-0.00164886	0.00125984	0.190609	-0.00411815	0.000820437	0.998353	0.99589	1.00082
ebi-a-GCST90001700	finn-b-M13_INTERVERTEB	Other intervertebral disc disorders || id:finn-b-M13_INTERVERTEB	CD45RA+ CD28- CD8+ T cell %T cell || id:ebi-a-GCST90001700	MR Egger	62	0.000260837	0.000285177	0.364037	-0.00029811	0.000819784	1.00026	0.999702	1.00082
ebi-a-GCST90001700	finn-b-M13_INTERVERTEB	Other intervertebral disc disorders || id:finn-b-M13_INTERVERTEB	CD45RA+ CD28- CD8+ T cell %T cell || id:ebi-a-GCST90001700	Weighted median	62	-9.9801e-05	0.000255088	0.695619	-0.000599773	0.000400171	0.9999	0.9994	1.0004
ebi-a-GCST90001700	finn-b-M13_INTERVERTEB	Other intervertebral disc disorders || id:finn-b-M13_INTERVERTEB	CD45RA+ CD28- CD8+ T cell %T cell || id:ebi-a-GCST90001700	Inverse variance weighted	62	5.97964e-05	0.000156648	0.702666	-0.000247234	0.000366827	1.00006	0.999753	1.00037
ebi-a-GCST90001700	finn-b-M13_INTERVERTEB	Other intervertebral disc disorders || id:finn-b-M13_INTERVERTEB	CD45RA+ CD28- CD8+ T cell %T cell || id:ebi-a-GCST90001700	Simple mode	62	-5.53708e-05	0.000384589	0.885996	-0.000809164	0.000698423	0.999945	0.999191	1.0007
ebi-a-GCST90001700	finn-b-M13_INTERVERTEB	Other intervertebral disc disorders || id:finn-b-M13_INTERVERTEB	CD45RA+ CD28- CD8+ T cell %T cell || id:ebi-a-GCST90001700	Weighted mode	62	-5.53708e-05	0.000242158	0.819902	-0.000530001	0.000419259	0.999945	0.99947	1.00042
ebi-a-GCST90001701	finn-b-M13_INTERVERTEB	Other intervertebral disc disorders || id:finn-b-M13_INTERVERTEB	BAFF-R on CD20- CD38- B cell || id:ebi-a-GCST90001701	Wald ratio	1	-0.0292814	0.0398767	0.462766	-0.10744	0.0488769	0.971143	0.898131	1.05009
ebi-a-GCST90001702	finn-b-M13_INTERVERTEB	Other intervertebral disc disorders || id:finn-b-M13_INTERVERTEB	BAFF-R on CD24+ CD27+ B cell || id:ebi-a-GCST90001702	MR Egger	9	-0.00932722	0.0281129	0.74977	-0.0644286	0.0457742	0.990716	0.937603	1.04684
ebi-a-GCST90001702	finn-b-M13_INTERVERTEB	Other intervertebral disc disorders || id:finn-b-M13_INTERVERTEB	BAFF-R on CD24+ CD27+ B cell || id:ebi-a-GCST90001702	Weighted median	9	-0.0100256	0.0127651	0.432221	-0.0350452	0.0149939	0.990024	0.965562	1.01511
ebi-a-GCST90001702	finn-b-M13_INTERVERTEB	Other intervertebral disc disorders || id:finn-b-M13_INTERVERTEB	BAFF-R on CD24+ CD27+ B cell || id:ebi-a-GCST90001702	Inverse variance weighted	9	-0.000880751	0.0162731	0.956837	-0.0327761	0.0310146	0.99912	0.967755	1.0315
ebi-a-GCST90001702	finn-b-M13_INTERVERTEB	Other intervertebral disc disorders || id:finn-b-M13_INTERVERTEB	BAFF-R on CD24+ CD27+ B cell || id:ebi-a-GCST90001702	Simple mode	9	0.00289337	0.0291094	0.923269	-0.054161	0.0599478	1.0029	0.94728	1.06178
ebi-a-GCST90001702	finn-b-M13_INTERVERTEB	Other intervertebral disc disorders || id:finn-b-M13_INTERVERTEB	BAFF-R on CD24+ CD27+ B cell || id:ebi-a-GCST90001702	Weighted mode	9	-0.00993969	0.0131961	0.472893	-0.035804	0.0159246	0.99011	0.964829	1.01605
ebi-a-GCST90001703	finn-b-M13_INTERVERTEB	Other intervertebral disc disorders || id:finn-b-M13_INTERVERTEB	BAFF-R on IgD+ CD24+ B cell || id:ebi-a-GCST90001703	MR Egger	7	-0.00828018	0.0317316	0.804542	-0.0704742	0.0539138	0.991754	0.931952	1.05539
ebi-a-GCST90001703	finn-b-M13_INTERVERTEB	Other intervertebral disc disorders || id:finn-b-M13_INTERVERTEB	BAFF-R on IgD+ CD24+ B cell || id:ebi-a-GCST90001703	Weighted median	7	-0.0101333	0.0130914	0.438906	-0.0357926	0.0155259	0.989918	0.96484	1.01565
ebi-a-GCST90001703	finn-b-M13_INTERVERTEB	Other intervertebral disc disorders || id:finn-b-M13_INTERVERTEB	BAFF-R on IgD+ CD24+ B cell || id:ebi-a-GCST90001703	Inverse variance weighted	7	-0.00295728	0.0181742	0.87074	-0.0385788	0.0326642	0.997047	0.962156	1.0332
ebi-a-GCST90001703	finn-b-M13_INTERVERTEB	Other intervertebral disc disorders || id:finn-b-M13_INTERVERTEB	BAFF-R on IgD+ CD24+ B cell || id:ebi-a-GCST90001703	Simple mode	7	-0.00813855	0.0234535	0.740433	-0.0541074	0.0378303	0.991894	0.94733	1.03856
ebi-a-GCST90001703	finn-b-M13_INTERVERTEB	Other intervertebral disc disorders || id:finn-b-M13_INTERVERTEB	BAFF-R on IgD+ CD24+ B cell || id:ebi-a-GCST90001703	Weighted mode	7	-0.0104014	0.0129409	0.452191	-0.0357655	0.0149626	0.989652	0.964866	1.01508
ebi-a-GCST90001704	finn-b-M13_INTERVERTEB	Other intervertebral disc disorders || id:finn-b-M13_INTERVERTEB	BAFF-R on IgD+ CD24- B cell || id:ebi-a-GCST90001704	MR Egger	10	-0.0057895	0.0167058	0.737863	-0.0385329	0.0269539	0.994227	0.9622	1.02732
ebi-a-GCST90001704	finn-b-M13_INTERVERTEB	Other intervertebral disc disorders || id:finn-b-M13_INTERVERTEB	BAFF-R on IgD+ CD24- B cell || id:ebi-a-GCST90001704	Weighted median	10	-0.00728134	0.0131226	0.578982	-0.0330015	0.0184389	0.992745	0.967537	1.01861
ebi-a-GCST90001704	finn-b-M13_INTERVERTEB	Other intervertebral disc disorders || id:finn-b-M13_INTERVERTEB	BAFF-R on IgD+ CD24- B cell || id:ebi-a-GCST90001704	Inverse variance weighted	10	-0.00260012	0.0113648	0.819034	-0.0248751	0.0196749	0.997403	0.975432	1.01987
ebi-a-GCST90001704	finn-b-M13_INTERVERTEB	Other intervertebral disc disorders || id:finn-b-M13_INTERVERTEB	BAFF-R on IgD+ CD24- B cell || id:ebi-a-GCST90001704	Simple mode	10	0.00325565	0.0240686	0.895379	-0.0439187	0.05043	1.00326	0.957032	1.05172
ebi-a-GCST90001704	finn-b-M13_INTERVERTEB	Other intervertebral disc disorders || id:finn-b-M13_INTERVERTEB	BAFF-R on IgD+ CD24- B cell || id:ebi-a-GCST90001704	Weighted mode	10	-0.00698893	0.0132016	0.609336	-0.0328641	0.0188862	0.993035	0.96767	1.01907
ebi-a-GCST90001705	finn-b-M13_INTERVERTEB	Other intervertebral disc disorders || id:finn-b-M13_INTERVERTEB	BAFF-R on IgD+ CD38- B cell || id:ebi-a-GCST90001705	MR Egger	9	-0.00296028	0.0188057	0.879363	-0.0398194	0.0338989	0.997044	0.960963	1.03448
ebi-a-GCST90001705	finn-b-M13_INTERVERTEB	Other intervertebral disc disorders || id:finn-b-M13_INTERVERTEB	BAFF-R on IgD+ CD38- B cell || id:ebi-a-GCST90001705	Weighted median	9	-0.00764968	0.0126412	0.545086	-0.0324264	0.017127	0.99238	0.968094	1.01727
ebi-a-GCST90001705	finn-b-M13_INTERVERTEB	Other intervertebral disc disorders || id:finn-b-M13_INTERVERTEB	BAFF-R on IgD+ CD38- B cell || id:ebi-a-GCST90001705	Inverse variance weighted	9	-0.00327897	0.0116426	0.778222	-0.0260984	0.0195404	0.996726	0.974239	1.01973
ebi-a-GCST90001705	finn-b-M13_INTERVERTEB	Other intervertebral disc disorders || id:finn-b-M13_INTERVERTEB	BAFF-R on IgD+ CD38- B cell || id:ebi-a-GCST90001705	Simple mode	9	-0.00245721	0.0239029	0.920652	-0.0493069	0.0443925	0.997546	0.951889	1.04539
ebi-a-GCST90001705	finn-b-M13_INTERVERTEB	Other intervertebral disc disorders || id:finn-b-M13_INTERVERTEB	BAFF-R on IgD+ CD38- B cell || id:ebi-a-GCST90001705	Weighted mode	9	-0.00751237	0.0129207	0.576966	-0.0328369	0.0178121	0.992516	0.967696	1.01797
ebi-a-GCST90001706	finn-b-M13_INTERVERTEB	Other intervertebral disc disorders || id:finn-b-M13_INTERVERTEB	BAFF-R on IgD+ CD38- naive B cell || id:ebi-a-GCST90001706	MR Egger	8	-0.00128331	0.018723	0.947581	-0.0379804	0.0354137	0.998718	0.962732	1.03605
ebi-a-GCST90001706	finn-b-M13_INTERVERTEB	Other intervertebral disc disorders || id:finn-b-M13_INTERVERTEB	BAFF-R on IgD+ CD38- naive B cell || id:ebi-a-GCST90001706	Weighted median	8	-0.00594085	0.0122753	0.62841	-0.0300005	0.0181188	0.994077	0.970445	1.01828
ebi-a-GCST90001706	finn-b-M13_INTERVERTEB	Other intervertebral disc disorders || id:finn-b-M13_INTERVERTEB	BAFF-R on IgD+ CD38- naive B cell || id:ebi-a-GCST90001706	Inverse variance weighted	8	-0.00185675	0.0112678	0.869114	-0.0239416	0.0202281	0.998145	0.976343	1.02043
ebi-a-GCST90001706	finn-b-M13_INTERVERTEB	Other intervertebral disc disorders || id:finn-b-M13_INTERVERTEB	BAFF-R on IgD+ CD38- naive B cell || id:ebi-a-GCST90001706	Simple mode	8	-0.00246109	0.0211837	0.910774	-0.0439812	0.0390591	0.997542	0.956972	1.03983
ebi-a-GCST90001706	finn-b-M13_INTERVERTEB	Other intervertebral disc disorders || id:finn-b-M13_INTERVERTEB	BAFF-R on IgD+ CD38- naive B cell || id:ebi-a-GCST90001706	Weighted mode	8	-0.00618795	0.0128313	0.64434	-0.0313374	0.0189614	0.993831	0.969149	1.01914
ebi-a-GCST90001707	finn-b-M13_INTERVERTEB	Other intervertebral disc disorders || id:finn-b-M13_INTERVERTEB	BAFF-R on IgD+ CD38- unswitched memory B cell || id:ebi-a-GCST90001707	MR Egger	6	-0.0672044	0.0353487	0.130061	-0.136488	0.00207897	0.935004	0.872417	1.00208
ebi-a-GCST90001707	finn-b-M13_INTERVERTEB	Other intervertebral disc disorders || id:finn-b-M13_INTERVERTEB	BAFF-R on IgD+ CD38- unswitched memory B cell || id:ebi-a-GCST90001707	Weighted median	6	-0.00652597	0.0132159	0.621449	-0.0324291	0.0193772	0.993495	0.968091	1.01957
ebi-a-GCST90001707	finn-b-M13_INTERVERTEB	Other intervertebral disc disorders || id:finn-b-M13_INTERVERTEB	BAFF-R on IgD+ CD38- unswitched memory B cell || id:ebi-a-GCST90001707	Inverse variance weighted	6	0.00232975	0.0186942	0.900821	-0.034311	0.0389705	1.00233	0.966271	1.03974
ebi-a-GCST90001707	finn-b-M13_INTERVERTEB	Other intervertebral disc disorders || id:finn-b-M13_INTERVERTEB	BAFF-R on IgD+ CD38- unswitched memory B cell || id:ebi-a-GCST90001707	Simple mode	6	0.0387916	0.0621608	0.559958	-0.0830436	0.160627	1.03955	0.920311	1.17425
ebi-a-GCST90001707	finn-b-M13_INTERVERTEB	Other intervertebral disc disorders || id:finn-b-M13_INTERVERTEB	BAFF-R on IgD+ CD38- unswitched memory B cell || id:ebi-a-GCST90001707	Weighted mode	6	-0.00749128	0.0142292	0.621071	-0.0353806	0.020398	0.992537	0.965238	1.02061
ebi-a-GCST90001708	finn-b-M13_INTERVERTEB	Other intervertebral disc disorders || id:finn-b-M13_INTERVERTEB	BAFF-R on IgD+ CD38+ B cell || id:ebi-a-GCST90001708	MR Egger	10	-0.00725221	0.0173409	0.68679	-0.0412403	0.0267359	0.992774	0.959599	1.0271
ebi-a-GCST90001708	finn-b-M13_INTERVERTEB	Other intervertebral disc disorders || id:finn-b-M13_INTERVERTEB	BAFF-R on IgD+ CD38+ B cell || id:ebi-a-GCST90001708	Weighted median	10	-0.00765901	0.0133271	0.565497	-0.0337801	0.018462	0.99237	0.966784	1.01863
ebi-a-GCST90001708	finn-b-M13_INTERVERTEB	Other intervertebral disc disorders || id:finn-b-M13_INTERVERTEB	BAFF-R on IgD+ CD38+ B cell || id:ebi-a-GCST90001708	Inverse variance weighted	10	-0.00269232	0.0118336	0.820023	-0.0258862	0.0205015	0.997311	0.974446	1.02071
ebi-a-GCST90001708	finn-b-M13_INTERVERTEB	Other intervertebral disc disorders || id:finn-b-M13_INTERVERTEB	BAFF-R on IgD+ CD38+ B cell || id:ebi-a-GCST90001708	Simple mode	10	0.00331808	0.0256208	0.899805	-0.0468987	0.0535349	1.00332	0.954184	1.05499
ebi-a-GCST90001708	finn-b-M13_INTERVERTEB	Other intervertebral disc disorders || id:finn-b-M13_INTERVERTEB	BAFF-R on IgD+ CD38+ B cell || id:ebi-a-GCST90001708	Weighted mode	10	-0.0078084	0.0125017	0.547747	-0.0323117	0.0166949	0.992222	0.968205	1.01684
ebi-a-GCST90001709	finn-b-M13_INTERVERTEB	Other intervertebral disc disorders || id:finn-b-M13_INTERVERTEB	BAFF-R on IgD+ CD38dim B cell || id:ebi-a-GCST90001709	MR Egger	10	-0.00592478	0.0166207	0.730707	-0.0385013	0.0266518	0.994093	0.96223	1.02701
ebi-a-GCST90001709	finn-b-M13_INTERVERTEB	Other intervertebral disc disorders || id:finn-b-M13_INTERVERTEB	BAFF-R on IgD+ CD38dim B cell || id:ebi-a-GCST90001709	Weighted median	10	-0.00729736	0.0124204	0.556846	-0.0316413	0.0170465	0.992729	0.968854	1.01719
ebi-a-GCST90001709	finn-b-M13_INTERVERTEB	Other intervertebral disc disorders || id:finn-b-M13_INTERVERTEB	BAFF-R on IgD+ CD38dim B cell || id:ebi-a-GCST90001709	Inverse variance weighted	10	-0.00250063	0.0113444	0.825538	-0.0247357	0.0197344	0.997502	0.975568	1.01993
ebi-a-GCST90001709	finn-b-M13_INTERVERTEB	Other intervertebral disc disorders || id:finn-b-M13_INTERVERTEB	BAFF-R on IgD+ CD38dim B cell || id:ebi-a-GCST90001709	Simple mode	10	0.00281891	0.0259	0.915719	-0.0479451	0.053583	1.00282	0.953186	1.05504
ebi-a-GCST90001709	finn-b-M13_INTERVERTEB	Other intervertebral disc disorders || id:finn-b-M13_INTERVERTEB	BAFF-R on IgD+ CD38dim B cell || id:ebi-a-GCST90001709	Weighted mode	10	-0.00672439	0.0119044	0.585966	-0.030057	0.0166082	0.993298	0.97039	1.01675
ebi-a-GCST90001710	finn-b-M13_INTERVERTEB	Other intervertebral disc disorders || id:finn-b-M13_INTERVERTEB	BAFF-R on IgD- CD24- B cell || id:ebi-a-GCST90001710	MR Egger	8	-0.00805558	0.0217024	0.723254	-0.0505923	0.0344811	0.991977	0.950666	1.03508
ebi-a-GCST90001710	finn-b-M13_INTERVERTEB	Other intervertebral disc disorders || id:finn-b-M13_INTERVERTEB	BAFF-R on IgD- CD24- B cell || id:ebi-a-GCST90001710	Weighted median	8	-0.00823213	0.013775	0.550097	-0.0352311	0.0187668	0.991802	0.965382	1.01894
ebi-a-GCST90001710	finn-b-M13_INTERVERTEB	Other intervertebral disc disorders || id:finn-b-M13_INTERVERTEB	BAFF-R on IgD- CD24- B cell || id:ebi-a-GCST90001710	Inverse variance weighted	8	0.000432662	0.0146866	0.976498	-0.0283531	0.0292185	1.00043	0.972045	1.02965
ebi-a-GCST90001710	finn-b-M13_INTERVERTEB	Other intervertebral disc disorders || id:finn-b-M13_INTERVERTEB	BAFF-R on IgD- CD24- B cell || id:ebi-a-GCST90001710	Simple mode	8	0.0201787	0.0347742	0.579918	-0.0479787	0.0883361	1.02038	0.953154	1.09236
ebi-a-GCST90001710	finn-b-M13_INTERVERTEB	Other intervertebral disc disorders || id:finn-b-M13_INTERVERTEB	BAFF-R on IgD- CD24- B cell || id:ebi-a-GCST90001710	Weighted mode	8	-0.010525	0.0142233	0.483384	-0.0384026	0.0173526	0.98953	0.962325	1.0175
ebi-a-GCST90001711	finn-b-M13_INTERVERTEB	Other intervertebral disc disorders || id:finn-b-M13_INTERVERTEB	BAFF-R on IgD- CD27- B cell || id:ebi-a-GCST90001711	MR Egger	8	-0.00839065	0.0215411	0.710343	-0.0506112	0.0338299	0.991644	0.950648	1.03441
ebi-a-GCST90001711	finn-b-M13_INTERVERTEB	Other intervertebral disc disorders || id:finn-b-M13_INTERVERTEB	BAFF-R on IgD- CD27- B cell || id:ebi-a-GCST90001711	Weighted median	8	-0.00822058	0.0136521	0.547074	-0.0349786	0.0185375	0.991813	0.965626	1.01871
ebi-a-GCST90001711	finn-b-M13_INTERVERTEB	Other intervertebral disc disorders || id:finn-b-M13_INTERVERTEB	BAFF-R on IgD- CD27- B cell || id:ebi-a-GCST90001711	Inverse variance weighted	8	0.00023782	0.0145881	0.986993	-0.0283549	0.0288305	1.00024	0.972043	1.02925
ebi-a-GCST90001711	finn-b-M13_INTERVERTEB	Other intervertebral disc disorders || id:finn-b-M13_INTERVERTEB	BAFF-R on IgD- CD27- B cell || id:ebi-a-GCST90001711	Simple mode	8	0.0193117	0.0337728	0.585334	-0.0468829	0.0855064	1.0195	0.954199	1.08927
ebi-a-GCST90001711	finn-b-M13_INTERVERTEB	Other intervertebral disc disorders || id:finn-b-M13_INTERVERTEB	BAFF-R on IgD- CD27- B cell || id:ebi-a-GCST90001711	Weighted mode	8	-0.0104894	0.0137931	0.471799	-0.0375239	0.016545	0.989565	0.963171	1.01668
ebi-a-GCST90001712	finn-b-M13_INTERVERTEB	Other intervertebral disc disorders || id:finn-b-M13_INTERVERTEB	BAFF-R on IgD- CD38- B cell || id:ebi-a-GCST90001712	MR Egger	7	-0.00801074	0.0323416	0.814224	-0.0714004	0.0553789	0.992021	0.931089	1.05694
ebi-a-GCST90001712	finn-b-M13_INTERVERTEB	Other intervertebral disc disorders || id:finn-b-M13_INTERVERTEB	BAFF-R on IgD- CD38- B cell || id:ebi-a-GCST90001712	Weighted median	7	-0.0101864	0.0133041	0.443879	-0.0362624	0.0158896	0.989865	0.964387	1.01602
ebi-a-GCST90001712	finn-b-M13_INTERVERTEB	Other intervertebral disc disorders || id:finn-b-M13_INTERVERTEB	BAFF-R on IgD- CD38- B cell || id:ebi-a-GCST90001712	Inverse variance weighted	7	-0.00322546	0.0179705	0.857556	-0.0384477	0.0319967	0.99678	0.962282	1.03251
ebi-a-GCST90001712	finn-b-M13_INTERVERTEB	Other intervertebral disc disorders || id:finn-b-M13_INTERVERTEB	BAFF-R on IgD- CD38- B cell || id:ebi-a-GCST90001712	Simple mode	7	-0.0058098	0.022312	0.803269	-0.0495413	0.0379217	0.994207	0.951666	1.03865
ebi-a-GCST90001712	finn-b-M13_INTERVERTEB	Other intervertebral disc disorders || id:finn-b-M13_INTERVERTEB	BAFF-R on IgD- CD38- B cell || id:ebi-a-GCST90001712	Weighted mode	7	-0.0101354	0.0122678	0.440312	-0.0341803	0.0139095	0.989916	0.966397	1.01401
ebi-a-GCST90001713	finn-b-M13_INTERVERTEB	Other intervertebral disc disorders || id:finn-b-M13_INTERVERTEB	BAFF-R on IgD- CD38+ B cell || id:ebi-a-GCST90001713	MR Egger	3	-0.0407564	0.0618234	0.628951	-0.16193	0.0804175	0.960063	0.850501	1.08374
ebi-a-GCST90001713	finn-b-M13_INTERVERTEB	Other intervertebral disc disorders || id:finn-b-M13_INTERVERTEB	BAFF-R on IgD- CD38+ B cell || id:ebi-a-GCST90001713	Weighted median	3	-0.0211477	0.0363021	0.560197	-0.0922998	0.0500044	0.979074	0.911832	1.05128
ebi-a-GCST90001713	finn-b-M13_INTERVERTEB	Other intervertebral disc disorders || id:finn-b-M13_INTERVERTEB	BAFF-R on IgD- CD38+ B cell || id:ebi-a-GCST90001713	Inverse variance weighted	3	-0.0208658	0.0337547	0.536471	-0.0870249	0.0452934	0.97935	0.916654	1.04633
ebi-a-GCST90001713	finn-b-M13_INTERVERTEB	Other intervertebral disc disorders || id:finn-b-M13_INTERVERTEB	BAFF-R on IgD- CD38+ B cell || id:ebi-a-GCST90001713	Simple mode	3	-0.000238007	0.0480423	0.996497	-0.094401	0.093925	0.999762	0.909918	1.09848
ebi-a-GCST90001713	finn-b-M13_INTERVERTEB	Other intervertebral disc disorders || id:finn-b-M13_INTERVERTEB	BAFF-R on IgD- CD38+ B cell || id:ebi-a-GCST90001713	Weighted mode	3	-0.0286526	0.036727	0.516973	-0.100637	0.0433323	0.971754	0.904261	1.04428
ebi-a-GCST90001714	finn-b-M13_INTERVERTEB	Other intervertebral disc disorders || id:finn-b-M13_INTERVERTEB	BAFF-R on IgD- CD38dim B cell || id:ebi-a-GCST90001714	Wald ratio	1	0.0310523	0.066705	0.641561	-0.0996895	0.161794	1.03154	0.905118	1.17562
ebi-a-GCST90001715	finn-b-M13_INTERVERTEB	Other intervertebral disc disorders || id:finn-b-M13_INTERVERTEB	BAFF-R on memory B cell || id:ebi-a-GCST90001715	MR Egger	9	-0.00879678	0.0284428	0.766112	-0.0645448	0.0469512	0.991242	0.937494	1.04807
ebi-a-GCST90001715	finn-b-M13_INTERVERTEB	Other intervertebral disc disorders || id:finn-b-M13_INTERVERTEB	BAFF-R on memory B cell || id:ebi-a-GCST90001715	Weighted median	9	-0.010057	0.0133633	0.4517	-0.0362491	0.0161351	0.989993	0.9644	1.01627
ebi-a-GCST90001715	finn-b-M13_INTERVERTEB	Other intervertebral disc disorders || id:finn-b-M13_INTERVERTEB	BAFF-R on memory B cell || id:ebi-a-GCST90001715	Inverse variance weighted	9	-0.000151402	0.0165162	0.992686	-0.0325231	0.0322203	0.999849	0.968	1.03274
ebi-a-GCST90001715	finn-b-M13_INTERVERTEB	Other intervertebral disc disorders || id:finn-b-M13_INTERVERTEB	BAFF-R on memory B cell || id:ebi-a-GCST90001715	Simple mode	9	0.00643593	0.0278535	0.823066	-0.048157	0.0610288	1.00646	0.952984	1.06293
ebi-a-GCST90001715	finn-b-M13_INTERVERTEB	Other intervertebral disc disorders || id:finn-b-M13_INTERVERTEB	BAFF-R on memory B cell || id:ebi-a-GCST90001715	Weighted mode	9	-0.00918115	0.01313	0.504216	-0.034916	0.0165537	0.990861	0.965687	1.01669
ebi-a-GCST90001716	finn-b-M13_INTERVERTEB	Other intervertebral disc disorders || id:finn-b-M13_INTERVERTEB	BAFF-R on naive-mature B cell || id:ebi-a-GCST90001716	MR Egger	10	-0.00570731	0.0168788	0.743964	-0.0387897	0.0273751	0.994309	0.961953	1.02775
ebi-a-GCST90001716	finn-b-M13_INTERVERTEB	Other intervertebral disc disorders || id:finn-b-M13_INTERVERTEB	BAFF-R on naive-mature B cell || id:ebi-a-GCST90001716	Weighted median	10	-0.00727432	0.0125844	0.563235	-0.0319397	0.0173911	0.992752	0.968565	1.01754
ebi-a-GCST90001716	finn-b-M13_INTERVERTEB	Other intervertebral disc disorders || id:finn-b-M13_INTERVERTEB	BAFF-R on naive-mature B cell || id:ebi-a-GCST90001716	Inverse variance weighted	10	-0.00234998	0.0114213	0.836983	-0.0247357	0.0200357	0.997653	0.975568	1.02024
ebi-a-GCST90001716	finn-b-M13_INTERVERTEB	Other intervertebral disc disorders || id:finn-b-M13_INTERVERTEB	BAFF-R on naive-mature B cell || id:ebi-a-GCST90001716	Simple mode	10	0.0035413	0.0257713	0.89373	-0.0469704	0.054053	1.00355	0.954116	1.05554
ebi-a-GCST90001716	finn-b-M13_INTERVERTEB	Other intervertebral disc disorders || id:finn-b-M13_INTERVERTEB	BAFF-R on naive-mature B cell || id:ebi-a-GCST90001716	Weighted mode	10	-0.00707288	0.0137136	0.618454	-0.0339515	0.0198057	0.992952	0.966618	1.02
ebi-a-GCST90001717	finn-b-M13_INTERVERTEB	Other intervertebral disc disorders || id:finn-b-M13_INTERVERTEB	BAFF-R on unswitched memory B cell || id:ebi-a-GCST90001717	MR Egger	9	-0.00882082	0.0282704	0.764117	-0.0642308	0.0465891	0.991218	0.937789	1.04769
ebi-a-GCST90001717	finn-b-M13_INTERVERTEB	Other intervertebral disc disorders || id:finn-b-M13_INTERVERTEB	BAFF-R on unswitched memory B cell || id:ebi-a-GCST90001717	Weighted median	9	-0.0100452	0.0130603	0.441809	-0.0356434	0.015553	0.990005	0.964984	1.01567
ebi-a-GCST90001717	finn-b-M13_INTERVERTEB	Other intervertebral disc disorders || id:finn-b-M13_INTERVERTEB	BAFF-R on unswitched memory B cell || id:ebi-a-GCST90001717	Inverse variance weighted	9	-0.000201191	0.0164839	0.990262	-0.0325097	0.0321073	0.999799	0.968013	1.03263
ebi-a-GCST90001717	finn-b-M13_INTERVERTEB	Other intervertebral disc disorders || id:finn-b-M13_INTERVERTEB	BAFF-R on unswitched memory B cell || id:ebi-a-GCST90001717	Simple mode	9	0.00484864	0.0276535	0.865173	-0.0493522	0.0590494	1.00486	0.951846	1.06083
ebi-a-GCST90001717	finn-b-M13_INTERVERTEB	Other intervertebral disc disorders || id:finn-b-M13_INTERVERTEB	BAFF-R on unswitched memory B cell || id:ebi-a-GCST90001717	Weighted mode	9	-0.00942333	0.0133894	0.50153	-0.0356665	0.0168199	0.990621	0.964962	1.01696
ebi-a-GCST90001718	finn-b-M13_INTERVERTEB	Other intervertebral disc disorders || id:finn-b-M13_INTERVERTEB	BAFF-R on switched memory B cell || id:ebi-a-GCST90001718	MR Egger	10	-0.00881759	0.0237213	0.719757	-0.0553114	0.0376762	0.991221	0.94619	1.03839
ebi-a-GCST90001718	finn-b-M13_INTERVERTEB	Other intervertebral disc disorders || id:finn-b-M13_INTERVERTEB	BAFF-R on switched memory B cell || id:ebi-a-GCST90001718	Weighted median	10	-0.0100689	0.0129704	0.437576	-0.0354909	0.0153532	0.989982	0.965132	1.01547
ebi-a-GCST90001718	finn-b-M13_INTERVERTEB	Other intervertebral disc disorders || id:finn-b-M13_INTERVERTEB	BAFF-R on switched memory B cell || id:ebi-a-GCST90001718	Inverse variance weighted	10	0.00026174	0.0154542	0.986487	-0.0300285	0.030552	1.00026	0.970418	1.03102
ebi-a-GCST90001718	finn-b-M13_INTERVERTEB	Other intervertebral disc disorders || id:finn-b-M13_INTERVERTEB	BAFF-R on switched memory B cell || id:ebi-a-GCST90001718	Simple mode	10	0.00818616	0.025639	0.756796	-0.0420662	0.0584385	1.00822	0.958806	1.06018
ebi-a-GCST90001718	finn-b-M13_INTERVERTEB	Other intervertebral disc disorders || id:finn-b-M13_INTERVERTEB	BAFF-R on switched memory B cell || id:ebi-a-GCST90001718	Weighted mode	10	-0.00921335	0.0133891	0.508719	-0.0354559	0.0170292	0.990829	0.965165	1.01718
ebi-a-GCST90001719	finn-b-M13_INTERVERTEB	Other intervertebral disc disorders || id:finn-b-M13_INTERVERTEB	BAFF-R on IgD+ B cell || id:ebi-a-GCST90001719	MR Egger	10	-0.00368929	0.0165926	0.829616	-0.0362107	0.0288321	0.996318	0.964437	1.02925
ebi-a-GCST90001719	finn-b-M13_INTERVERTEB	Other intervertebral disc disorders || id:finn-b-M13_INTERVERTEB	BAFF-R on IgD+ B cell || id:ebi-a-GCST90001719	Weighted median	10	-0.00594583	0.0126245	0.637658	-0.0306899	0.0187982	0.994072	0.969776	1.01898
ebi-a-GCST90001719	finn-b-M13_INTERVERTEB	Other intervertebral disc disorders || id:finn-b-M13_INTERVERTEB	BAFF-R on IgD+ B cell || id:ebi-a-GCST90001719	Inverse variance weighted	10	-0.00108703	0.0113675	0.923818	-0.0233673	0.0211933	0.998914	0.976904	1.02142
ebi-a-GCST90001719	finn-b-M13_INTERVERTEB	Other intervertebral disc disorders || id:finn-b-M13_INTERVERTEB	BAFF-R on IgD+ B cell || id:ebi-a-GCST90001719	Simple mode	10	0.00393656	0.0246839	0.876813	-0.0444439	0.052317	1.00394	0.956529	1.05371
ebi-a-GCST90001719	finn-b-M13_INTERVERTEB	Other intervertebral disc disorders || id:finn-b-M13_INTERVERTEB	BAFF-R on IgD+ B cell || id:ebi-a-GCST90001719	Weighted mode	10	-0.00551584	0.013327	0.688647	-0.0316367	0.020605	0.994499	0.968858	1.02082
ebi-a-GCST90001720	finn-b-M13_INTERVERTEB	Other intervertebral disc disorders || id:finn-b-M13_INTERVERTEB	BAFF-R on transitional B cell || id:ebi-a-GCST90001720	MR Egger	8	-0.00453479	0.020582	0.832922	-0.0448756	0.035806	0.995475	0.956116	1.03645
ebi-a-GCST90001720	finn-b-M13_INTERVERTEB	Other intervertebral disc disorders || id:finn-b-M13_INTERVERTEB	BAFF-R on transitional B cell || id:ebi-a-GCST90001720	Weighted median	8	-0.0083689	0.0138139	0.544626	-0.0354441	0.0187063	0.991666	0.965177	1.01888
ebi-a-GCST90001720	finn-b-M13_INTERVERTEB	Other intervertebral disc disorders || id:finn-b-M13_INTERVERTEB	BAFF-R on transitional B cell || id:ebi-a-GCST90001720	Inverse variance weighted	8	-0.00345693	0.0125899	0.783638	-0.0281331	0.0212192	0.996549	0.972259	1.02145
ebi-a-GCST90001720	finn-b-M13_INTERVERTEB	Other intervertebral disc disorders || id:finn-b-M13_INTERVERTEB	BAFF-R on transitional B cell || id:ebi-a-GCST90001720	Simple mode	8	-0.00262633	0.0263678	0.923451	-0.0543072	0.0490545	0.997377	0.947141	1.05028
ebi-a-GCST90001720	finn-b-M13_INTERVERTEB	Other intervertebral disc disorders || id:finn-b-M13_INTERVERTEB	BAFF-R on transitional B cell || id:ebi-a-GCST90001720	Weighted mode	8	-0.00847637	0.0130488	0.536681	-0.0340519	0.0170992	0.991559	0.966521	1.01725
ebi-a-GCST90001721	finn-b-M13_INTERVERTEB	Other intervertebral disc disorders || id:finn-b-M13_INTERVERTEB	CD19 on CD20- B cell || id:ebi-a-GCST90001721	Wald ratio	1	-0.0196234	0.0391477	0.616184	-0.0963528	0.057106	0.980568	0.908144	1.05877
ebi-a-GCST90001722	finn-b-M13_INTERVERTEB	Other intervertebral disc disorders || id:finn-b-M13_INTERVERTEB	CD19 on CD20- CD38- B cell || id:ebi-a-GCST90001722	Wald ratio	1	-0.124371	0.103523	0.2296	-0.327275	0.0785334	0.883052	0.720885	1.0817
ebi-a-GCST90001723	finn-b-M13_INTERVERTEB	Other intervertebral disc disorders || id:finn-b-M13_INTERVERTEB	CD19 on CD24+ CD27+ B cell || id:ebi-a-GCST90001723	MR Egger	3	-0.0709033	0.0292155	0.248822	-0.128166	-0.013641	0.931552	0.879708	0.986452
ebi-a-GCST90001723	finn-b-M13_INTERVERTEB	Other intervertebral disc disorders || id:finn-b-M13_INTERVERTEB	CD19 on CD24+ CD27+ B cell || id:ebi-a-GCST90001723	Weighted median	3	-0.0426095	0.0278232	0.125661	-0.0971429	0.0119239	0.958286	0.907426	1.012
ebi-a-GCST90001723	finn-b-M13_INTERVERTEB	Other intervertebral disc disorders || id:finn-b-M13_INTERVERTEB	CD19 on CD24+ CD27+ B cell || id:ebi-a-GCST90001723	Inverse variance weighted	3	-0.0420999	0.0288235	0.144122	-0.0985939	0.0143941	0.958774	0.906111	1.0145
ebi-a-GCST90001723	finn-b-M13_INTERVERTEB	Other intervertebral disc disorders || id:finn-b-M13_INTERVERTEB	CD19 on CD24+ CD27+ B cell || id:ebi-a-GCST90001723	Simple mode	3	-0.0770481	0.0572262	0.310477	-0.189212	0.0351153	0.925845	0.827611	1.03574
ebi-a-GCST90001723	finn-b-M13_INTERVERTEB	Other intervertebral disc disorders || id:finn-b-M13_INTERVERTEB	CD19 on CD24+ CD27+ B cell || id:ebi-a-GCST90001723	Weighted mode	3	-0.050845	0.0260808	0.19055	-0.101963	0.000273319	0.950426	0.903063	1.00027
ebi-a-GCST90001724	finn-b-M13_INTERVERTEB	Other intervertebral disc disorders || id:finn-b-M13_INTERVERTEB	CD19 on IgD+ CD24+ B cell || id:ebi-a-GCST90001724	MR Egger	4	-0.0783042	0.0310966	0.128097	-0.139253	-0.017355	0.924683	0.870007	0.982795
ebi-a-GCST90001724	finn-b-M13_INTERVERTEB	Other intervertebral disc disorders || id:finn-b-M13_INTERVERTEB	CD19 on IgD+ CD24+ B cell || id:ebi-a-GCST90001724	Weighted median	4	-0.0531307	0.0282747	0.0602322	-0.108549	0.0022877	0.948256	0.897135	1.00229
ebi-a-GCST90001724	finn-b-M13_INTERVERTEB	Other intervertebral disc disorders || id:finn-b-M13_INTERVERTEB	CD19 on IgD+ CD24+ B cell || id:ebi-a-GCST90001724	Inverse variance weighted	4	-0.0444539	0.0241488	0.0656457	-0.0917855	0.00287768	0.95652	0.912301	1.00288
ebi-a-GCST90001724	finn-b-M13_INTERVERTEB	Other intervertebral disc disorders || id:finn-b-M13_INTERVERTEB	CD19 on IgD+ CD24+ B cell || id:ebi-a-GCST90001724	Simple mode	4	-0.0597719	0.04926	0.311799	-0.156322	0.0367777	0.941979	0.855284	1.03746
ebi-a-GCST90001724	finn-b-M13_INTERVERTEB	Other intervertebral disc disorders || id:finn-b-M13_INTERVERTEB	CD19 on IgD+ CD24+ B cell || id:ebi-a-GCST90001724	Weighted mode	4	-0.055085	0.0280162	0.143981	-0.109997	-0.000173287	0.946405	0.895837	0.999827
ebi-a-GCST90001725	finn-b-M13_INTERVERTEB	Other intervertebral disc disorders || id:finn-b-M13_INTERVERTEB	CD19 on IgD+ CD24- B cell || id:ebi-a-GCST90001725	MR Egger	4	-0.152748	0.0692791	0.158272	-0.288535	-0.0169607	0.858346	0.749361	0.983182
ebi-a-GCST90001725	finn-b-M13_INTERVERTEB	Other intervertebral disc disorders || id:finn-b-M13_INTERVERTEB	CD19 on IgD+ CD24- B cell || id:ebi-a-GCST90001725	Weighted median	4	-0.0598409	0.0318764	0.0604803	-0.122319	0.00263694	0.941914	0.884866	1.00264
ebi-a-GCST90001725	finn-b-M13_INTERVERTEB	Other intervertebral disc disorders || id:finn-b-M13_INTERVERTEB	CD19 on IgD+ CD24- B cell || id:ebi-a-GCST90001725	Inverse variance weighted	4	-0.0502443	0.0405253	0.215039	-0.129674	0.0291852	0.950997	0.878382	1.02962
ebi-a-GCST90001725	finn-b-M13_INTERVERTEB	Other intervertebral disc disorders || id:finn-b-M13_INTERVERTEB	CD19 on IgD+ CD24- B cell || id:ebi-a-GCST90001725	Simple mode	4	-0.0661437	0.0453168	0.240512	-0.154965	0.0226772	0.935996	0.856446	1.02294
ebi-a-GCST90001725	finn-b-M13_INTERVERTEB	Other intervertebral disc disorders || id:finn-b-M13_INTERVERTEB	CD19 on IgD+ CD24- B cell || id:ebi-a-GCST90001725	Weighted mode	4	-0.0601966	0.0286215	0.126181	-0.116295	-0.00409835	0.941579	0.890213	0.99591
ebi-a-GCST90001728	finn-b-M13_INTERVERTEB	Other intervertebral disc disorders || id:finn-b-M13_INTERVERTEB	CD19 on IgD+ CD38- unswitched memory B cell || id:ebi-a-GCST90001728	MR Egger	3	-0.171495	0.815694	0.868075	-1.77026	1.42727	0.842404	0.170289	4.16729
ebi-a-GCST90001728	finn-b-M13_INTERVERTEB	Other intervertebral disc disorders || id:finn-b-M13_INTERVERTEB	CD19 on IgD+ CD38- unswitched memory B cell || id:ebi-a-GCST90001728	Weighted median	3	-0.0360438	0.0447074	0.420118	-0.12367	0.0515826	0.964598	0.883671	1.05294
ebi-a-GCST90001728	finn-b-M13_INTERVERTEB	Other intervertebral disc disorders || id:finn-b-M13_INTERVERTEB	CD19 on IgD+ CD38- unswitched memory B cell || id:ebi-a-GCST90001728	Inverse variance weighted	3	-0.0406003	0.0413404	0.326051	-0.121627	0.0404268	0.960213	0.885478	1.04126
ebi-a-GCST90001728	finn-b-M13_INTERVERTEB	Other intervertebral disc disorders || id:finn-b-M13_INTERVERTEB	CD19 on IgD+ CD38- unswitched memory B cell || id:ebi-a-GCST90001728	Simple mode	3	-0.0380944	0.0556967	0.564612	-0.14726	0.0710711	0.962622	0.86307	1.07366
ebi-a-GCST90001728	finn-b-M13_INTERVERTEB	Other intervertebral disc disorders || id:finn-b-M13_INTERVERTEB	CD19 on IgD+ CD38- unswitched memory B cell || id:ebi-a-GCST90001728	Weighted mode	3	-0.0330954	0.0477441	0.559873	-0.126674	0.0604831	0.967446	0.881021	1.06235
ebi-a-GCST90001729	finn-b-M13_INTERVERTEB	Other intervertebral disc disorders || id:finn-b-M13_INTERVERTEB	CD19 on IgD+ CD38+ B cell || id:ebi-a-GCST90001729	MR Egger	4	-0.0610226	0.0590596	0.410068	-0.176779	0.0547343	0.940802	0.837965	1.05626
ebi-a-GCST90001729	finn-b-M13_INTERVERTEB	Other intervertebral disc disorders || id:finn-b-M13_INTERVERTEB	CD19 on IgD+ CD38+ B cell || id:ebi-a-GCST90001729	Weighted median	4	-0.0520645	0.0249019	0.0365471	-0.100872	-0.00325685	0.949268	0.904049	0.996748
ebi-a-GCST90001729	finn-b-M13_INTERVERTEB	Other intervertebral disc disorders || id:finn-b-M13_INTERVERTEB	CD19 on IgD+ CD38+ B cell || id:ebi-a-GCST90001729	Inverse variance weighted	4	-0.0504863	0.0216749	0.0198456	-0.092969	-0.00800354	0.950767	0.911222	0.992028
ebi-a-GCST90001729	finn-b-M13_INTERVERTEB	Other intervertebral disc disorders || id:finn-b-M13_INTERVERTEB	CD19 on IgD+ CD38+ B cell || id:ebi-a-GCST90001729	Simple mode	4	-0.0483284	0.0368294	0.280816	-0.120514	0.0238573	0.952821	0.886465	1.02414
ebi-a-GCST90001729	finn-b-M13_INTERVERTEB	Other intervertebral disc disorders || id:finn-b-M13_INTERVERTEB	CD19 on IgD+ CD38+ B cell || id:ebi-a-GCST90001729	Weighted mode	4	-0.052184	0.0246937	0.12498	-0.100584	-0.00378439	0.949154	0.90431	0.996223
ebi-a-GCST90001730	finn-b-M13_INTERVERTEB	Other intervertebral disc disorders || id:finn-b-M13_INTERVERTEB	CD19 on IgD+ CD38dim B cell || id:ebi-a-GCST90001730	MR Egger	4	-0.0696068	0.0668234	0.406948	-0.200581	0.0613671	0.93276	0.818255	1.06329
ebi-a-GCST90001730	finn-b-M13_INTERVERTEB	Other intervertebral disc disorders || id:finn-b-M13_INTERVERTEB	CD19 on IgD+ CD38dim B cell || id:ebi-a-GCST90001730	Weighted median	4	-0.0612552	0.030174	0.0423494	-0.120396	-0.00211428	0.940583	0.886569	0.997888
ebi-a-GCST90001730	finn-b-M13_INTERVERTEB	Other intervertebral disc disorders || id:finn-b-M13_INTERVERTEB	CD19 on IgD+ CD38dim B cell || id:ebi-a-GCST90001730	Inverse variance weighted	4	-0.0594827	0.025473	0.0195368	-0.10941	-0.00955559	0.942252	0.896363	0.99049
ebi-a-GCST90001730	finn-b-M13_INTERVERTEB	Other intervertebral disc disorders || id:finn-b-M13_INTERVERTEB	CD19 on IgD+ CD38dim B cell || id:ebi-a-GCST90001730	Simple mode	4	-0.057869	0.0432621	0.27338	-0.142663	0.0269246	0.943774	0.867046	1.02729
ebi-a-GCST90001730	finn-b-M13_INTERVERTEB	Other intervertebral disc disorders || id:finn-b-M13_INTERVERTEB	CD19 on IgD+ CD38dim B cell || id:ebi-a-GCST90001730	Weighted mode	4	-0.0609495	0.0300808	0.135841	-0.119908	-0.0019912	0.940871	0.887002	0.998011
ebi-a-GCST90001733	finn-b-M13_INTERVERTEB	Other intervertebral disc disorders || id:finn-b-M13_INTERVERTEB	CD19 on IgD- CD38- B cell || id:ebi-a-GCST90001733	Wald ratio	1	0.171548	0.0829847	0.0387128	0.00889819	0.334198	1.18714	1.00894	1.39682
ebi-a-GCST90001735	finn-b-M13_INTERVERTEB	Other intervertebral disc disorders || id:finn-b-M13_INTERVERTEB	CD19 on IgD- CD38dim B cell || id:ebi-a-GCST90001735	MR Egger	4	-0.0682386	0.0279646	0.134801	-0.123049	-0.013428	0.934038	0.88422	0.986662
ebi-a-GCST90001735	finn-b-M13_INTERVERTEB	Other intervertebral disc disorders || id:finn-b-M13_INTERVERTEB	CD19 on IgD- CD38dim B cell || id:ebi-a-GCST90001735	Weighted median	4	-0.0448434	0.0260495	0.0851653	-0.0959003	0.00621353	0.956147	0.908555	1.00623
ebi-a-GCST90001735	finn-b-M13_INTERVERTEB	Other intervertebral disc disorders || id:finn-b-M13_INTERVERTEB	CD19 on IgD- CD38dim B cell || id:ebi-a-GCST90001735	Inverse variance weighted	4	-0.0422419	0.0236001	0.07347	-0.0884981	0.00401438	0.958638	0.915305	1.00402
ebi-a-GCST90001735	finn-b-M13_INTERVERTEB	Other intervertebral disc disorders || id:finn-b-M13_INTERVERTEB	CD19 on IgD- CD38dim B cell || id:ebi-a-GCST90001735	Simple mode	4	-0.110987	0.0560365	0.141971	-0.220819	-0.00115579	0.89495	0.801862	0.998845
ebi-a-GCST90001735	finn-b-M13_INTERVERTEB	Other intervertebral disc disorders || id:finn-b-M13_INTERVERTEB	CD19 on IgD- CD38dim B cell || id:ebi-a-GCST90001735	Weighted mode	4	-0.0510074	0.02487	0.132641	-0.0997526	-0.00226226	0.950272	0.905061	0.99774
ebi-a-GCST90001736	finn-b-M13_INTERVERTEB	Other intervertebral disc disorders || id:finn-b-M13_INTERVERTEB	CD19 on memory B cell || id:ebi-a-GCST90001736	MR Egger	3	-0.0809652	0.0333095	0.248473	-0.146252	-0.0156785	0.922226	0.86394	0.984444
ebi-a-GCST90001736	finn-b-M13_INTERVERTEB	Other intervertebral disc disorders || id:finn-b-M13_INTERVERTEB	CD19 on memory B cell || id:ebi-a-GCST90001736	Weighted median	3	-0.0466457	0.029896	0.118697	-0.105242	0.0119504	0.954425	0.900107	1.01202
ebi-a-GCST90001736	finn-b-M13_INTERVERTEB	Other intervertebral disc disorders || id:finn-b-M13_INTERVERTEB	CD19 on memory B cell || id:ebi-a-GCST90001736	Inverse variance weighted	3	-0.0462951	0.0329501	0.160019	-0.110877	0.018287	0.95476	0.895049	1.01846
ebi-a-GCST90001736	finn-b-M13_INTERVERTEB	Other intervertebral disc disorders || id:finn-b-M13_INTERVERTEB	CD19 on memory B cell || id:ebi-a-GCST90001736	Simple mode	3	-0.0869025	0.0572119	0.268109	-0.199038	0.0252329	0.916766	0.819519	1.02555
ebi-a-GCST90001736	finn-b-M13_INTERVERTEB	Other intervertebral disc disorders || id:finn-b-M13_INTERVERTEB	CD19 on memory B cell || id:ebi-a-GCST90001736	Weighted mode	3	-0.0583823	0.0306058	0.196687	-0.11837	0.00160513	0.943289	0.888367	1.00161
ebi-a-GCST90001737	finn-b-M13_INTERVERTEB	Other intervertebral disc disorders || id:finn-b-M13_INTERVERTEB	CD19 on naive-mature B cell || id:ebi-a-GCST90001737	Inverse variance weighted	2	0.162579	0.194433	0.403058	-0.218509	0.543667	1.17654	0.803717	1.72231
ebi-a-GCST90001738	finn-b-M13_INTERVERTEB	Other intervertebral disc disorders || id:finn-b-M13_INTERVERTEB	CD19 on unswitched memory B cell || id:ebi-a-GCST90001738	MR Egger	4	-0.0638466	0.0611886	0.406289	-0.183776	0.056083	0.938149	0.832122	1.05769
ebi-a-GCST90001738	finn-b-M13_INTERVERTEB	Other intervertebral disc disorders || id:finn-b-M13_INTERVERTEB	CD19 on unswitched memory B cell || id:ebi-a-GCST90001738	Weighted median	4	-0.0580262	0.0286519	0.0428454	-0.114184	-0.00186849	0.943625	0.892094	0.998133
ebi-a-GCST90001738	finn-b-M13_INTERVERTEB	Other intervertebral disc disorders || id:finn-b-M13_INTERVERTEB	CD19 on unswitched memory B cell || id:ebi-a-GCST90001738	Inverse variance weighted	4	-0.0583525	0.0248409	0.0188217	-0.107041	-0.00966423	0.943317	0.898489	0.990382
ebi-a-GCST90001738	finn-b-M13_INTERVERTEB	Other intervertebral disc disorders || id:finn-b-M13_INTERVERTEB	CD19 on unswitched memory B cell || id:ebi-a-GCST90001738	Simple mode	4	-0.0581424	0.0431783	0.270818	-0.142772	0.026487	0.943516	0.866952	1.02684
ebi-a-GCST90001738	finn-b-M13_INTERVERTEB	Other intervertebral disc disorders || id:finn-b-M13_INTERVERTEB	CD19 on unswitched memory B cell || id:ebi-a-GCST90001738	Weighted mode	4	-0.0590485	0.0260312	0.108087	-0.11007	-0.00802729	0.942661	0.895772	0.992005
ebi-a-GCST90001740	finn-b-M13_INTERVERTEB	Other intervertebral disc disorders || id:finn-b-M13_INTERVERTEB	CD19 on switched memory B cell || id:ebi-a-GCST90001740	Inverse variance weighted	2	0.112861	0.0928288	0.22406	-0.069083	0.294806	1.11948	0.933249	1.34287
ebi-a-GCST90001741	finn-b-M13_INTERVERTEB	Other intervertebral disc disorders || id:finn-b-M13_INTERVERTEB	CD19 on IgD+ B cell || id:ebi-a-GCST90001741	Inverse variance weighted	2	-0.0534677	0.0676603	0.429389	-0.186082	0.0791464	0.947937	0.830206	1.08236
ebi-a-GCST90001742	finn-b-M13_INTERVERTEB	Other intervertebral disc disorders || id:finn-b-M13_INTERVERTEB	CD19 on transitional B cell || id:ebi-a-GCST90001742	MR Egger	4	-0.0647826	0.0631735	0.41297	-0.188603	0.0590375	0.937271	0.828115	1.06082
ebi-a-GCST90001742	finn-b-M13_INTERVERTEB	Other intervertebral disc disorders || id:finn-b-M13_INTERVERTEB	CD19 on transitional B cell || id:ebi-a-GCST90001742	Weighted median	4	-0.0580445	0.0288658	0.0443421	-0.114621	-0.00146761	0.943608	0.891704	0.998533
ebi-a-GCST90001742	finn-b-M13_INTERVERTEB	Other intervertebral disc disorders || id:finn-b-M13_INTERVERTEB	CD19 on transitional B cell || id:ebi-a-GCST90001742	Inverse variance weighted	4	-0.0566176	0.024206	0.0193356	-0.104061	-0.00917398	0.944955	0.90117	0.990868
ebi-a-GCST90001742	finn-b-M13_INTERVERTEB	Other intervertebral disc disorders || id:finn-b-M13_INTERVERTEB	CD19 on transitional B cell || id:ebi-a-GCST90001742	Simple mode	4	-0.0549637	0.0382477	0.246251	-0.129929	0.0200019	0.94652	0.878158	1.0202
ebi-a-GCST90001742	finn-b-M13_INTERVERTEB	Other intervertebral disc disorders || id:finn-b-M13_INTERVERTEB	CD19 on transitional B cell || id:ebi-a-GCST90001742	Weighted mode	4	-0.0578142	0.0276596	0.127753	-0.112027	-0.00360131	0.943825	0.89402	0.996405
ebi-a-GCST90001743	finn-b-M13_INTERVERTEB	Other intervertebral disc disorders || id:finn-b-M13_INTERVERTEB	CD20 on B cell || id:ebi-a-GCST90001743	MR Egger	4	0.0611846	1.05402	0.958988	-2.0047	2.12707	1.0631	0.134701	8.39023
ebi-a-GCST90001743	finn-b-M13_INTERVERTEB	Other intervertebral disc disorders || id:finn-b-M13_INTERVERTEB	CD20 on B cell || id:ebi-a-GCST90001743	Weighted median	4	0.0626029	0.0456537	0.170295	-0.0268784	0.152084	1.0646	0.97348	1.16426
ebi-a-GCST90001743	finn-b-M13_INTERVERTEB	Other intervertebral disc disorders || id:finn-b-M13_INTERVERTEB	CD20 on B cell || id:ebi-a-GCST90001743	Inverse variance weighted	4	0.0391616	0.0540386	0.468638	-0.066754	0.145077	1.03994	0.935425	1.15613
ebi-a-GCST90001743	finn-b-M13_INTERVERTEB	Other intervertebral disc disorders || id:finn-b-M13_INTERVERTEB	CD20 on B cell || id:ebi-a-GCST90001743	Simple mode	4	0.079896	0.0862589	0.422642	-0.0891715	0.248963	1.08317	0.914689	1.2827
ebi-a-GCST90001743	finn-b-M13_INTERVERTEB	Other intervertebral disc disorders || id:finn-b-M13_INTERVERTEB	CD20 on B cell || id:ebi-a-GCST90001743	Weighted mode	4	0.0924756	0.0557864	0.195963	-0.0168658	0.201817	1.09689	0.983276	1.22362
ebi-a-GCST90001745	finn-b-M13_INTERVERTEB	Other intervertebral disc disorders || id:finn-b-M13_INTERVERTEB	CD20 on CD24+ CD27+ B cell || id:ebi-a-GCST90001745	MR Egger	6	0.391807	0.203651	0.126699	-0.0073485	0.790963	1.47965	0.992678	2.20552
ebi-a-GCST90001745	finn-b-M13_INTERVERTEB	Other intervertebral disc disorders || id:finn-b-M13_INTERVERTEB	CD20 on CD24+ CD27+ B cell || id:ebi-a-GCST90001745	Weighted median	6	0.0620387	0.0412297	0.132399	-0.0187715	0.142849	1.064	0.981404	1.15356
ebi-a-GCST90001745	finn-b-M13_INTERVERTEB	Other intervertebral disc disorders || id:finn-b-M13_INTERVERTEB	CD20 on CD24+ CD27+ B cell || id:ebi-a-GCST90001745	Inverse variance weighted	6	0.0381954	0.0476673	0.422962	-0.0552324	0.131623	1.03893	0.946265	1.14068
ebi-a-GCST90001745	finn-b-M13_INTERVERTEB	Other intervertebral disc disorders || id:finn-b-M13_INTERVERTEB	CD20 on CD24+ CD27+ B cell || id:ebi-a-GCST90001745	Simple mode	6	-0.0106988	0.0718308	0.887419	-0.151487	0.13009	0.989358	0.859429	1.13893
ebi-a-GCST90001745	finn-b-M13_INTERVERTEB	Other intervertebral disc disorders || id:finn-b-M13_INTERVERTEB	CD20 on CD24+ CD27+ B cell || id:ebi-a-GCST90001745	Weighted mode	6	0.0652751	0.0388013	0.153338	-0.0107755	0.141326	1.06745	0.989282	1.1518
ebi-a-GCST90001746	finn-b-M13_INTERVERTEB	Other intervertebral disc disorders || id:finn-b-M13_INTERVERTEB	CD20 on IgD+ CD24+ B cell || id:ebi-a-GCST90001746	Inverse variance weighted	2	0.0583466	0.0946985	0.537809	-0.127262	0.243956	1.06008	0.880503	1.27629
ebi-a-GCST90001747	finn-b-M13_INTERVERTEB	Other intervertebral disc disorders || id:finn-b-M13_INTERVERTEB	CD20 on IgD+ CD24- B cell || id:ebi-a-GCST90001747	MR Egger	4	0.15089	0.312411	0.676805	-0.461435	0.763216	1.16287	0.630378	2.14516
ebi-a-GCST90001747	finn-b-M13_INTERVERTEB	Other intervertebral disc disorders || id:finn-b-M13_INTERVERTEB	CD20 on IgD+ CD24- B cell || id:ebi-a-GCST90001747	Weighted median	4	-0.0533917	0.0438536	0.223414	-0.139345	0.0325614	0.948009	0.869928	1.0331
ebi-a-GCST90001747	finn-b-M13_INTERVERTEB	Other intervertebral disc disorders || id:finn-b-M13_INTERVERTEB	CD20 on IgD+ CD24- B cell || id:ebi-a-GCST90001747	Inverse variance weighted	4	-0.0270337	0.0346363	0.435095	-0.0949209	0.0408534	0.973328	0.909445	1.0417
ebi-a-GCST90001747	finn-b-M13_INTERVERTEB	Other intervertebral disc disorders || id:finn-b-M13_INTERVERTEB	CD20 on IgD+ CD24- B cell || id:ebi-a-GCST90001747	Simple mode	4	-0.0722226	0.065896	0.353176	-0.201379	0.0569336	0.930324	0.817603	1.05859
ebi-a-GCST90001747	finn-b-M13_INTERVERTEB	Other intervertebral disc disorders || id:finn-b-M13_INTERVERTEB	CD20 on IgD+ CD24- B cell || id:ebi-a-GCST90001747	Weighted mode	4	-0.0722226	0.0709573	0.383694	-0.211299	0.0668536	0.930324	0.809532	1.06914
ebi-a-GCST90001748	finn-b-M13_INTERVERTEB	Other intervertebral disc disorders || id:finn-b-M13_INTERVERTEB	CD20 on IgD+ CD38- B cell || id:ebi-a-GCST90001748	MR Egger	4	-0.0685918	0.593026	0.918485	-1.23092	1.09374	0.933708	0.292023	2.98542
ebi-a-GCST90001748	finn-b-M13_INTERVERTEB	Other intervertebral disc disorders || id:finn-b-M13_INTERVERTEB	CD20 on IgD+ CD38- B cell || id:ebi-a-GCST90001748	Weighted median	4	0.123034	0.0600618	0.0405154	0.00531279	0.240755	1.13092	1.00533	1.27221
ebi-a-GCST90001748	finn-b-M13_INTERVERTEB	Other intervertebral disc disorders || id:finn-b-M13_INTERVERTEB	CD20 on IgD+ CD38- B cell || id:ebi-a-GCST90001748	Inverse variance weighted	4	0.0873058	0.0640941	0.17315	-0.0383186	0.21293	1.09123	0.962406	1.2373
ebi-a-GCST90001748	finn-b-M13_INTERVERTEB	Other intervertebral disc disorders || id:finn-b-M13_INTERVERTEB	CD20 on IgD+ CD38- B cell || id:ebi-a-GCST90001748	Simple mode	4	0.139819	0.0930671	0.230021	-0.0425925	0.322231	1.15007	0.958302	1.3802
ebi-a-GCST90001748	finn-b-M13_INTERVERTEB	Other intervertebral disc disorders || id:finn-b-M13_INTERVERTEB	CD20 on IgD+ CD38- B cell || id:ebi-a-GCST90001748	Weighted mode	4	0.137103	0.0748245	0.164289	-0.0095532	0.283759	1.14695	0.990492	1.32811
ebi-a-GCST90001751	finn-b-M13_INTERVERTEB	Other intervertebral disc disorders || id:finn-b-M13_INTERVERTEB	CD20 on IgD+ CD38+ B cell || id:ebi-a-GCST90001751	MR Egger	5	-0.0576518	0.139479	0.707128	-0.33103	0.215726	0.943979	0.718184	1.24076
ebi-a-GCST90001751	finn-b-M13_INTERVERTEB	Other intervertebral disc disorders || id:finn-b-M13_INTERVERTEB	CD20 on IgD+ CD38+ B cell || id:ebi-a-GCST90001751	Weighted median	5	-0.0392867	0.0402236	0.328714	-0.118125	0.0395516	0.961475	0.888585	1.04034
ebi-a-GCST90001751	finn-b-M13_INTERVERTEB	Other intervertebral disc disorders || id:finn-b-M13_INTERVERTEB	CD20 on IgD+ CD38+ B cell || id:ebi-a-GCST90001751	Inverse variance weighted	5	-0.0237339	0.0368458	0.519484	-0.0959516	0.0484838	0.976546	0.908508	1.04968
ebi-a-GCST90001751	finn-b-M13_INTERVERTEB	Other intervertebral disc disorders || id:finn-b-M13_INTERVERTEB	CD20 on IgD+ CD38+ B cell || id:ebi-a-GCST90001751	Simple mode	5	-0.0855571	0.0638646	0.251402	-0.210732	0.0396175	0.918001	0.809991	1.04041
ebi-a-GCST90001751	finn-b-M13_INTERVERTEB	Other intervertebral disc disorders || id:finn-b-M13_INTERVERTEB	CD20 on IgD+ CD38+ B cell || id:ebi-a-GCST90001751	Weighted mode	5	-0.0649731	0.0506551	0.268895	-0.164257	0.0343108	0.937093	0.848524	1.03491
ebi-a-GCST90001752	finn-b-M13_INTERVERTEB	Other intervertebral disc disorders || id:finn-b-M13_INTERVERTEB	CD20 on IgD+ CD38dim B cell || id:ebi-a-GCST90001752	MR Egger	7	-0.00946042	0.143414	0.949961	-0.290551	0.271631	0.990584	0.747851	1.3121
ebi-a-GCST90001752	finn-b-M13_INTERVERTEB	Other intervertebral disc disorders || id:finn-b-M13_INTERVERTEB	CD20 on IgD+ CD38dim B cell || id:ebi-a-GCST90001752	Weighted median	7	-0.0263979	0.0347832	0.447897	-0.094573	0.0417773	0.973948	0.909761	1.04266
ebi-a-GCST90001752	finn-b-M13_INTERVERTEB	Other intervertebral disc disorders || id:finn-b-M13_INTERVERTEB	CD20 on IgD+ CD38dim B cell || id:ebi-a-GCST90001752	Inverse variance weighted	7	-0.0185332	0.0259383	0.474911	-0.0693724	0.0323059	0.981637	0.932979	1.03283
ebi-a-GCST90001752	finn-b-M13_INTERVERTEB	Other intervertebral disc disorders || id:finn-b-M13_INTERVERTEB	CD20 on IgD+ CD38dim B cell || id:ebi-a-GCST90001752	Simple mode	7	-0.0692712	0.0534872	0.242884	-0.174106	0.0355638	0.933074	0.840208	1.0362
ebi-a-GCST90001752	finn-b-M13_INTERVERTEB	Other intervertebral disc disorders || id:finn-b-M13_INTERVERTEB	CD20 on IgD+ CD38dim B cell || id:ebi-a-GCST90001752	Weighted mode	7	-0.0638933	0.0540274	0.281699	-0.169787	0.0420004	0.938105	0.843845	1.04289
ebi-a-GCST90001753	finn-b-M13_INTERVERTEB	Other intervertebral disc disorders || id:finn-b-M13_INTERVERTEB	CD20 on IgD- CD24- B cell || id:ebi-a-GCST90001753	Inverse variance weighted	2	0.105491	0.0584179	0.0709497	-0.00900807	0.21999	1.11126	0.991032	1.24606
ebi-a-GCST90001754	finn-b-M13_INTERVERTEB	Other intervertebral disc disorders || id:finn-b-M13_INTERVERTEB	CD20 on IgD- CD27- B cell || id:ebi-a-GCST90001754	MR Egger	4	-0.946297	1.20944	0.515893	-3.31679	1.4242	0.388176	0.0362689	4.15453
ebi-a-GCST90001754	finn-b-M13_INTERVERTEB	Other intervertebral disc disorders || id:finn-b-M13_INTERVERTEB	CD20 on IgD- CD27- B cell || id:ebi-a-GCST90001754	Weighted median	4	0.100566	0.0543951	0.0644845	-0.0060479	0.207181	1.1058	0.99397	1.2302
ebi-a-GCST90001754	finn-b-M13_INTERVERTEB	Other intervertebral disc disorders || id:finn-b-M13_INTERVERTEB	CD20 on IgD- CD27- B cell || id:ebi-a-GCST90001754	Inverse variance weighted	4	0.0515721	0.0587288	0.379868	-0.0635364	0.166681	1.05293	0.93844	1.18138
ebi-a-GCST90001754	finn-b-M13_INTERVERTEB	Other intervertebral disc disorders || id:finn-b-M13_INTERVERTEB	CD20 on IgD- CD27- B cell || id:ebi-a-GCST90001754	Simple mode	4	-0.0829281	0.082295	0.387834	-0.244226	0.0783702	0.920417	0.78331	1.08152
ebi-a-GCST90001754	finn-b-M13_INTERVERTEB	Other intervertebral disc disorders || id:finn-b-M13_INTERVERTEB	CD20 on IgD- CD27- B cell || id:ebi-a-GCST90001754	Weighted mode	4	0.114645	0.0622398	0.162716	-0.00734532	0.236635	1.12147	0.992682	1.26698
ebi-a-GCST90001755	finn-b-M13_INTERVERTEB	Other intervertebral disc disorders || id:finn-b-M13_INTERVERTEB	CD20 on IgD- CD38- B cell || id:ebi-a-GCST90001755	MR Egger	4	1.38104	1.16522	0.35767	-0.902778	3.66487	3.97906	0.405442	39.0509
ebi-a-GCST90001755	finn-b-M13_INTERVERTEB	Other intervertebral disc disorders || id:finn-b-M13_INTERVERTEB	CD20 on IgD- CD38- B cell || id:ebi-a-GCST90001755	Weighted median	4	0.0930714	0.0483669	0.0543197	-0.00172776	0.187871	1.09754	0.998274	1.20668
ebi-a-GCST90001755	finn-b-M13_INTERVERTEB	Other intervertebral disc disorders || id:finn-b-M13_INTERVERTEB	CD20 on IgD- CD38- B cell || id:ebi-a-GCST90001755	Inverse variance weighted	4	0.0756582	0.0437775	0.0839446	-0.0101457	0.161462	1.07859	0.989906	1.17523
ebi-a-GCST90001755	finn-b-M13_INTERVERTEB	Other intervertebral disc disorders || id:finn-b-M13_INTERVERTEB	CD20 on IgD- CD38- B cell || id:ebi-a-GCST90001755	Simple mode	4	0.0550595	0.0811261	0.546001	-0.103948	0.214067	1.0566	0.901272	1.23871
ebi-a-GCST90001755	finn-b-M13_INTERVERTEB	Other intervertebral disc disorders || id:finn-b-M13_INTERVERTEB	CD20 on IgD- CD38- B cell || id:ebi-a-GCST90001755	Weighted mode	4	0.0955785	0.0496523	0.149906	-0.00174007	0.192897	1.1003	0.998261	1.21276
ebi-a-GCST90001757	finn-b-M13_INTERVERTEB	Other intervertebral disc disorders || id:finn-b-M13_INTERVERTEB	CD20 on IgD- CD38dim B cell || id:ebi-a-GCST90001757	MR Egger	7	0.226812	0.115792	0.107454	-0.000140299	0.453765	1.25459	0.99986	1.57423
ebi-a-GCST90001757	finn-b-M13_INTERVERTEB	Other intervertebral disc disorders || id:finn-b-M13_INTERVERTEB	CD20 on IgD- CD38dim B cell || id:ebi-a-GCST90001757	Weighted median	7	0.0570949	0.0351364	0.104174	-0.0117726	0.125962	1.05876	0.988296	1.13424
ebi-a-GCST90001757	finn-b-M13_INTERVERTEB	Other intervertebral disc disorders || id:finn-b-M13_INTERVERTEB	CD20 on IgD- CD38dim B cell || id:ebi-a-GCST90001757	Inverse variance weighted	7	0.0324744	0.0303142	0.284053	-0.0269415	0.0918903	1.03301	0.973418	1.09624
ebi-a-GCST90001757	finn-b-M13_INTERVERTEB	Other intervertebral disc disorders || id:finn-b-M13_INTERVERTEB	CD20 on IgD- CD38dim B cell || id:ebi-a-GCST90001757	Simple mode	7	-0.0423419	0.065215	0.540209	-0.170163	0.0854795	0.958542	0.843527	1.08924
ebi-a-GCST90001757	finn-b-M13_INTERVERTEB	Other intervertebral disc disorders || id:finn-b-M13_INTERVERTEB	CD20 on IgD- CD38dim B cell || id:ebi-a-GCST90001757	Weighted mode	7	0.0666526	0.0385524	0.134563	-0.00891022	0.142215	1.06892	0.991129	1.15282
ebi-a-GCST90001758	finn-b-M13_INTERVERTEB	Other intervertebral disc disorders || id:finn-b-M13_INTERVERTEB	CD20 on memory B cell || id:ebi-a-GCST90001758	MR Egger	5	1.08713	0.447631	0.0934438	0.209777	1.96449	2.96576	1.2334	7.13128
ebi-a-GCST90001758	finn-b-M13_INTERVERTEB	Other intervertebral disc disorders || id:finn-b-M13_INTERVERTEB	CD20 on memory B cell || id:ebi-a-GCST90001758	Weighted median	5	0.0856951	0.0436315	0.0495226	0.000177336	0.171213	1.08947	1.00018	1.18674
ebi-a-GCST90001758	finn-b-M13_INTERVERTEB	Other intervertebral disc disorders || id:finn-b-M13_INTERVERTEB	CD20 on memory B cell || id:ebi-a-GCST90001758	Inverse variance weighted	5	0.0739849	0.0469553	0.115108	-0.0180476	0.166017	1.07679	0.982114	1.18059
ebi-a-GCST90001758	finn-b-M13_INTERVERTEB	Other intervertebral disc disorders || id:finn-b-M13_INTERVERTEB	CD20 on memory B cell || id:ebi-a-GCST90001758	Simple mode	5	0.0983956	0.0734097	0.251194	-0.0454874	0.242279	1.1034	0.955532	1.27415
ebi-a-GCST90001758	finn-b-M13_INTERVERTEB	Other intervertebral disc disorders || id:finn-b-M13_INTERVERTEB	CD20 on memory B cell || id:ebi-a-GCST90001758	Weighted mode	5	0.0783073	0.0446507	0.154334	-0.00920803	0.165823	1.08145	0.990834	1.18036
ebi-a-GCST90001759	finn-b-M13_INTERVERTEB	Other intervertebral disc disorders || id:finn-b-M13_INTERVERTEB	CD20 on naive-mature B cell || id:ebi-a-GCST90001759	MR Egger	6	0.0863232	0.27137	0.766323	-0.445562	0.618209	1.09016	0.640464	1.8556
ebi-a-GCST90001759	finn-b-M13_INTERVERTEB	Other intervertebral disc disorders || id:finn-b-M13_INTERVERTEB	CD20 on naive-mature B cell || id:ebi-a-GCST90001759	Weighted median	6	-0.0128093	0.0429415	0.765477	-0.0969746	0.0713561	0.987272	0.907579	1.07396
ebi-a-GCST90001759	finn-b-M13_INTERVERTEB	Other intervertebral disc disorders || id:finn-b-M13_INTERVERTEB	CD20 on naive-mature B cell || id:ebi-a-GCST90001759	Inverse variance weighted	6	0.0183527	0.0376665	0.626087	-0.0554737	0.0921791	1.01852	0.946037	1.09656
ebi-a-GCST90001759	finn-b-M13_INTERVERTEB	Other intervertebral disc disorders || id:finn-b-M13_INTERVERTEB	CD20 on naive-mature B cell || id:ebi-a-GCST90001759	Simple mode	6	-0.0381248	0.0635337	0.574616	-0.162651	0.0864013	0.962593	0.849888	1.09024
ebi-a-GCST90001759	finn-b-M13_INTERVERTEB	Other intervertebral disc disorders || id:finn-b-M13_INTERVERTEB	CD20 on naive-mature B cell || id:ebi-a-GCST90001759	Weighted mode	6	-0.0359673	0.0728557	0.642452	-0.178764	0.10683	0.964672	0.836303	1.11274
ebi-a-GCST90001760	finn-b-M13_INTERVERTEB	Other intervertebral disc disorders || id:finn-b-M13_INTERVERTEB	CD20 on unswitched memory B cell || id:ebi-a-GCST90001760	MR Egger	4	1.64119	1.82623	0.463667	-1.93822	5.2206	5.16131	0.143961	185.045
ebi-a-GCST90001760	finn-b-M13_INTERVERTEB	Other intervertebral disc disorders || id:finn-b-M13_INTERVERTEB	CD20 on unswitched memory B cell || id:ebi-a-GCST90001760	Weighted median	4	0.103811	0.0489045	0.0337772	0.00795782	0.199664	1.10939	1.00799	1.22099
ebi-a-GCST90001760	finn-b-M13_INTERVERTEB	Other intervertebral disc disorders || id:finn-b-M13_INTERVERTEB	CD20 on unswitched memory B cell || id:ebi-a-GCST90001760	Inverse variance weighted	4	0.0507519	0.056977	0.373066	-0.0609229	0.162427	1.05206	0.940896	1.17636
ebi-a-GCST90001760	finn-b-M13_INTERVERTEB	Other intervertebral disc disorders || id:finn-b-M13_INTERVERTEB	CD20 on unswitched memory B cell || id:ebi-a-GCST90001760	Simple mode	4	0.083746	0.0760335	0.351147	-0.0652796	0.232772	1.08735	0.936806	1.26209
ebi-a-GCST90001760	finn-b-M13_INTERVERTEB	Other intervertebral disc disorders || id:finn-b-M13_INTERVERTEB	CD20 on unswitched memory B cell || id:ebi-a-GCST90001760	Weighted mode	4	0.0957444	0.0505794	0.154703	-0.00339127	0.19488	1.10048	0.996614	1.21517
ebi-a-GCST90001761	finn-b-M13_INTERVERTEB	Other intervertebral disc disorders || id:finn-b-M13_INTERVERTEB	CD20 on switched memory B cell || id:ebi-a-GCST90001761	MR Egger	7	0.210212	0.109901	0.113985	-0.00519388	0.425618	1.23394	0.99482	1.53054
ebi-a-GCST90001761	finn-b-M13_INTERVERTEB	Other intervertebral disc disorders || id:finn-b-M13_INTERVERTEB	CD20 on switched memory B cell || id:ebi-a-GCST90001761	Weighted median	7	0.0594252	0.0358095	0.0970189	-0.0107614	0.129612	1.06123	0.989296	1.13839
ebi-a-GCST90001761	finn-b-M13_INTERVERTEB	Other intervertebral disc disorders || id:finn-b-M13_INTERVERTEB	CD20 on switched memory B cell || id:ebi-a-GCST90001761	Inverse variance weighted	7	0.0309636	0.0285928	0.278844	-0.0250782	0.0870054	1.03145	0.975234	1.0909
ebi-a-GCST90001761	finn-b-M13_INTERVERTEB	Other intervertebral disc disorders || id:finn-b-M13_INTERVERTEB	CD20 on switched memory B cell || id:ebi-a-GCST90001761	Simple mode	7	-0.0102423	0.0629446	0.876082	-0.133614	0.113129	0.98981	0.874928	1.11978
ebi-a-GCST90001761	finn-b-M13_INTERVERTEB	Other intervertebral disc disorders || id:finn-b-M13_INTERVERTEB	CD20 on switched memory B cell || id:ebi-a-GCST90001761	Weighted mode	7	0.0605849	0.0358845	0.142313	-0.0097487	0.130919	1.06246	0.990299	1.13987
ebi-a-GCST90001762	finn-b-M13_INTERVERTEB	Other intervertebral disc disorders || id:finn-b-M13_INTERVERTEB	CD20 on IgD+ B cell || id:ebi-a-GCST90001762	MR Egger	5	0.166397	0.388644	0.697421	-0.595346	0.928141	1.18104	0.551372	2.5298
ebi-a-GCST90001762	finn-b-M13_INTERVERTEB	Other intervertebral disc disorders || id:finn-b-M13_INTERVERTEB	CD20 on IgD+ B cell || id:ebi-a-GCST90001762	Weighted median	5	-0.00644125	0.0407673	0.874456	-0.0863451	0.0734626	0.993579	0.917278	1.07623
ebi-a-GCST90001762	finn-b-M13_INTERVERTEB	Other intervertebral disc disorders || id:finn-b-M13_INTERVERTEB	CD20 on IgD+ B cell || id:ebi-a-GCST90001762	Inverse variance weighted	5	0.01549	0.0413883	0.70821	-0.065631	0.096611	1.01561	0.936476	1.10143
ebi-a-GCST90001762	finn-b-M13_INTERVERTEB	Other intervertebral disc disorders || id:finn-b-M13_INTERVERTEB	CD20 on IgD+ B cell || id:ebi-a-GCST90001762	Simple mode	5	-0.0423833	0.06306	0.538338	-0.165981	0.0812142	0.958502	0.847062	1.0846
ebi-a-GCST90001762	finn-b-M13_INTERVERTEB	Other intervertebral disc disorders || id:finn-b-M13_INTERVERTEB	CD20 on IgD+ B cell || id:ebi-a-GCST90001762	Weighted mode	5	-0.0190488	0.0659719	0.787125	-0.148354	0.110256	0.981131	0.862126	1.11656
ebi-a-GCST90001763	finn-b-M13_INTERVERTEB	Other intervertebral disc disorders || id:finn-b-M13_INTERVERTEB	CD20 on transitional B cell || id:ebi-a-GCST90001763	Inverse variance weighted	2	0.00700261	0.063887	0.912719	-0.118216	0.132221	1.00703	0.888504	1.14136
ebi-a-GCST90001765	finn-b-M13_INTERVERTEB	Other intervertebral disc disorders || id:finn-b-M13_INTERVERTEB	CD24 on IgD+ CD24+ B cell || id:ebi-a-GCST90001765	Inverse variance weighted	2	-0.014879	0.0244632	0.543042	-0.062827	0.0330689	0.985231	0.939106	1.03362
ebi-a-GCST90001766	finn-b-M13_INTERVERTEB	Other intervertebral disc disorders || id:finn-b-M13_INTERVERTEB	CD24 on IgD+ CD38- B cell || id:ebi-a-GCST90001766	Inverse variance weighted	2	-0.0249116	0.0393492	0.526675	-0.102036	0.0522128	0.975396	0.902997	1.0536
ebi-a-GCST90001767	finn-b-M13_INTERVERTEB	Other intervertebral disc disorders || id:finn-b-M13_INTERVERTEB	CD24 on IgD+ CD38- unswitched memory B cell || id:ebi-a-GCST90001767	Inverse variance weighted	2	-0.0132964	0.0215441	0.537122	-0.0555229	0.0289301	0.986792	0.94599	1.02935
ebi-a-GCST90001768	finn-b-M13_INTERVERTEB	Other intervertebral disc disorders || id:finn-b-M13_INTERVERTEB	CD24 on IgD+ CD38+ B cell || id:ebi-a-GCST90001768	Inverse variance weighted	2	-0.143077	0.0648288	0.0273139	-0.270142	-0.0160129	0.866687	0.763271	0.984115
ebi-a-GCST90001769	finn-b-M13_INTERVERTEB	Other intervertebral disc disorders || id:finn-b-M13_INTERVERTEB	CD24 on IgD- CD38- B cell || id:ebi-a-GCST90001769	Inverse variance weighted	2	-0.0201469	0.0316805	0.524815	-0.0822408	0.0419469	0.980055	0.92105	1.04284
ebi-a-GCST90001771	finn-b-M13_INTERVERTEB	Other intervertebral disc disorders || id:finn-b-M13_INTERVERTEB	CD24 on memory B cell || id:ebi-a-GCST90001771	Inverse variance weighted	2	-0.053246	0.03787	0.159718	-0.127471	0.0209792	0.948147	0.880319	1.0212
ebi-a-GCST90001772	finn-b-M13_INTERVERTEB	Other intervertebral disc disorders || id:finn-b-M13_INTERVERTEB	CD24 on unswitched memory B cell || id:ebi-a-GCST90001772	Inverse variance weighted	2	-0.016281	0.0265844	0.540256	-0.0683865	0.0358245	0.983851	0.933899	1.03647
ebi-a-GCST90001773	finn-b-M13_INTERVERTEB	Other intervertebral disc disorders || id:finn-b-M13_INTERVERTEB	CD24 on switched memory B cell || id:ebi-a-GCST90001773	Inverse variance weighted	2	-0.0557006	0.0395343	0.158859	-0.133188	0.0217866	0.945822	0.875301	1.02203
ebi-a-GCST90001774	finn-b-M13_INTERVERTEB	Other intervertebral disc disorders || id:finn-b-M13_INTERVERTEB	CD24 on transitional B cell || id:ebi-a-GCST90001774	Wald ratio	1	-0.118188	0.0773716	0.126628	-0.269836	0.0334604	0.888529	0.763504	1.03403
ebi-a-GCST90001775	finn-b-M13_INTERVERTEB	Other intervertebral disc disorders || id:finn-b-M13_INTERVERTEB	CD25 on B cell || id:ebi-a-GCST90001775	MR Egger	3	-0.0328471	0.0784214	0.747482	-0.186553	0.120859	0.967686	0.829814	1.12847
ebi-a-GCST90001775	finn-b-M13_INTERVERTEB	Other intervertebral disc disorders || id:finn-b-M13_INTERVERTEB	CD25 on B cell || id:ebi-a-GCST90001775	Weighted median	3	-0.00238369	0.0390678	0.951348	-0.0789566	0.0741893	0.997619	0.92408	1.07701
ebi-a-GCST90001775	finn-b-M13_INTERVERTEB	Other intervertebral disc disorders || id:finn-b-M13_INTERVERTEB	CD25 on B cell || id:ebi-a-GCST90001775	Inverse variance weighted	3	0.00460195	0.0346206	0.894252	-0.0632544	0.0724583	1.00461	0.938705	1.07515
ebi-a-GCST90001775	finn-b-M13_INTERVERTEB	Other intervertebral disc disorders || id:finn-b-M13_INTERVERTEB	CD25 on B cell || id:ebi-a-GCST90001775	Simple mode	3	-0.00441855	0.0477077	0.93465	-0.0979256	0.0890885	0.995591	0.906716	1.09318
ebi-a-GCST90001775	finn-b-M13_INTERVERTEB	Other intervertebral disc disorders || id:finn-b-M13_INTERVERTEB	CD25 on B cell || id:ebi-a-GCST90001775	Weighted mode	3	-0.00334405	0.0434577	0.945669	-0.0885212	0.0818331	0.996662	0.915284	1.08527
ebi-a-GCST90001777	finn-b-M13_INTERVERTEB	Other intervertebral disc disorders || id:finn-b-M13_INTERVERTEB	CD25 on CD24+ CD27+ B cell || id:ebi-a-GCST90001777	MR Egger	4	-0.0640491	0.0676995	0.44397	-0.19674	0.068642	0.937959	0.821404	1.07105
ebi-a-GCST90001777	finn-b-M13_INTERVERTEB	Other intervertebral disc disorders || id:finn-b-M13_INTERVERTEB	CD25 on CD24+ CD27+ B cell || id:ebi-a-GCST90001777	Weighted median	4	0.0234974	0.0314877	0.455522	-0.0382185	0.0852133	1.02378	0.962503	1.08895
ebi-a-GCST90001777	finn-b-M13_INTERVERTEB	Other intervertebral disc disorders || id:finn-b-M13_INTERVERTEB	CD25 on CD24+ CD27+ B cell || id:ebi-a-GCST90001777	Inverse variance weighted	4	0.0281389	0.0285456	0.324256	-0.0278106	0.0840883	1.02854	0.972573	1.08772
ebi-a-GCST90001777	finn-b-M13_INTERVERTEB	Other intervertebral disc disorders || id:finn-b-M13_INTERVERTEB	CD25 on CD24+ CD27+ B cell || id:ebi-a-GCST90001777	Simple mode	4	0.0744438	0.0620833	0.316566	-0.0472395	0.196127	1.07728	0.953859	1.21668
ebi-a-GCST90001777	finn-b-M13_INTERVERTEB	Other intervertebral disc disorders || id:finn-b-M13_INTERVERTEB	CD25 on CD24+ CD27+ B cell || id:ebi-a-GCST90001777	Weighted mode	4	-0.0087509	0.0339615	0.813325	-0.0753155	0.0578137	0.991287	0.927451	1.05952
ebi-a-GCST90001778	finn-b-M13_INTERVERTEB	Other intervertebral disc disorders || id:finn-b-M13_INTERVERTEB	CD25 on IgD+ CD24+ B cell || id:ebi-a-GCST90001778	MR Egger	3	-0.0917263	0.0757082	0.439281	-0.240114	0.0566618	0.912355	0.786538	1.0583
ebi-a-GCST90001778	finn-b-M13_INTERVERTEB	Other intervertebral disc disorders || id:finn-b-M13_INTERVERTEB	CD25 on IgD+ CD24+ B cell || id:ebi-a-GCST90001778	Weighted median	3	0.0246424	0.0327189	0.451357	-0.0394867	0.0887715	1.02495	0.961283	1.09283
ebi-a-GCST90001778	finn-b-M13_INTERVERTEB	Other intervertebral disc disorders || id:finn-b-M13_INTERVERTEB	CD25 on IgD+ CD24+ B cell || id:ebi-a-GCST90001778	Inverse variance weighted	3	0.0265569	0.0409758	0.516912	-0.0537556	0.106869	1.02691	0.947664	1.11279
ebi-a-GCST90001778	finn-b-M13_INTERVERTEB	Other intervertebral disc disorders || id:finn-b-M13_INTERVERTEB	CD25 on IgD+ CD24+ B cell || id:ebi-a-GCST90001778	Simple mode	3	0.105822	0.0791488	0.313009	-0.0493099	0.260953	1.11162	0.951886	1.29817
ebi-a-GCST90001778	finn-b-M13_INTERVERTEB	Other intervertebral disc disorders || id:finn-b-M13_INTERVERTEB	CD25 on IgD+ CD24+ B cell || id:ebi-a-GCST90001778	Weighted mode	3	-0.00980989	0.0363452	0.81253	-0.0810465	0.0614267	0.990238	0.922151	1.06335
ebi-a-GCST90001779	finn-b-M13_INTERVERTEB	Other intervertebral disc disorders || id:finn-b-M13_INTERVERTEB	CD25 on IgD+ CD24- B cell || id:ebi-a-GCST90001779	MR Egger	3	-0.0312974	0.0802387	0.763239	-0.188565	0.12597	0.969187	0.828146	1.13425
ebi-a-GCST90001779	finn-b-M13_INTERVERTEB	Other intervertebral disc disorders || id:finn-b-M13_INTERVERTEB	CD25 on IgD+ CD24- B cell || id:ebi-a-GCST90001779	Weighted median	3	0.0268141	0.0414741	0.517938	-0.0544752	0.108103	1.02718	0.946982	1.11416
ebi-a-GCST90001779	finn-b-M13_INTERVERTEB	Other intervertebral disc disorders || id:finn-b-M13_INTERVERTEB	CD25 on IgD+ CD24- B cell || id:ebi-a-GCST90001779	Inverse variance weighted	3	0.0254864	0.0362775	0.482342	-0.0456174	0.0965902	1.02581	0.955407	1.10141
ebi-a-GCST90001779	finn-b-M13_INTERVERTEB	Other intervertebral disc disorders || id:finn-b-M13_INTERVERTEB	CD25 on IgD+ CD24- B cell || id:ebi-a-GCST90001779	Simple mode	3	0.0471213	0.0538368	0.473734	-0.0583988	0.152641	1.04825	0.943274	1.16491
ebi-a-GCST90001779	finn-b-M13_INTERVERTEB	Other intervertebral disc disorders || id:finn-b-M13_INTERVERTEB	CD25 on IgD+ CD24- B cell || id:ebi-a-GCST90001779	Weighted mode	3	0.00510985	0.0498604	0.927723	-0.0926166	0.102836	1.00512	0.911543	1.10831
ebi-a-GCST90001780	finn-b-M13_INTERVERTEB	Other intervertebral disc disorders || id:finn-b-M13_INTERVERTEB	CD25 on IgD+ CD38- B cell || id:ebi-a-GCST90001780	MR Egger	3	0.00755862	0.119537	0.959799	-0.226735	0.241852	1.00759	0.797132	1.27361
ebi-a-GCST90001780	finn-b-M13_INTERVERTEB	Other intervertebral disc disorders || id:finn-b-M13_INTERVERTEB	CD25 on IgD+ CD38- B cell || id:ebi-a-GCST90001780	Weighted median	3	-0.00129051	0.0510261	0.979823	-0.101302	0.0987207	0.99871	0.90366	1.10376
ebi-a-GCST90001780	finn-b-M13_INTERVERTEB	Other intervertebral disc disorders || id:finn-b-M13_INTERVERTEB	CD25 on IgD+ CD38- B cell || id:ebi-a-GCST90001780	Inverse variance weighted	3	0.00374622	0.0439193	0.932025	-0.0823357	0.0898281	1.00375	0.920963	1.09399
ebi-a-GCST90001780	finn-b-M13_INTERVERTEB	Other intervertebral disc disorders || id:finn-b-M13_INTERVERTEB	CD25 on IgD+ CD38- B cell || id:ebi-a-GCST90001780	Simple mode	3	-0.00826673	0.0585225	0.90061	-0.122971	0.106437	0.991767	0.88429	1.11231
ebi-a-GCST90001780	finn-b-M13_INTERVERTEB	Other intervertebral disc disorders || id:finn-b-M13_INTERVERTEB	CD25 on IgD+ CD38- B cell || id:ebi-a-GCST90001780	Weighted mode	3	-0.00738268	0.0619048	0.91597	-0.128716	0.113951	0.992645	0.879224	1.1207
ebi-a-GCST90001781	finn-b-M13_INTERVERTEB	Other intervertebral disc disorders || id:finn-b-M13_INTERVERTEB	CD25 on IgD+ CD38- naive B cell || id:ebi-a-GCST90001781	MR Egger	3	-0.0452856	0.122741	0.774981	-0.285858	0.195287	0.955724	0.751369	1.21566
ebi-a-GCST90001781	finn-b-M13_INTERVERTEB	Other intervertebral disc disorders || id:finn-b-M13_INTERVERTEB	CD25 on IgD+ CD38- naive B cell || id:ebi-a-GCST90001781	Weighted median	3	0.0368707	0.0394875	0.350443	-0.0405248	0.114266	1.03756	0.960285	1.12105
ebi-a-GCST90001781	finn-b-M13_INTERVERTEB	Other intervertebral disc disorders || id:finn-b-M13_INTERVERTEB	CD25 on IgD+ CD38- naive B cell || id:ebi-a-GCST90001781	Inverse variance weighted	3	0.0280254	0.0335193	0.403099	-0.0376723	0.0937232	1.02842	0.963028	1.09826
ebi-a-GCST90001781	finn-b-M13_INTERVERTEB	Other intervertebral disc disorders || id:finn-b-M13_INTERVERTEB	CD25 on IgD+ CD38- naive B cell || id:ebi-a-GCST90001781	Simple mode	3	0.0407315	0.0491183	0.494175	-0.0555403	0.137003	1.04157	0.945974	1.14683
ebi-a-GCST90001781	finn-b-M13_INTERVERTEB	Other intervertebral disc disorders || id:finn-b-M13_INTERVERTEB	CD25 on IgD+ CD38- naive B cell || id:ebi-a-GCST90001781	Weighted mode	3	0.0426458	0.0470228	0.460178	-0.0495189	0.13481	1.04357	0.951687	1.14432
ebi-a-GCST90001782	finn-b-M13_INTERVERTEB	Other intervertebral disc disorders || id:finn-b-M13_INTERVERTEB	CD25 on IgD+ CD38- unswitched memory B cell || id:ebi-a-GCST90001782	Wald ratio	1	-0.0103593	0.0324003	0.749175	-0.0738638	0.0531453	0.989694	0.928798	1.05458
ebi-a-GCST90001783	finn-b-M13_INTERVERTEB	Other intervertebral disc disorders || id:finn-b-M13_INTERVERTEB	CD25 on IgD+ CD38+ B cell || id:ebi-a-GCST90001783	MR Egger	3	-0.0254679	0.184423	0.912638	-0.386936	0.336001	0.974854	0.679134	1.39934
ebi-a-GCST90001783	finn-b-M13_INTERVERTEB	Other intervertebral disc disorders || id:finn-b-M13_INTERVERTEB	CD25 on IgD+ CD38+ B cell || id:ebi-a-GCST90001783	Weighted median	3	0.0441812	0.0409627	0.280779	-0.0361057	0.124468	1.04517	0.964538	1.13255
ebi-a-GCST90001783	finn-b-M13_INTERVERTEB	Other intervertebral disc disorders || id:finn-b-M13_INTERVERTEB	CD25 on IgD+ CD38+ B cell || id:ebi-a-GCST90001783	Inverse variance weighted	3	0.0356889	0.0381507	0.349546	-0.0390865	0.110464	1.03633	0.961668	1.1168
ebi-a-GCST90001783	finn-b-M13_INTERVERTEB	Other intervertebral disc disorders || id:finn-b-M13_INTERVERTEB	CD25 on IgD+ CD38+ B cell || id:ebi-a-GCST90001783	Simple mode	3	0.044364	0.0506313	0.473319	-0.0548733	0.143601	1.04536	0.946605	1.15442
ebi-a-GCST90001783	finn-b-M13_INTERVERTEB	Other intervertebral disc disorders || id:finn-b-M13_INTERVERTEB	CD25 on IgD+ CD38+ B cell || id:ebi-a-GCST90001783	Weighted mode	3	0.0458283	0.0486849	0.445905	-0.0495941	0.141251	1.04689	0.951616	1.15171
ebi-a-GCST90001784	finn-b-M13_INTERVERTEB	Other intervertebral disc disorders || id:finn-b-M13_INTERVERTEB	CD25 on IgD+ CD38dim B cell || id:ebi-a-GCST90001784	Inverse variance weighted	2	0.0149789	0.0481761	0.755861	-0.0794462	0.109404	1.01509	0.923628	1.11561
ebi-a-GCST90001785	finn-b-M13_INTERVERTEB	Other intervertebral disc disorders || id:finn-b-M13_INTERVERTEB	CD25 on IgD- CD24- B cell || id:ebi-a-GCST90001785	Inverse variance weighted	2	-0.00717214	0.0672777	0.915102	-0.139036	0.124692	0.992854	0.870196	1.1328
ebi-a-GCST90001786	finn-b-M13_INTERVERTEB	Other intervertebral disc disorders || id:finn-b-M13_INTERVERTEB	CD25 on IgD- CD27- B cell || id:ebi-a-GCST90001786	Inverse variance weighted	2	-0.059613	0.0487701	0.221584	-0.155202	0.0359764	0.942129	0.856242	1.03663
ebi-a-GCST90001787	finn-b-M13_INTERVERTEB	Other intervertebral disc disorders || id:finn-b-M13_INTERVERTEB	CD25 on IgD- CD38- B cell || id:ebi-a-GCST90001787	MR Egger	3	0.0369226	0.133804	0.828593	-0.225333	0.299178	1.03761	0.79825	1.34875
ebi-a-GCST90001787	finn-b-M13_INTERVERTEB	Other intervertebral disc disorders || id:finn-b-M13_INTERVERTEB	CD25 on IgD- CD38- B cell || id:ebi-a-GCST90001787	Weighted median	3	0.032811	0.0367361	0.371773	-0.0391916	0.104814	1.03336	0.961566	1.1105
ebi-a-GCST90001787	finn-b-M13_INTERVERTEB	Other intervertebral disc disorders || id:finn-b-M13_INTERVERTEB	CD25 on IgD- CD38- B cell || id:ebi-a-GCST90001787	Inverse variance weighted	3	0.036007	0.035881	0.315615	-0.0343198	0.106334	1.03666	0.966262	1.11219
ebi-a-GCST90001787	finn-b-M13_INTERVERTEB	Other intervertebral disc disorders || id:finn-b-M13_INTERVERTEB	CD25 on IgD- CD38- B cell || id:ebi-a-GCST90001787	Simple mode	3	0.036217	0.0462525	0.515609	-0.0544379	0.126872	1.03688	0.947017	1.13527
ebi-a-GCST90001787	finn-b-M13_INTERVERTEB	Other intervertebral disc disorders || id:finn-b-M13_INTERVERTEB	CD25 on IgD- CD38- B cell || id:ebi-a-GCST90001787	Weighted mode	3	0.0320342	0.0385647	0.493537	-0.0435526	0.107621	1.03255	0.957382	1.11363
ebi-a-GCST90001789	finn-b-M13_INTERVERTEB	Other intervertebral disc disorders || id:finn-b-M13_INTERVERTEB	CD25 on IgD- CD38dim B cell || id:ebi-a-GCST90001789	MR Egger	3	-0.01575	0.0812387	0.878089	-0.174978	0.143478	0.984373	0.839476	1.15428
ebi-a-GCST90001789	finn-b-M13_INTERVERTEB	Other intervertebral disc disorders || id:finn-b-M13_INTERVERTEB	CD25 on IgD- CD38dim B cell || id:ebi-a-GCST90001789	Weighted median	3	-0.00926022	0.0406514	0.819805	-0.088937	0.0704165	0.990783	0.914903	1.07296
ebi-a-GCST90001789	finn-b-M13_INTERVERTEB	Other intervertebral disc disorders || id:finn-b-M13_INTERVERTEB	CD25 on IgD- CD38dim B cell || id:ebi-a-GCST90001789	Inverse variance weighted	3	-0.00200674	0.0363472	0.955971	-0.0732473	0.0692339	0.997995	0.929371	1.07169
ebi-a-GCST90001789	finn-b-M13_INTERVERTEB	Other intervertebral disc disorders || id:finn-b-M13_INTERVERTEB	CD25 on IgD- CD38dim B cell || id:ebi-a-GCST90001789	Simple mode	3	-0.0143647	0.0479677	0.792839	-0.108381	0.0796521	0.985738	0.897285	1.08291
ebi-a-GCST90001789	finn-b-M13_INTERVERTEB	Other intervertebral disc disorders || id:finn-b-M13_INTERVERTEB	CD25 on IgD- CD38dim B cell || id:ebi-a-GCST90001789	Weighted mode	3	-0.0126947	0.0482911	0.817247	-0.107345	0.0819558	0.987386	0.898216	1.08541
ebi-a-GCST90001790	finn-b-M13_INTERVERTEB	Other intervertebral disc disorders || id:finn-b-M13_INTERVERTEB	CD25 on memory B cell || id:ebi-a-GCST90001790	MR Egger	4	-0.0696643	0.0689468	0.418665	-0.2048	0.0654714	0.932707	0.81481	1.06766
ebi-a-GCST90001790	finn-b-M13_INTERVERTEB	Other intervertebral disc disorders || id:finn-b-M13_INTERVERTEB	CD25 on memory B cell || id:ebi-a-GCST90001790	Weighted median	4	0.0219229	0.0304052	0.470894	-0.0376713	0.0815172	1.02216	0.963029	1.08493
ebi-a-GCST90001790	finn-b-M13_INTERVERTEB	Other intervertebral disc disorders || id:finn-b-M13_INTERVERTEB	CD25 on memory B cell || id:ebi-a-GCST90001790	Inverse variance weighted	4	0.0279306	0.0291346	0.337723	-0.0291733	0.0850345	1.02832	0.971248	1.08875
ebi-a-GCST90001790	finn-b-M13_INTERVERTEB	Other intervertebral disc disorders || id:finn-b-M13_INTERVERTEB	CD25 on memory B cell || id:ebi-a-GCST90001790	Simple mode	4	0.0710737	0.0615565	0.331874	-0.049577	0.191724	1.07366	0.951632	1.21134
ebi-a-GCST90001790	finn-b-M13_INTERVERTEB	Other intervertebral disc disorders || id:finn-b-M13_INTERVERTEB	CD25 on memory B cell || id:ebi-a-GCST90001790	Weighted mode	4	-0.00711364	0.0343526	0.849209	-0.0744448	0.0602175	0.992912	0.928259	1.06207
ebi-a-GCST90001791	finn-b-M13_INTERVERTEB	Other intervertebral disc disorders || id:finn-b-M13_INTERVERTEB	CD25 on naive-mature B cell || id:ebi-a-GCST90001791	MR Egger	5	-0.0175607	0.0592462	0.786258	-0.133683	0.0985618	0.982593	0.874867	1.10358
ebi-a-GCST90001791	finn-b-M13_INTERVERTEB	Other intervertebral disc disorders || id:finn-b-M13_INTERVERTEB	CD25 on naive-mature B cell || id:ebi-a-GCST90001791	Weighted median	5	0.000829089	0.0329223	0.979909	-0.0636986	0.0653567	1.00083	0.938288	1.06754
ebi-a-GCST90001791	finn-b-M13_INTERVERTEB	Other intervertebral disc disorders || id:finn-b-M13_INTERVERTEB	CD25 on naive-mature B cell || id:ebi-a-GCST90001791	Inverse variance weighted	5	0.00683585	0.0283659	0.809564	-0.0487612	0.0624329	1.00686	0.952409	1.06442
ebi-a-GCST90001791	finn-b-M13_INTERVERTEB	Other intervertebral disc disorders || id:finn-b-M13_INTERVERTEB	CD25 on naive-mature B cell || id:ebi-a-GCST90001791	Simple mode	5	0.00895361	0.0415596	0.839963	-0.0725032	0.0904105	1.00899	0.930063	1.09462
ebi-a-GCST90001791	finn-b-M13_INTERVERTEB	Other intervertebral disc disorders || id:finn-b-M13_INTERVERTEB	CD25 on naive-mature B cell || id:ebi-a-GCST90001791	Weighted mode	5	-0.00201023	0.0376394	0.959968	-0.0757835	0.071763	0.997992	0.927017	1.0744
ebi-a-GCST90001792	finn-b-M13_INTERVERTEB	Other intervertebral disc disorders || id:finn-b-M13_INTERVERTEB	CD25 on unswitched memory B cell || id:ebi-a-GCST90001792	MR Egger	4	-0.0721402	0.071224	0.41773	-0.211739	0.0674588	0.9304	0.809176	1.06979
ebi-a-GCST90001792	finn-b-M13_INTERVERTEB	Other intervertebral disc disorders || id:finn-b-M13_INTERVERTEB	CD25 on unswitched memory B cell || id:ebi-a-GCST90001792	Weighted median	4	0.020306	0.0327857	0.535682	-0.0439539	0.0845659	1.02051	0.956998	1.08824
ebi-a-GCST90001792	finn-b-M13_INTERVERTEB	Other intervertebral disc disorders || id:finn-b-M13_INTERVERTEB	CD25 on unswitched memory B cell || id:ebi-a-GCST90001792	Inverse variance weighted	4	0.028885	0.0303033	0.340489	-0.0305094	0.0882795	1.02931	0.969951	1.09229
ebi-a-GCST90001792	finn-b-M13_INTERVERTEB	Other intervertebral disc disorders || id:finn-b-M13_INTERVERTEB	CD25 on unswitched memory B cell || id:ebi-a-GCST90001792	Simple mode	4	0.0802578	0.0690043	0.328901	-0.0549906	0.215506	1.08357	0.946494	1.24049
ebi-a-GCST90001792	finn-b-M13_INTERVERTEB	Other intervertebral disc disorders || id:finn-b-M13_INTERVERTEB	CD25 on unswitched memory B cell || id:ebi-a-GCST90001792	Weighted mode	4	-0.00713728	0.0357613	0.85457	-0.0772294	0.0629548	0.992888	0.925677	1.06498
ebi-a-GCST90001793	finn-b-M13_INTERVERTEB	Other intervertebral disc disorders || id:finn-b-M13_INTERVERTEB	CD25 on switched memory B cell || id:ebi-a-GCST90001793	MR Egger	3	-0.0370971	0.156095	0.851458	-0.343044	0.26885	0.963583	0.709607	1.30846
ebi-a-GCST90001793	finn-b-M13_INTERVERTEB	Other intervertebral disc disorders || id:finn-b-M13_INTERVERTEB	CD25 on switched memory B cell || id:ebi-a-GCST90001793	Weighted median	3	-0.00893566	0.0391496	0.819456	-0.0856688	0.0677975	0.991104	0.917898	1.07015
ebi-a-GCST90001793	finn-b-M13_INTERVERTEB	Other intervertebral disc disorders || id:finn-b-M13_INTERVERTEB	CD25 on switched memory B cell || id:ebi-a-GCST90001793	Inverse variance weighted	3	0.018788	0.0378078	0.619236	-0.0553153	0.0928912	1.01897	0.946187	1.09734
ebi-a-GCST90001793	finn-b-M13_INTERVERTEB	Other intervertebral disc disorders || id:finn-b-M13_INTERVERTEB	CD25 on switched memory B cell || id:ebi-a-GCST90001793	Simple mode	3	-0.0128283	0.0489758	0.817884	-0.108821	0.0831643	0.987254	0.896891	1.08672
ebi-a-GCST90001793	finn-b-M13_INTERVERTEB	Other intervertebral disc disorders || id:finn-b-M13_INTERVERTEB	CD25 on switched memory B cell || id:ebi-a-GCST90001793	Weighted mode	3	-0.0136397	0.048018	0.803076	-0.107755	0.0804756	0.986453	0.897847	1.0838
ebi-a-GCST90001794	finn-b-M13_INTERVERTEB	Other intervertebral disc disorders || id:finn-b-M13_INTERVERTEB	CD25 on IgD+ B cell || id:ebi-a-GCST90001794	Inverse variance weighted	2	-0.00399976	0.0408776	0.922054	-0.0841198	0.0761203	0.996008	0.919321	1.07909
ebi-a-GCST90001795	finn-b-M13_INTERVERTEB	Other intervertebral disc disorders || id:finn-b-M13_INTERVERTEB	CD25 on transitional B cell || id:ebi-a-GCST90001795	Inverse variance weighted	2	0.0386054	0.0491214	0.431915	-0.0576725	0.134883	1.03936	0.943959	1.1444
ebi-a-GCST90001798	finn-b-M13_INTERVERTEB	Other intervertebral disc disorders || id:finn-b-M13_INTERVERTEB	CD27 on CD24+ CD27+ B cell || id:ebi-a-GCST90001798	MR Egger	10	0.0349412	0.0357292	0.356745	-0.0350881	0.10497	1.03556	0.96552	1.11068
ebi-a-GCST90001798	finn-b-M13_INTERVERTEB	Other intervertebral disc disorders || id:finn-b-M13_INTERVERTEB	CD27 on CD24+ CD27+ B cell || id:ebi-a-GCST90001798	Weighted median	10	0.0253444	0.0202506	0.210737	-0.0143467	0.0650355	1.02567	0.985756	1.0672
ebi-a-GCST90001798	finn-b-M13_INTERVERTEB	Other intervertebral disc disorders || id:finn-b-M13_INTERVERTEB	CD27 on CD24+ CD27+ B cell || id:ebi-a-GCST90001798	Inverse variance weighted	10	0.00521089	0.0172494	0.762583	-0.028598	0.0390198	1.00522	0.971807	1.03979
ebi-a-GCST90001798	finn-b-M13_INTERVERTEB	Other intervertebral disc disorders || id:finn-b-M13_INTERVERTEB	CD27 on CD24+ CD27+ B cell || id:ebi-a-GCST90001798	Simple mode	10	0.0171892	0.0389988	0.669783	-0.0592485	0.0936269	1.01734	0.942473	1.09815
ebi-a-GCST90001798	finn-b-M13_INTERVERTEB	Other intervertebral disc disorders || id:finn-b-M13_INTERVERTEB	CD27 on CD24+ CD27+ B cell || id:ebi-a-GCST90001798	Weighted mode	10	0.0250082	0.0206514	0.256745	-0.0154685	0.065485	1.02532	0.984651	1.06768
ebi-a-GCST90001799	finn-b-M13_INTERVERTEB	Other intervertebral disc disorders || id:finn-b-M13_INTERVERTEB	CD27 on T cell || id:ebi-a-GCST90001799	Wald ratio	1	0.0128535	0.0372751	0.730224	-0.0602057	0.0859126	1.01294	0.941571	1.08971
ebi-a-GCST90001800	finn-b-M13_INTERVERTEB	Other intervertebral disc disorders || id:finn-b-M13_INTERVERTEB	CD27 on IgD+ CD24+ B cell || id:ebi-a-GCST90001800	MR Egger	6	0.010891	0.0690659	0.882342	-0.124478	0.14626	1.01095	0.882958	1.1575
ebi-a-GCST90001800	finn-b-M13_INTERVERTEB	Other intervertebral disc disorders || id:finn-b-M13_INTERVERTEB	CD27 on IgD+ CD24+ B cell || id:ebi-a-GCST90001800	Weighted median	6	0.0191835	0.0243537	0.430868	-0.0285496	0.0669167	1.01937	0.971854	1.06921
ebi-a-GCST90001800	finn-b-M13_INTERVERTEB	Other intervertebral disc disorders || id:finn-b-M13_INTERVERTEB	CD27 on IgD+ CD24+ B cell || id:ebi-a-GCST90001800	Inverse variance weighted	6	0.00605437	0.023792	0.799132	-0.040578	0.0526867	1.00607	0.960234	1.0541
ebi-a-GCST90001800	finn-b-M13_INTERVERTEB	Other intervertebral disc disorders || id:finn-b-M13_INTERVERTEB	CD27 on IgD+ CD24+ B cell || id:ebi-a-GCST90001800	Simple mode	6	-0.0204515	0.0563119	0.731318	-0.130823	0.0899198	0.979756	0.877373	1.09409
ebi-a-GCST90001800	finn-b-M13_INTERVERTEB	Other intervertebral disc disorders || id:finn-b-M13_INTERVERTEB	CD27 on IgD+ CD24+ B cell || id:ebi-a-GCST90001800	Weighted mode	6	0.0289325	0.0233709	0.270683	-0.0168745	0.0747394	1.02936	0.983267	1.0776
ebi-a-GCST90001801	finn-b-M13_INTERVERTEB	Other intervertebral disc disorders || id:finn-b-M13_INTERVERTEB	CD27 on IgD+ CD38- unswitched memory B cell || id:ebi-a-GCST90001801	MR Egger	5	0.0280365	0.0611142	0.677605	-0.0917473	0.14782	1.02843	0.912336	1.1593
ebi-a-GCST90001801	finn-b-M13_INTERVERTEB	Other intervertebral disc disorders || id:finn-b-M13_INTERVERTEB	CD27 on IgD+ CD38- unswitched memory B cell || id:ebi-a-GCST90001801	Weighted median	5	0.0303025	0.0198232	0.126353	-0.00855089	0.0691559	1.03077	0.991486	1.0716
ebi-a-GCST90001801	finn-b-M13_INTERVERTEB	Other intervertebral disc disorders || id:finn-b-M13_INTERVERTEB	CD27 on IgD+ CD38- unswitched memory B cell || id:ebi-a-GCST90001801	Inverse variance weighted	5	0.0178939	0.0179423	0.318619	-0.0172731	0.0530608	1.01805	0.982875	1.05449
ebi-a-GCST90001801	finn-b-M13_INTERVERTEB	Other intervertebral disc disorders || id:finn-b-M13_INTERVERTEB	CD27 on IgD+ CD38- unswitched memory B cell || id:ebi-a-GCST90001801	Simple mode	5	0.0108384	0.0292491	0.729757	-0.0464898	0.0681666	1.0109	0.954574	1.07054
ebi-a-GCST90001801	finn-b-M13_INTERVERTEB	Other intervertebral disc disorders || id:finn-b-M13_INTERVERTEB	CD27 on IgD+ CD38- unswitched memory B cell || id:ebi-a-GCST90001801	Weighted mode	5	0.0270146	0.0208465	0.264734	-0.0138445	0.0678738	1.02738	0.986251	1.07023
ebi-a-GCST90001802	finn-b-M13_INTERVERTEB	Other intervertebral disc disorders || id:finn-b-M13_INTERVERTEB	CD27 on IgD- CD38- B cell || id:ebi-a-GCST90001802	MR Egger	7	0.0659517	0.0479394	0.227336	-0.0280095	0.159913	1.06818	0.972379	1.17341
ebi-a-GCST90001802	finn-b-M13_INTERVERTEB	Other intervertebral disc disorders || id:finn-b-M13_INTERVERTEB	CD27 on IgD- CD38- B cell || id:ebi-a-GCST90001802	Weighted median	7	0.0251628	0.0237063	0.288489	-0.0213014	0.0716271	1.02548	0.978924	1.07425
ebi-a-GCST90001802	finn-b-M13_INTERVERTEB	Other intervertebral disc disorders || id:finn-b-M13_INTERVERTEB	CD27 on IgD- CD38- B cell || id:ebi-a-GCST90001802	Inverse variance weighted	7	0.00891592	0.0203007	0.660522	-0.0308735	0.0487053	1.00896	0.969598	1.04991
ebi-a-GCST90001802	finn-b-M13_INTERVERTEB	Other intervertebral disc disorders || id:finn-b-M13_INTERVERTEB	CD27 on IgD- CD38- B cell || id:ebi-a-GCST90001802	Simple mode	7	-0.00989257	0.0416416	0.820123	-0.0915101	0.071725	0.990156	0.912552	1.07436
ebi-a-GCST90001802	finn-b-M13_INTERVERTEB	Other intervertebral disc disorders || id:finn-b-M13_INTERVERTEB	CD27 on IgD- CD38- B cell || id:ebi-a-GCST90001802	Weighted mode	7	0.0252867	0.0246799	0.34508	-0.0230859	0.0736593	1.02561	0.977179	1.07644
ebi-a-GCST90001803	finn-b-M13_INTERVERTEB	Other intervertebral disc disorders || id:finn-b-M13_INTERVERTEB	CD27 on IgD- CD38+ B cell || id:ebi-a-GCST90001803	Inverse variance weighted	2	0.0274868	0.0793516	0.729047	-0.128042	0.183016	1.02787	0.879816	1.20083
ebi-a-GCST90001804	finn-b-M13_INTERVERTEB	Other intervertebral disc disorders || id:finn-b-M13_INTERVERTEB	CD27 on IgD- CD38dim B cell || id:ebi-a-GCST90001804	MR Egger	8	0.0358452	0.0350093	0.345389	-0.0327731	0.104463	1.0365	0.967758	1.11011
ebi-a-GCST90001804	finn-b-M13_INTERVERTEB	Other intervertebral disc disorders || id:finn-b-M13_INTERVERTEB	CD27 on IgD- CD38dim B cell || id:ebi-a-GCST90001804	Weighted median	8	0.0253752	0.0196588	0.19678	-0.0131561	0.0639066	1.0257	0.98693	1.06599
ebi-a-GCST90001804	finn-b-M13_INTERVERTEB	Other intervertebral disc disorders || id:finn-b-M13_INTERVERTEB	CD27 on IgD- CD38dim B cell || id:ebi-a-GCST90001804	Inverse variance weighted	8	0.00148865	0.0193872	0.938795	-0.0365102	0.0394875	1.00149	0.964148	1.04028
ebi-a-GCST90001804	finn-b-M13_INTERVERTEB	Other intervertebral disc disorders || id:finn-b-M13_INTERVERTEB	CD27 on IgD- CD38dim B cell || id:ebi-a-GCST90001804	Simple mode	8	-0.00579953	0.0542722	0.917898	-0.112173	0.100574	0.994217	0.89389	1.10581
ebi-a-GCST90001804	finn-b-M13_INTERVERTEB	Other intervertebral disc disorders || id:finn-b-M13_INTERVERTEB	CD27 on IgD- CD38dim B cell || id:ebi-a-GCST90001804	Weighted mode	8	0.0249514	0.0199098	0.250363	-0.0140719	0.0639746	1.02527	0.986027	1.06607
ebi-a-GCST90001805	finn-b-M13_INTERVERTEB	Other intervertebral disc disorders || id:finn-b-M13_INTERVERTEB	CD27 on memory B cell || id:ebi-a-GCST90001805	MR Egger	7	0.0406113	0.0627843	0.546254	-0.082446	0.163669	1.04145	0.920861	1.17782
ebi-a-GCST90001805	finn-b-M13_INTERVERTEB	Other intervertebral disc disorders || id:finn-b-M13_INTERVERTEB	CD27 on memory B cell || id:ebi-a-GCST90001805	Weighted median	7	0.0365441	0.0232296	0.115679	-0.0089858	0.082074	1.03722	0.991054	1.08554
ebi-a-GCST90001805	finn-b-M13_INTERVERTEB	Other intervertebral disc disorders || id:finn-b-M13_INTERVERTEB	CD27 on memory B cell || id:ebi-a-GCST90001805	Inverse variance weighted	7	0.0177618	0.0202636	0.380739	-0.0219549	0.0574786	1.01792	0.978284	1.05916
ebi-a-GCST90001805	finn-b-M13_INTERVERTEB	Other intervertebral disc disorders || id:finn-b-M13_INTERVERTEB	CD27 on memory B cell || id:ebi-a-GCST90001805	Simple mode	7	0.0182553	0.0385285	0.652383	-0.0572606	0.0937711	1.01842	0.944348	1.09831
ebi-a-GCST90001805	finn-b-M13_INTERVERTEB	Other intervertebral disc disorders || id:finn-b-M13_INTERVERTEB	CD27 on memory B cell || id:ebi-a-GCST90001805	Weighted mode	7	0.0319506	0.0230155	0.214419	-0.0131599	0.077061	1.03247	0.986926	1.08011
ebi-a-GCST90001806	finn-b-M13_INTERVERTEB	Other intervertebral disc disorders || id:finn-b-M13_INTERVERTEB	CD27 on unswitched memory B cell || id:ebi-a-GCST90001806	MR Egger	11	0.0133974	0.0434045	0.764601	-0.0716753	0.0984702	1.01349	0.930833	1.10348
ebi-a-GCST90001806	finn-b-M13_INTERVERTEB	Other intervertebral disc disorders || id:finn-b-M13_INTERVERTEB	CD27 on unswitched memory B cell || id:ebi-a-GCST90001806	Weighted median	11	0.036784	0.0232782	0.114063	-0.0088412	0.0824093	1.03747	0.991198	1.0859
ebi-a-GCST90001806	finn-b-M13_INTERVERTEB	Other intervertebral disc disorders || id:finn-b-M13_INTERVERTEB	CD27 on unswitched memory B cell || id:ebi-a-GCST90001806	Inverse variance weighted	11	0.0208112	0.0192236	0.278991	-0.016867	0.0584895	1.02103	0.983274	1.06023
ebi-a-GCST90001806	finn-b-M13_INTERVERTEB	Other intervertebral disc disorders || id:finn-b-M13_INTERVERTEB	CD27 on unswitched memory B cell || id:ebi-a-GCST90001806	Simple mode	11	0.0298781	0.0350218	0.413556	-0.0387647	0.0985209	1.03033	0.961977	1.10354
ebi-a-GCST90001806	finn-b-M13_INTERVERTEB	Other intervertebral disc disorders || id:finn-b-M13_INTERVERTEB	CD27 on unswitched memory B cell || id:ebi-a-GCST90001806	Weighted mode	11	0.0336393	0.0246053	0.201519	-0.014587	0.0818657	1.03421	0.985519	1.08531
ebi-a-GCST90001807	finn-b-M13_INTERVERTEB	Other intervertebral disc disorders || id:finn-b-M13_INTERVERTEB	CD27 on Plasma Blast-Plasma Cell || id:ebi-a-GCST90001807	Wald ratio	1	0.0363881	0.0781671	0.641561	-0.116819	0.189596	1.03706	0.889746	1.20876
ebi-a-GCST90001808	finn-b-M13_INTERVERTEB	Other intervertebral disc disorders || id:finn-b-M13_INTERVERTEB	CD27 on switched memory B cell || id:ebi-a-GCST90001808	MR Egger	10	0.036397	0.0384314	0.371332	-0.0389287	0.111723	1.03707	0.961819	1.1182
ebi-a-GCST90001808	finn-b-M13_INTERVERTEB	Other intervertebral disc disorders || id:finn-b-M13_INTERVERTEB	CD27 on switched memory B cell || id:ebi-a-GCST90001808	Weighted median	10	0.0206704	0.0197019	0.294104	-0.0179452	0.0592861	1.02089	0.982215	1.06108
ebi-a-GCST90001808	finn-b-M13_INTERVERTEB	Other intervertebral disc disorders || id:finn-b-M13_INTERVERTEB	CD27 on switched memory B cell || id:ebi-a-GCST90001808	Inverse variance weighted	10	0.00359442	0.0160408	0.822696	-0.0278456	0.0350344	1.0036	0.972539	1.03566
ebi-a-GCST90001808	finn-b-M13_INTERVERTEB	Other intervertebral disc disorders || id:finn-b-M13_INTERVERTEB	CD27 on switched memory B cell || id:ebi-a-GCST90001808	Simple mode	10	0.0161521	0.0379568	0.680439	-0.0582433	0.0905474	1.01628	0.94342	1.09477
ebi-a-GCST90001808	finn-b-M13_INTERVERTEB	Other intervertebral disc disorders || id:finn-b-M13_INTERVERTEB	CD27 on switched memory B cell || id:ebi-a-GCST90001808	Weighted mode	10	0.0225658	0.0182165	0.24677	-0.0131386	0.0582702	1.02282	0.986947	1.06
ebi-a-GCST90001810	finn-b-M13_INTERVERTEB	Other intervertebral disc disorders || id:finn-b-M13_INTERVERTEB	CD38 on CD3- CD19- || id:ebi-a-GCST90001810	Wald ratio	1	0.0541625	0.0616851	0.379917	-0.0667402	0.175065	1.05566	0.935438	1.19132
ebi-a-GCST90001811	finn-b-M13_INTERVERTEB	Other intervertebral disc disorders || id:finn-b-M13_INTERVERTEB	CD38 on IgD+ CD24- B cell || id:ebi-a-GCST90001811	Inverse variance weighted	2	0.0495829	0.0536801	0.355656	-0.0556301	0.154796	1.05083	0.945889	1.16742
ebi-a-GCST90001812	finn-b-M13_INTERVERTEB	Other intervertebral disc disorders || id:finn-b-M13_INTERVERTEB	CD38 on IgD+ CD38+ B cell || id:ebi-a-GCST90001812	MR Egger	3	-0.162302	0.0953174	0.338056	-0.349124	0.0245198	0.850184	0.705305	1.02482
ebi-a-GCST90001812	finn-b-M13_INTERVERTEB	Other intervertebral disc disorders || id:finn-b-M13_INTERVERTEB	CD38 on IgD+ CD38+ B cell || id:ebi-a-GCST90001812	Weighted median	3	-0.0522668	0.041168	0.204228	-0.132956	0.0284224	0.949076	0.875504	1.02883
ebi-a-GCST90001812	finn-b-M13_INTERVERTEB	Other intervertebral disc disorders || id:finn-b-M13_INTERVERTEB	CD38 on IgD+ CD38+ B cell || id:ebi-a-GCST90001812	Inverse variance weighted	3	-0.0555124	0.0434557	0.201445	-0.140686	0.0296608	0.946	0.868762	1.03011
ebi-a-GCST90001812	finn-b-M13_INTERVERTEB	Other intervertebral disc disorders || id:finn-b-M13_INTERVERTEB	CD38 on IgD+ CD38+ B cell || id:ebi-a-GCST90001812	Simple mode	3	-0.00168698	0.0687485	0.982651	-0.136434	0.13306	0.998314	0.872464	1.14232
ebi-a-GCST90001812	finn-b-M13_INTERVERTEB	Other intervertebral disc disorders || id:finn-b-M13_INTERVERTEB	CD38 on IgD+ CD38+ B cell || id:ebi-a-GCST90001812	Weighted mode	3	-0.0806697	0.0442994	0.210201	-0.167497	0.00615722	0.922498	0.84578	1.00618
ebi-a-GCST90001813	finn-b-M13_INTERVERTEB	Other intervertebral disc disorders || id:finn-b-M13_INTERVERTEB	CD38 on IgD+ CD38dim B cell || id:ebi-a-GCST90001813	MR Egger	4	-0.00911935	0.0846503	0.924044	-0.175034	0.156795	0.990922	0.839429	1.16976
ebi-a-GCST90001813	finn-b-M13_INTERVERTEB	Other intervertebral disc disorders || id:finn-b-M13_INTERVERTEB	CD38 on IgD+ CD38dim B cell || id:ebi-a-GCST90001813	Weighted median	4	0.0486074	0.0321447	0.130498	-0.0143963	0.111611	1.04981	0.985707	1.11808
ebi-a-GCST90001813	finn-b-M13_INTERVERTEB	Other intervertebral disc disorders || id:finn-b-M13_INTERVERTEB	CD38 on IgD+ CD38dim B cell || id:ebi-a-GCST90001813	Inverse variance weighted	4	0.0410789	0.0265521	0.121838	-0.0109633	0.0931211	1.04193	0.989097	1.09759
ebi-a-GCST90001813	finn-b-M13_INTERVERTEB	Other intervertebral disc disorders || id:finn-b-M13_INTERVERTEB	CD38 on IgD+ CD38dim B cell || id:ebi-a-GCST90001813	Simple mode	4	0.0698719	0.0508903	0.263383	-0.0298731	0.169617	1.07237	0.970569	1.18485
ebi-a-GCST90001813	finn-b-M13_INTERVERTEB	Other intervertebral disc disorders || id:finn-b-M13_INTERVERTEB	CD38 on IgD+ CD38dim B cell || id:ebi-a-GCST90001813	Weighted mode	4	0.0669908	0.0410668	0.201333	-0.0135002	0.147482	1.06929	0.986591	1.15891
ebi-a-GCST90001815	finn-b-M13_INTERVERTEB	Other intervertebral disc disorders || id:finn-b-M13_INTERVERTEB	CD38 on IgD- CD38dim B cell || id:ebi-a-GCST90001815	MR Egger	3	0.0351911	0.136249	0.839088	-0.231858	0.30224	1.03582	0.793059	1.35289
ebi-a-GCST90001815	finn-b-M13_INTERVERTEB	Other intervertebral disc disorders || id:finn-b-M13_INTERVERTEB	CD38 on IgD- CD38dim B cell || id:ebi-a-GCST90001815	Weighted median	3	0.0520885	0.0331884	0.116536	-0.0129608	0.117138	1.05347	0.987123	1.12427
ebi-a-GCST90001815	finn-b-M13_INTERVERTEB	Other intervertebral disc disorders || id:finn-b-M13_INTERVERTEB	CD38 on IgD- CD38dim B cell || id:ebi-a-GCST90001815	Inverse variance weighted	3	0.0416199	0.0291934	0.153965	-0.0155991	0.0988389	1.0425	0.984522	1.10389
ebi-a-GCST90001815	finn-b-M13_INTERVERTEB	Other intervertebral disc disorders || id:finn-b-M13_INTERVERTEB	CD38 on IgD- CD38dim B cell || id:ebi-a-GCST90001815	Simple mode	3	0.0514303	0.0512182	0.42106	-0.0489575	0.151818	1.05278	0.952222	1.16395
ebi-a-GCST90001815	finn-b-M13_INTERVERTEB	Other intervertebral disc disorders || id:finn-b-M13_INTERVERTEB	CD38 on IgD- CD38dim B cell || id:ebi-a-GCST90001815	Weighted mode	3	0.0650802	0.0413381	0.256073	-0.0159424	0.146103	1.06724	0.984184	1.15732
ebi-a-GCST90001816	finn-b-M13_INTERVERTEB	Other intervertebral disc disorders || id:finn-b-M13_INTERVERTEB	CD38 on naive-mature B cell || id:ebi-a-GCST90001816	MR Egger	3	0.0216556	0.152222	0.910036	-0.276699	0.32001	1.02189	0.758283	1.37714
ebi-a-GCST90001816	finn-b-M13_INTERVERTEB	Other intervertebral disc disorders || id:finn-b-M13_INTERVERTEB	CD38 on naive-mature B cell || id:ebi-a-GCST90001816	Weighted median	3	0.0554421	0.0395138	0.160585	-0.022005	0.132889	1.05701	0.978235	1.14212
ebi-a-GCST90001816	finn-b-M13_INTERVERTEB	Other intervertebral disc disorders || id:finn-b-M13_INTERVERTEB	CD38 on naive-mature B cell || id:ebi-a-GCST90001816	Inverse variance weighted	3	0.0446653	0.0322995	0.166711	-0.0186417	0.107972	1.04568	0.981531	1.11402
ebi-a-GCST90001816	finn-b-M13_INTERVERTEB	Other intervertebral disc disorders || id:finn-b-M13_INTERVERTEB	CD38 on naive-mature B cell || id:ebi-a-GCST90001816	Simple mode	3	0.0574096	0.0561494	0.414107	-0.0526431	0.167462	1.05909	0.948719	1.1823
ebi-a-GCST90001816	finn-b-M13_INTERVERTEB	Other intervertebral disc disorders || id:finn-b-M13_INTERVERTEB	CD38 on naive-mature B cell || id:ebi-a-GCST90001816	Weighted mode	3	0.0733099	0.0486458	0.270798	-0.0220358	0.168656	1.07606	0.978205	1.18371
ebi-a-GCST90001818	finn-b-M13_INTERVERTEB	Other intervertebral disc disorders || id:finn-b-M13_INTERVERTEB	CD38 on IgD+ B cell || id:ebi-a-GCST90001818	Wald ratio	1	-0.0225737	0.0809029	0.780228	-0.181144	0.135996	0.977679	0.834316	1.14568
ebi-a-GCST90001819	finn-b-M13_INTERVERTEB	Other intervertebral disc disorders || id:finn-b-M13_INTERVERTEB	CD38 on transitional B cell || id:ebi-a-GCST90001819	MR Egger	5	0.0511259	0.0385164	0.276356	-0.0243662	0.126618	1.05246	0.975928	1.13498
ebi-a-GCST90001819	finn-b-M13_INTERVERTEB	Other intervertebral disc disorders || id:finn-b-M13_INTERVERTEB	CD38 on transitional B cell || id:ebi-a-GCST90001819	Weighted median	5	0.0410403	0.032413	0.205453	-0.0224892	0.10457	1.04189	0.977762	1.11023
ebi-a-GCST90001819	finn-b-M13_INTERVERTEB	Other intervertebral disc disorders || id:finn-b-M13_INTERVERTEB	CD38 on transitional B cell || id:ebi-a-GCST90001819	Inverse variance weighted	5	0.0351641	0.0250237	0.159952	-0.0138823	0.0842105	1.03579	0.986214	1.08786
ebi-a-GCST90001819	finn-b-M13_INTERVERTEB	Other intervertebral disc disorders || id:finn-b-M13_INTERVERTEB	CD38 on transitional B cell || id:ebi-a-GCST90001819	Simple mode	5	0.00188792	0.0473761	0.970123	-0.0909692	0.0947451	1.00189	0.913046	1.09938
ebi-a-GCST90001819	finn-b-M13_INTERVERTEB	Other intervertebral disc disorders || id:finn-b-M13_INTERVERTEB	CD38 on transitional B cell || id:ebi-a-GCST90001819	Weighted mode	5	0.0594033	0.043062	0.239847	-0.0249982	0.143805	1.0612	0.975312	1.15466
ebi-a-GCST90001820	finn-b-M13_INTERVERTEB	Other intervertebral disc disorders || id:finn-b-M13_INTERVERTEB	IgD on IgD+ CD24+ B cell || id:ebi-a-GCST90001820	MR Egger	6	0.0546177	0.0444267	0.286297	-0.0324585	0.141694	1.05614	0.968063	1.15222
ebi-a-GCST90001820	finn-b-M13_INTERVERTEB	Other intervertebral disc disorders || id:finn-b-M13_INTERVERTEB	IgD on IgD+ CD24+ B cell || id:ebi-a-GCST90001820	Weighted median	6	0.0119758	0.0198569	0.546438	-0.0269437	0.0508954	1.01205	0.973416	1.05221
ebi-a-GCST90001820	finn-b-M13_INTERVERTEB	Other intervertebral disc disorders || id:finn-b-M13_INTERVERTEB	IgD on IgD+ CD24+ B cell || id:ebi-a-GCST90001820	Inverse variance weighted	6	0.0100243	0.018366	0.5852	-0.0259731	0.0460216	1.01007	0.974361	1.0471
ebi-a-GCST90001820	finn-b-M13_INTERVERTEB	Other intervertebral disc disorders || id:finn-b-M13_INTERVERTEB	IgD on IgD+ CD24+ B cell || id:ebi-a-GCST90001820	Simple mode	6	-0.0395804	0.0442592	0.412143	-0.126329	0.0471676	0.961193	0.881325	1.0483
ebi-a-GCST90001820	finn-b-M13_INTERVERTEB	Other intervertebral disc disorders || id:finn-b-M13_INTERVERTEB	IgD on IgD+ CD24+ B cell || id:ebi-a-GCST90001820	Weighted mode	6	0.0142896	0.0205023	0.516885	-0.0258949	0.0544742	1.01439	0.974438	1.05599
ebi-a-GCST90001821	finn-b-M13_INTERVERTEB	Other intervertebral disc disorders || id:finn-b-M13_INTERVERTEB	IgD on IgD+ CD24- B cell || id:ebi-a-GCST90001821	MR Egger	5	0.0449488	0.0287385	0.215757	-0.0113786	0.101276	1.04597	0.988686	1.10658
ebi-a-GCST90001821	finn-b-M13_INTERVERTEB	Other intervertebral disc disorders || id:finn-b-M13_INTERVERTEB	IgD on IgD+ CD24- B cell || id:ebi-a-GCST90001821	Weighted median	5	0.00440256	0.0171608	0.797529	-0.0292327	0.0380378	1.00441	0.97119	1.03877
ebi-a-GCST90001821	finn-b-M13_INTERVERTEB	Other intervertebral disc disorders || id:finn-b-M13_INTERVERTEB	IgD on IgD+ CD24- B cell || id:ebi-a-GCST90001821	Inverse variance weighted	5	-0.00251039	0.0187016	0.893218	-0.0391656	0.0341448	0.997493	0.961591	1.03473
ebi-a-GCST90001821	finn-b-M13_INTERVERTEB	Other intervertebral disc disorders || id:finn-b-M13_INTERVERTEB	IgD on IgD+ CD24- B cell || id:ebi-a-GCST90001821	Simple mode	5	-0.0209208	0.038973	0.61987	-0.0973078	0.0554663	0.979297	0.907277	1.05703
ebi-a-GCST90001821	finn-b-M13_INTERVERTEB	Other intervertebral disc disorders || id:finn-b-M13_INTERVERTEB	IgD on IgD+ CD24- B cell || id:ebi-a-GCST90001821	Weighted mode	5	0.0103641	0.0179653	0.594921	-0.0248479	0.0455762	1.01042	0.975458	1.04663
ebi-a-GCST90001822	finn-b-M13_INTERVERTEB	Other intervertebral disc disorders || id:finn-b-M13_INTERVERTEB	IgD on IgD+ CD38- B cell || id:ebi-a-GCST90001822	Wald ratio	1	0.0234639	0.0250547	0.349012	-0.0256433	0.0725711	1.02374	0.974683	1.07527
ebi-a-GCST90001823	finn-b-M13_INTERVERTEB	Other intervertebral disc disorders || id:finn-b-M13_INTERVERTEB	IgD on IgD+ CD38- unswitched memory B cell || id:ebi-a-GCST90001823	Inverse variance weighted	2	0.00682113	0.0306646	0.823969	-0.0532814	0.0669237	1.00684	0.948113	1.06921
ebi-a-GCST90001824	finn-b-M13_INTERVERTEB	Other intervertebral disc disorders || id:finn-b-M13_INTERVERTEB	IgD on IgD+ CD38+ B cell || id:ebi-a-GCST90001824	MR Egger	6	0.0418136	0.0292866	0.226548	-0.0155881	0.0992153	1.0427	0.984533	1.1043
ebi-a-GCST90001824	finn-b-M13_INTERVERTEB	Other intervertebral disc disorders || id:finn-b-M13_INTERVERTEB	IgD on IgD+ CD38+ B cell || id:ebi-a-GCST90001824	Weighted median	6	0.00665439	0.0175395	0.704395	-0.0277231	0.0410318	1.00668	0.972658	1.04189
ebi-a-GCST90001824	finn-b-M13_INTERVERTEB	Other intervertebral disc disorders || id:finn-b-M13_INTERVERTEB	IgD on IgD+ CD38+ B cell || id:ebi-a-GCST90001824	Inverse variance weighted	6	0.00242549	0.0151526	0.872826	-0.0272737	0.0321247	1.00243	0.973095	1.03265
ebi-a-GCST90001824	finn-b-M13_INTERVERTEB	Other intervertebral disc disorders || id:finn-b-M13_INTERVERTEB	IgD on IgD+ CD38+ B cell || id:ebi-a-GCST90001824	Simple mode	6	-0.0518583	0.0384412	0.235198	-0.127203	0.0234863	0.949463	0.880555	1.02376
ebi-a-GCST90001824	finn-b-M13_INTERVERTEB	Other intervertebral disc disorders || id:finn-b-M13_INTERVERTEB	IgD on IgD+ CD38+ B cell || id:ebi-a-GCST90001824	Weighted mode	6	0.0136393	0.0156472	0.423259	-0.0170293	0.0443078	1.01373	0.983115	1.0453
ebi-a-GCST90001825	finn-b-M13_INTERVERTEB	Other intervertebral disc disorders || id:finn-b-M13_INTERVERTEB	IgD on IgD+ CD38dim B cell || id:ebi-a-GCST90001825	MR Egger	5	0.0488069	0.0314124	0.218072	-0.0127614	0.110375	1.05002	0.98732	1.1167
ebi-a-GCST90001825	finn-b-M13_INTERVERTEB	Other intervertebral disc disorders || id:finn-b-M13_INTERVERTEB	IgD on IgD+ CD38dim B cell || id:ebi-a-GCST90001825	Weighted median	5	0.00367735	0.0180328	0.838411	-0.0316669	0.0390216	1.00368	0.968829	1.03979
ebi-a-GCST90001825	finn-b-M13_INTERVERTEB	Other intervertebral disc disorders || id:finn-b-M13_INTERVERTEB	IgD on IgD+ CD38dim B cell || id:ebi-a-GCST90001825	Inverse variance weighted	5	-0.00363426	0.0195329	0.852399	-0.0419187	0.0346501	0.996372	0.958948	1.03526
ebi-a-GCST90001825	finn-b-M13_INTERVERTEB	Other intervertebral disc disorders || id:finn-b-M13_INTERVERTEB	IgD on IgD+ CD38dim B cell || id:ebi-a-GCST90001825	Simple mode	5	-0.0212375	0.0389934	0.61494	-0.0976645	0.0551895	0.978986	0.906953	1.05674
ebi-a-GCST90001825	finn-b-M13_INTERVERTEB	Other intervertebral disc disorders || id:finn-b-M13_INTERVERTEB	IgD on IgD+ CD38dim B cell || id:ebi-a-GCST90001825	Weighted mode	5	0.0123101	0.0195766	0.563591	-0.02606	0.0506802	1.01239	0.974277	1.05199
ebi-a-GCST90001826	finn-b-M13_INTERVERTEB	Other intervertebral disc disorders || id:finn-b-M13_INTERVERTEB	IgD on unswitched memory B cell || id:ebi-a-GCST90001826	MR Egger	6	-0.00534794	0.0505253	0.9208	-0.104378	0.0936816	0.994666	0.900885	1.09821
ebi-a-GCST90001826	finn-b-M13_INTERVERTEB	Other intervertebral disc disorders || id:finn-b-M13_INTERVERTEB	IgD on unswitched memory B cell || id:ebi-a-GCST90001826	Weighted median	6	0.0151571	0.0203058	0.4554	-0.0246423	0.0549566	1.01527	0.975659	1.05649
ebi-a-GCST90001826	finn-b-M13_INTERVERTEB	Other intervertebral disc disorders || id:finn-b-M13_INTERVERTEB	IgD on unswitched memory B cell || id:ebi-a-GCST90001826	Inverse variance weighted	6	0.0170347	0.0183802	0.354033	-0.0189905	0.0530598	1.01718	0.981189	1.05449
ebi-a-GCST90001826	finn-b-M13_INTERVERTEB	Other intervertebral disc disorders || id:finn-b-M13_INTERVERTEB	IgD on unswitched memory B cell || id:ebi-a-GCST90001826	Simple mode	6	0.0510525	0.0366983	0.22291	-0.020876	0.122981	1.05238	0.97934	1.13086
ebi-a-GCST90001826	finn-b-M13_INTERVERTEB	Other intervertebral disc disorders || id:finn-b-M13_INTERVERTEB	IgD on unswitched memory B cell || id:ebi-a-GCST90001826	Weighted mode	6	0.0155349	0.0204608	0.481944	-0.0245684	0.0556381	1.01566	0.975731	1.05722
ebi-a-GCST90001827	finn-b-M13_INTERVERTEB	Other intervertebral disc disorders || id:finn-b-M13_INTERVERTEB	IgD on IgD+ B cell || id:ebi-a-GCST90001827	Inverse variance weighted	2	0.0116432	0.0265437	0.660921	-0.0403825	0.0636689	1.01171	0.960422	1.06574
ebi-a-GCST90001828	finn-b-M13_INTERVERTEB	Other intervertebral disc disorders || id:finn-b-M13_INTERVERTEB	IgD on transitional B cell || id:ebi-a-GCST90001828	MR Egger	5	0.0459735	0.0438952	0.371884	-0.0400611	0.132008	1.04705	0.960731	1.14112
ebi-a-GCST90001828	finn-b-M13_INTERVERTEB	Other intervertebral disc disorders || id:finn-b-M13_INTERVERTEB	IgD on transitional B cell || id:ebi-a-GCST90001828	Weighted median	5	0.0203516	0.0212535	0.338282	-0.0213053	0.0620085	1.02056	0.97892	1.06397
ebi-a-GCST90001828	finn-b-M13_INTERVERTEB	Other intervertebral disc disorders || id:finn-b-M13_INTERVERTEB	IgD on transitional B cell || id:ebi-a-GCST90001828	Inverse variance weighted	5	0.0122782	0.0190065	0.518281	-0.0249746	0.0495309	1.01235	0.975335	1.05078
ebi-a-GCST90001828	finn-b-M13_INTERVERTEB	Other intervertebral disc disorders || id:finn-b-M13_INTERVERTEB	IgD on transitional B cell || id:ebi-a-GCST90001828	Simple mode	5	0.0339191	0.0462757	0.50421	-0.0567811	0.124619	1.0345	0.944801	1.13272
ebi-a-GCST90001828	finn-b-M13_INTERVERTEB	Other intervertebral disc disorders || id:finn-b-M13_INTERVERTEB	IgD on transitional B cell || id:ebi-a-GCST90001828	Weighted mode	5	0.0237349	0.0229371	0.359226	-0.0212217	0.0686916	1.02402	0.979002	1.07111
ebi-a-GCST90001829	finn-b-M13_INTERVERTEB	Other intervertebral disc disorders || id:finn-b-M13_INTERVERTEB	BAFF-R on B cell || id:ebi-a-GCST90001829	MR Egger	10	-0.00556462	0.0168107	0.749135	-0.0385135	0.0273843	0.994451	0.962219	1.02776
ebi-a-GCST90001829	finn-b-M13_INTERVERTEB	Other intervertebral disc disorders || id:finn-b-M13_INTERVERTEB	BAFF-R on B cell || id:ebi-a-GCST90001829	Weighted median	10	-0.00734046	0.012593	0.55996	-0.0320227	0.0173418	0.992686	0.968485	1.01749
ebi-a-GCST90001829	finn-b-M13_INTERVERTEB	Other intervertebral disc disorders || id:finn-b-M13_INTERVERTEB	BAFF-R on B cell || id:ebi-a-GCST90001829	Inverse variance weighted	10	-0.00251553	0.0114805	0.826562	-0.0250173	0.0199862	0.997488	0.975293	1.02019
ebi-a-GCST90001829	finn-b-M13_INTERVERTEB	Other intervertebral disc disorders || id:finn-b-M13_INTERVERTEB	BAFF-R on B cell || id:ebi-a-GCST90001829	Simple mode	10	0.00310522	0.0232768	0.896809	-0.0425173	0.0487278	1.00311	0.958374	1.04993
ebi-a-GCST90001829	finn-b-M13_INTERVERTEB	Other intervertebral disc disorders || id:finn-b-M13_INTERVERTEB	BAFF-R on B cell || id:ebi-a-GCST90001829	Weighted mode	10	-0.00730827	0.0127341	0.580085	-0.0322672	0.0176506	0.992718	0.968248	1.01781
ebi-a-GCST90001830	finn-b-M13_INTERVERTEB	Other intervertebral disc disorders || id:finn-b-M13_INTERVERTEB	BAFF-R on CD20- B cell || id:ebi-a-GCST90001830	Wald ratio	1	-0.028707	0.0488731	0.556949	-0.124498	0.0670842	0.971701	0.88294	1.06939
ebi-a-GCST90001831	finn-b-M13_INTERVERTEB	Other intervertebral disc disorders || id:finn-b-M13_INTERVERTEB	CD62L on CD62L+ myeloid Dendritic Cell || id:ebi-a-GCST90001831	Inverse variance weighted	2	-0.00173733	0.0393322	0.964768	-0.0788284	0.0753537	0.998264	0.924199	1.07827
ebi-a-GCST90001832	finn-b-M13_INTERVERTEB	Other intervertebral disc disorders || id:finn-b-M13_INTERVERTEB	CD62L on CD62L+ plasmacytoid Dendritic Cell || id:ebi-a-GCST90001832	MR Egger	3	-0.0138622	0.186379	0.952738	-0.379165	0.35144	0.986233	0.684433	1.42111
ebi-a-GCST90001832	finn-b-M13_INTERVERTEB	Other intervertebral disc disorders || id:finn-b-M13_INTERVERTEB	CD62L on CD62L+ plasmacytoid Dendritic Cell || id:ebi-a-GCST90001832	Weighted median	3	-0.0137803	0.038771	0.722269	-0.0897715	0.0622109	0.986314	0.91414	1.06419
ebi-a-GCST90001832	finn-b-M13_INTERVERTEB	Other intervertebral disc disorders || id:finn-b-M13_INTERVERTEB	CD62L on CD62L+ plasmacytoid Dendritic Cell || id:ebi-a-GCST90001832	Inverse variance weighted	3	-0.00645295	0.032516	0.84269	-0.0701844	0.0572785	0.993568	0.932222	1.05895
ebi-a-GCST90001832	finn-b-M13_INTERVERTEB	Other intervertebral disc disorders || id:finn-b-M13_INTERVERTEB	CD62L on CD62L+ plasmacytoid Dendritic Cell || id:ebi-a-GCST90001832	Simple mode	3	-0.031056	0.0488132	0.589729	-0.12673	0.0646179	0.969421	0.880972	1.06675
ebi-a-GCST90001832	finn-b-M13_INTERVERTEB	Other intervertebral disc disorders || id:finn-b-M13_INTERVERTEB	CD62L on CD62L+ plasmacytoid Dendritic Cell || id:ebi-a-GCST90001832	Weighted mode	3	-0.0212533	0.0465764	0.692928	-0.112543	0.0700364	0.978971	0.893559	1.07255
ebi-a-GCST90001833	finn-b-M13_INTERVERTEB	Other intervertebral disc disorders || id:finn-b-M13_INTERVERTEB	CD62L on CD62L+ Dendritic Cell || id:ebi-a-GCST90001833	Inverse variance weighted	2	-0.0269954	0.0477712	0.572006	-0.120627	0.0666361	0.973366	0.886365	1.06891
ebi-a-GCST90001834	finn-b-M13_INTERVERTEB	Other intervertebral disc disorders || id:finn-b-M13_INTERVERTEB	CD62L on monocyte || id:ebi-a-GCST90001834	Inverse variance weighted	2	0.00584088	0.0269571	0.828463	-0.046995	0.0586768	1.00586	0.954092	1.06043
ebi-a-GCST90001838	finn-b-M13_INTERVERTEB	Other intervertebral disc disorders || id:finn-b-M13_INTERVERTEB	CD3 on naive CD8+ T cell || id:ebi-a-GCST90001838	MR Egger	6	-0.0205831	0.0361413	0.599463	-0.09142	0.0502537	0.979627	0.912634	1.05154
ebi-a-GCST90001838	finn-b-M13_INTERVERTEB	Other intervertebral disc disorders || id:finn-b-M13_INTERVERTEB	CD3 on naive CD8+ T cell || id:ebi-a-GCST90001838	Weighted median	6	-0.0107098	0.0196747	0.586203	-0.0492723	0.0278526	0.989347	0.951922	1.02824
ebi-a-GCST90001838	finn-b-M13_INTERVERTEB	Other intervertebral disc disorders || id:finn-b-M13_INTERVERTEB	CD3 on naive CD8+ T cell || id:ebi-a-GCST90001838	Inverse variance weighted	6	0.00352401	0.0165637	0.831518	-0.0289409	0.0359889	1.00353	0.971474	1.03664
ebi-a-GCST90001838	finn-b-M13_INTERVERTEB	Other intervertebral disc disorders || id:finn-b-M13_INTERVERTEB	CD3 on naive CD8+ T cell || id:ebi-a-GCST90001838	Simple mode	6	-0.0214316	0.035524	0.57263	-0.0910586	0.0481955	0.978796	0.912964	1.04938
ebi-a-GCST90001838	finn-b-M13_INTERVERTEB	Other intervertebral disc disorders || id:finn-b-M13_INTERVERTEB	CD3 on naive CD8+ T cell || id:ebi-a-GCST90001838	Weighted mode	6	-0.0136601	0.0214632	0.552479	-0.0557279	0.0284078	0.986433	0.945796	1.02882
ebi-a-GCST90001839	finn-b-M13_INTERVERTEB	Other intervertebral disc disorders || id:finn-b-M13_INTERVERTEB	CD3 on Effector Memory CD8+ T cell || id:ebi-a-GCST90001839	MR Egger	3	-0.146742	0.102681	0.388688	-0.347995	0.0545124	0.863517	0.706102	1.05603
ebi-a-GCST90001839	finn-b-M13_INTERVERTEB	Other intervertebral disc disorders || id:finn-b-M13_INTERVERTEB	CD3 on Effector Memory CD8+ T cell || id:ebi-a-GCST90001839	Weighted median	3	-0.0201233	0.0331504	0.543831	-0.085098	0.0448514	0.980078	0.918422	1.04587
ebi-a-GCST90001839	finn-b-M13_INTERVERTEB	Other intervertebral disc disorders || id:finn-b-M13_INTERVERTEB	CD3 on Effector Memory CD8+ T cell || id:ebi-a-GCST90001839	Inverse variance weighted	3	-0.0178692	0.0302967	0.555319	-0.0772507	0.0415122	0.982289	0.925658	1.04239
ebi-a-GCST90001839	finn-b-M13_INTERVERTEB	Other intervertebral disc disorders || id:finn-b-M13_INTERVERTEB	CD3 on Effector Memory CD8+ T cell || id:ebi-a-GCST90001839	Simple mode	3	-0.0236704	0.0434512	0.640544	-0.108835	0.061494	0.976608	0.896879	1.06342
ebi-a-GCST90001839	finn-b-M13_INTERVERTEB	Other intervertebral disc disorders || id:finn-b-M13_INTERVERTEB	CD3 on Effector Memory CD8+ T cell || id:ebi-a-GCST90001839	Weighted mode	3	-0.0194279	0.0411611	0.683415	-0.100104	0.0612478	0.98076	0.904744	1.06316
ebi-a-GCST90001840	finn-b-M13_INTERVERTEB	Other intervertebral disc disorders || id:finn-b-M13_INTERVERTEB	CD3 on Terminally Differentiated CD8+ T cell || id:ebi-a-GCST90001840	Inverse variance weighted	2	-0.0338847	0.0454806	0.45625	-0.123027	0.0552573	0.966683	0.88424	1.05681
ebi-a-GCST90001841	finn-b-M13_INTERVERTEB	Other intervertebral disc disorders || id:finn-b-M13_INTERVERTEB	CD3 on Central Memory CD4+ T cell || id:ebi-a-GCST90001841	MR Egger	4	0.0493703	0.0729956	0.568553	-0.093701	0.192442	1.05061	0.910555	1.21221
ebi-a-GCST90001841	finn-b-M13_INTERVERTEB	Other intervertebral disc disorders || id:finn-b-M13_INTERVERTEB	CD3 on Central Memory CD4+ T cell || id:ebi-a-GCST90001841	Weighted median	4	-0.00677191	0.021613	0.754033	-0.0491334	0.0355896	0.993251	0.952054	1.03623
ebi-a-GCST90001841	finn-b-M13_INTERVERTEB	Other intervertebral disc disorders || id:finn-b-M13_INTERVERTEB	CD3 on Central Memory CD4+ T cell || id:ebi-a-GCST90001841	Inverse variance weighted	4	-0.00382303	0.0218893	0.861352	-0.046726	0.03908	0.996184	0.954349	1.03985
ebi-a-GCST90001841	finn-b-M13_INTERVERTEB	Other intervertebral disc disorders || id:finn-b-M13_INTERVERTEB	CD3 on Central Memory CD4+ T cell || id:ebi-a-GCST90001841	Simple mode	4	-0.0174223	0.0379759	0.677594	-0.091855	0.0570104	0.982729	0.912237	1.05867
ebi-a-GCST90001841	finn-b-M13_INTERVERTEB	Other intervertebral disc disorders || id:finn-b-M13_INTERVERTEB	CD3 on Central Memory CD4+ T cell || id:ebi-a-GCST90001841	Weighted mode	4	-0.0106836	0.0243763	0.690824	-0.0584611	0.0370939	0.989373	0.943215	1.03779
ebi-a-GCST90001842	finn-b-M13_INTERVERTEB	Other intervertebral disc disorders || id:finn-b-M13_INTERVERTEB	CD3 on Naive CD4+ T cell || id:ebi-a-GCST90001842	MR Egger	4	0.032259	0.0610884	0.650189	-0.0874743	0.151992	1.03278	0.916242	1.16415
ebi-a-GCST90001842	finn-b-M13_INTERVERTEB	Other intervertebral disc disorders || id:finn-b-M13_INTERVERTEB	CD3 on Naive CD4+ T cell || id:ebi-a-GCST90001842	Weighted median	4	-0.00619373	0.0181072	0.732306	-0.0416839	0.0292964	0.993825	0.959173	1.02973
ebi-a-GCST90001842	finn-b-M13_INTERVERTEB	Other intervertebral disc disorders || id:finn-b-M13_INTERVERTEB	CD3 on Naive CD4+ T cell || id:ebi-a-GCST90001842	Inverse variance weighted	4	-0.00383561	0.0184934	0.835694	-0.0400826	0.0324114	0.996172	0.96071	1.03294
ebi-a-GCST90001842	finn-b-M13_INTERVERTEB	Other intervertebral disc disorders || id:finn-b-M13_INTERVERTEB	CD3 on Naive CD4+ T cell || id:ebi-a-GCST90001842	Simple mode	4	-0.0157202	0.0308243	0.645207	-0.0761359	0.0446955	0.984403	0.92669	1.04571
ebi-a-GCST90001842	finn-b-M13_INTERVERTEB	Other intervertebral disc disorders || id:finn-b-M13_INTERVERTEB	CD3 on Naive CD4+ T cell || id:ebi-a-GCST90001842	Weighted mode	4	-0.00902818	0.0190496	0.667907	-0.0463655	0.0283091	0.991012	0.954693	1.02871
ebi-a-GCST90001843	finn-b-M13_INTERVERTEB	Other intervertebral disc disorders || id:finn-b-M13_INTERVERTEB	CD3 on Effector Memory CD4+ T cell || id:ebi-a-GCST90001843	Inverse variance weighted	2	-0.0260121	0.0250201	0.298503	-0.0750516	0.0230273	0.974323	0.927696	1.02329
ebi-a-GCST90001844	finn-b-M13_INTERVERTEB	Other intervertebral disc disorders || id:finn-b-M13_INTERVERTEB	CD3 on Terminally Differentiated CD4+ T cell || id:ebi-a-GCST90001844	Wald ratio	1	-0.028133	0.048228	0.559669	-0.12266	0.0663939	0.972259	0.884564	1.06865
ebi-a-GCST90001845	finn-b-M13_INTERVERTEB	Other intervertebral disc disorders || id:finn-b-M13_INTERVERTEB	CD3 on CD45RA- CD4+ T cell || id:ebi-a-GCST90001845	MR Egger	3	-0.0163991	0.155888	0.933274	-0.32194	0.289142	0.983735	0.724742	1.33528
ebi-a-GCST90001845	finn-b-M13_INTERVERTEB	Other intervertebral disc disorders || id:finn-b-M13_INTERVERTEB	CD3 on CD45RA- CD4+ T cell || id:ebi-a-GCST90001845	Weighted median	3	-0.0068428	0.0232928	0.768931	-0.0524967	0.0388111	0.993181	0.948857	1.03957
ebi-a-GCST90001845	finn-b-M13_INTERVERTEB	Other intervertebral disc disorders || id:finn-b-M13_INTERVERTEB	CD3 on CD45RA- CD4+ T cell || id:ebi-a-GCST90001845	Inverse variance weighted	3	-0.000757129	0.0246916	0.975538	-0.0491527	0.0476384	0.999243	0.952036	1.04879
ebi-a-GCST90001845	finn-b-M13_INTERVERTEB	Other intervertebral disc disorders || id:finn-b-M13_INTERVERTEB	CD3 on CD45RA- CD4+ T cell || id:ebi-a-GCST90001845	Simple mode	3	-0.0249498	0.0358144	0.558105	-0.0951461	0.0452465	0.975359	0.90924	1.04629
ebi-a-GCST90001845	finn-b-M13_INTERVERTEB	Other intervertebral disc disorders || id:finn-b-M13_INTERVERTEB	CD3 on CD45RA- CD4+ T cell || id:ebi-a-GCST90001845	Weighted mode	3	-0.018704	0.0270711	0.561031	-0.0717634	0.0343553	0.98147	0.930751	1.03495
ebi-a-GCST90001846	finn-b-M13_INTERVERTEB	Other intervertebral disc disorders || id:finn-b-M13_INTERVERTEB	CD3 on Central Memory CD8+ T cell || id:ebi-a-GCST90001846	Inverse variance weighted	2	-0.021056	0.0287834	0.464454	-0.0774714	0.0353595	0.979164	0.925453	1.03599
ebi-a-GCST90001847	finn-b-M13_INTERVERTEB	Other intervertebral disc disorders || id:finn-b-M13_INTERVERTEB	CD3 on HLA DR+ T cell || id:ebi-a-GCST90001847	Inverse variance weighted	2	-0.0236009	0.0301242	0.43336	-0.0826443	0.0354424	0.976675	0.920679	1.03608
ebi-a-GCST90001848	finn-b-M13_INTERVERTEB	Other intervertebral disc disorders || id:finn-b-M13_INTERVERTEB	CD3 on Natural Killer T || id:ebi-a-GCST90001848	Inverse variance weighted	2	-0.0847956	0.064024	0.185359	-0.210283	0.0406914	0.9187	0.810355	1.04153
ebi-a-GCST90001849	finn-b-M13_INTERVERTEB	Other intervertebral disc disorders || id:finn-b-M13_INTERVERTEB	CD3 on HLA DR+ CD4+ T cell || id:ebi-a-GCST90001849	Inverse variance weighted	2	-0.0156371	0.0284839	0.583019	-0.0714657	0.0401914	0.984484	0.931028	1.04101
ebi-a-GCST90001850	finn-b-M13_INTERVERTEB	Other intervertebral disc disorders || id:finn-b-M13_INTERVERTEB	CD3 on HLA DR+ CD8+ T cell || id:ebi-a-GCST90001850	Wald ratio	1	-0.0249554	0.0470588	0.595902	-0.117191	0.0672799	0.975353	0.889416	1.06959
ebi-a-GCST90001851	finn-b-M13_INTERVERTEB	Other intervertebral disc disorders || id:finn-b-M13_INTERVERTEB	CD3 on T cell || id:ebi-a-GCST90001851	MR Egger	3	0.0328637	0.156245	0.868021	-0.273377	0.339105	1.03341	0.760806	1.40369
ebi-a-GCST90001851	finn-b-M13_INTERVERTEB	Other intervertebral disc disorders || id:finn-b-M13_INTERVERTEB	CD3 on T cell || id:ebi-a-GCST90001851	Weighted median	3	-0.0158715	0.028101	0.57221	-0.0709495	0.0392066	0.984254	0.931509	1.03999
ebi-a-GCST90001851	finn-b-M13_INTERVERTEB	Other intervertebral disc disorders || id:finn-b-M13_INTERVERTEB	CD3 on T cell || id:ebi-a-GCST90001851	Inverse variance weighted	3	-0.00532138	0.0311511	0.864362	-0.0663775	0.0557347	0.994693	0.935778	1.05732
ebi-a-GCST90001851	finn-b-M13_INTERVERTEB	Other intervertebral disc disorders || id:finn-b-M13_INTERVERTEB	CD3 on T cell || id:ebi-a-GCST90001851	Simple mode	3	-0.036478	0.040393	0.4618	-0.115648	0.0426923	0.964179	0.890788	1.04362
ebi-a-GCST90001851	finn-b-M13_INTERVERTEB	Other intervertebral disc disorders || id:finn-b-M13_INTERVERTEB	CD3 on T cell || id:ebi-a-GCST90001851	Weighted mode	3	-0.0268347	0.032345	0.494	-0.090231	0.0365615	0.973522	0.91372	1.03724
ebi-a-GCST90001852	finn-b-M13_INTERVERTEB	Other intervertebral disc disorders || id:finn-b-M13_INTERVERTEB	CD3 on CD39+ resting CD4 regulatory T cell || id:ebi-a-GCST90001852	Wald ratio	1	-0.0223583	0.0404288	0.580243	-0.101599	0.0568821	0.97789	0.903392	1.05853
ebi-a-GCST90001853	finn-b-M13_INTERVERTEB	Other intervertebral disc disorders || id:finn-b-M13_INTERVERTEB	CD3 on activated CD4 regulatory T cell || id:ebi-a-GCST90001853	MR Egger	4	-0.00835553	0.0976093	0.939581	-0.19967	0.182959	0.991679	0.819001	1.20076
ebi-a-GCST90001853	finn-b-M13_INTERVERTEB	Other intervertebral disc disorders || id:finn-b-M13_INTERVERTEB	CD3 on activated CD4 regulatory T cell || id:ebi-a-GCST90001853	Weighted median	4	-0.0167529	0.0196918	0.394905	-0.0553489	0.021843	0.983387	0.946155	1.02208
ebi-a-GCST90001853	finn-b-M13_INTERVERTEB	Other intervertebral disc disorders || id:finn-b-M13_INTERVERTEB	CD3 on activated CD4 regulatory T cell || id:ebi-a-GCST90001853	Inverse variance weighted	4	-0.0168288	0.026075	0.518669	-0.0679359	0.0342783	0.983312	0.93432	1.03487
ebi-a-GCST90001853	finn-b-M13_INTERVERTEB	Other intervertebral disc disorders || id:finn-b-M13_INTERVERTEB	CD3 on activated CD4 regulatory T cell || id:ebi-a-GCST90001853	Simple mode	4	-0.0150129	0.0322414	0.673194	-0.078206	0.0481802	0.985099	0.924774	1.04936
ebi-a-GCST90001853	finn-b-M13_INTERVERTEB	Other intervertebral disc disorders || id:finn-b-M13_INTERVERTEB	CD3 on activated CD4 regulatory T cell || id:ebi-a-GCST90001853	Weighted mode	4	-0.0150129	0.0200836	0.509009	-0.0543769	0.024351	0.985099	0.947075	1.02465
ebi-a-GCST90001854	finn-b-M13_INTERVERTEB	Other intervertebral disc disorders || id:finn-b-M13_INTERVERTEB	CD3 on CD39+ activated CD4 regulatory T cell || id:ebi-a-GCST90001854	MR Egger	5	-0.00625042	0.0610275	0.924886	-0.125864	0.113363	0.993769	0.881735	1.12004
ebi-a-GCST90001854	finn-b-M13_INTERVERTEB	Other intervertebral disc disorders || id:finn-b-M13_INTERVERTEB	CD3 on CD39+ activated CD4 regulatory T cell || id:ebi-a-GCST90001854	Weighted median	5	-0.0181379	0.0198	0.359637	-0.0569459	0.0206701	0.982026	0.944645	1.02089
ebi-a-GCST90001854	finn-b-M13_INTERVERTEB	Other intervertebral disc disorders || id:finn-b-M13_INTERVERTEB	CD3 on CD39+ activated CD4 regulatory T cell || id:ebi-a-GCST90001854	Inverse variance weighted	5	-0.0128669	0.023789	0.588592	-0.0594934	0.0337596	0.987215	0.942242	1.03434
ebi-a-GCST90001854	finn-b-M13_INTERVERTEB	Other intervertebral disc disorders || id:finn-b-M13_INTERVERTEB	CD3 on CD39+ activated CD4 regulatory T cell || id:ebi-a-GCST90001854	Simple mode	5	-0.0359651	0.0402735	0.422317	-0.114901	0.042971	0.964674	0.891454	1.04391
ebi-a-GCST90001854	finn-b-M13_INTERVERTEB	Other intervertebral disc disorders || id:finn-b-M13_INTERVERTEB	CD3 on CD39+ activated CD4 regulatory T cell || id:ebi-a-GCST90001854	Weighted mode	5	-0.0198375	0.0225438	0.428575	-0.0640234	0.0243483	0.980358	0.937983	1.02465
ebi-a-GCST90001855	finn-b-M13_INTERVERTEB	Other intervertebral disc disorders || id:finn-b-M13_INTERVERTEB	CD3 on secreting CD4 regulatory T cell || id:ebi-a-GCST90001855	MR Egger	3	-0.00536074	0.0712774	0.95221	-0.145064	0.134343	0.994654	0.864967	1.14378
ebi-a-GCST90001855	finn-b-M13_INTERVERTEB	Other intervertebral disc disorders || id:finn-b-M13_INTERVERTEB	CD3 on secreting CD4 regulatory T cell || id:ebi-a-GCST90001855	Weighted median	3	-0.0176155	0.0202862	0.385203	-0.0573765	0.0221454	0.982539	0.944239	1.02239
ebi-a-GCST90001855	finn-b-M13_INTERVERTEB	Other intervertebral disc disorders || id:finn-b-M13_INTERVERTEB	CD3 on secreting CD4 regulatory T cell || id:ebi-a-GCST90001855	Inverse variance weighted	3	-0.0175211	0.0191238	0.359567	-0.0550038	0.0199617	0.982632	0.946482	1.02016
ebi-a-GCST90001855	finn-b-M13_INTERVERTEB	Other intervertebral disc disorders || id:finn-b-M13_INTERVERTEB	CD3 on secreting CD4 regulatory T cell || id:ebi-a-GCST90001855	Simple mode	3	-0.0285158	0.0293468	0.433704	-0.0860355	0.0290039	0.971887	0.917562	1.02943
ebi-a-GCST90001855	finn-b-M13_INTERVERTEB	Other intervertebral disc disorders || id:finn-b-M13_INTERVERTEB	CD3 on secreting CD4 regulatory T cell || id:ebi-a-GCST90001855	Weighted mode	3	-0.0144614	0.0208309	0.559337	-0.05529	0.0263671	0.985643	0.946211	1.02672
ebi-a-GCST90001856	finn-b-M13_INTERVERTEB	Other intervertebral disc disorders || id:finn-b-M13_INTERVERTEB	CD3 on CD39+ secreting CD4 regulatory T cell || id:ebi-a-GCST90001856	MR Egger	3	0.00868012	0.0876879	0.937186	-0.163188	0.180548	1.00872	0.849431	1.19787
ebi-a-GCST90001856	finn-b-M13_INTERVERTEB	Other intervertebral disc disorders || id:finn-b-M13_INTERVERTEB	CD3 on CD39+ secreting CD4 regulatory T cell || id:ebi-a-GCST90001856	Weighted median	3	-0.0161103	0.0220163	0.464325	-0.0592624	0.0270417	0.984019	0.942459	1.02741
ebi-a-GCST90001856	finn-b-M13_INTERVERTEB	Other intervertebral disc disorders || id:finn-b-M13_INTERVERTEB	CD3 on CD39+ secreting CD4 regulatory T cell || id:ebi-a-GCST90001856	Inverse variance weighted	3	-0.0140113	0.0214478	0.513579	-0.0560491	0.0280264	0.986086	0.945493	1.02842
ebi-a-GCST90001856	finn-b-M13_INTERVERTEB	Other intervertebral disc disorders || id:finn-b-M13_INTERVERTEB	CD3 on CD39+ secreting CD4 regulatory T cell || id:ebi-a-GCST90001856	Simple mode	3	-0.0228893	0.0310117	0.537318	-0.0836723	0.0378936	0.977371	0.919733	1.03862
ebi-a-GCST90001856	finn-b-M13_INTERVERTEB	Other intervertebral disc disorders || id:finn-b-M13_INTERVERTEB	CD3 on CD39+ secreting CD4 regulatory T cell || id:ebi-a-GCST90001856	Weighted mode	3	-0.0172601	0.0242027	0.549737	-0.0646973	0.0301771	0.982888	0.937351	1.03064
ebi-a-GCST90001857	finn-b-M13_INTERVERTEB	Other intervertebral disc disorders || id:finn-b-M13_INTERVERTEB	CD3 on activated & secreting CD4 regulatory T cell || id:ebi-a-GCST90001857	MR Egger	4	-0.0159591	0.0940371	0.880851	-0.200272	0.168354	0.984168	0.818508	1.18335
ebi-a-GCST90001857	finn-b-M13_INTERVERTEB	Other intervertebral disc disorders || id:finn-b-M13_INTERVERTEB	CD3 on activated & secreting CD4 regulatory T cell || id:ebi-a-GCST90001857	Weighted median	4	-0.0168863	0.0192856	0.381254	-0.0546861	0.0209135	0.983256	0.946782	1.02113
ebi-a-GCST90001857	finn-b-M13_INTERVERTEB	Other intervertebral disc disorders || id:finn-b-M13_INTERVERTEB	CD3 on activated & secreting CD4 regulatory T cell || id:ebi-a-GCST90001857	Inverse variance weighted	4	-0.0174397	0.0255154	0.494293	-0.0674499	0.0325705	0.982711	0.934775	1.03311
ebi-a-GCST90001857	finn-b-M13_INTERVERTEB	Other intervertebral disc disorders || id:finn-b-M13_INTERVERTEB	CD3 on activated & secreting CD4 regulatory T cell || id:ebi-a-GCST90001857	Simple mode	4	-0.0168729	0.0335891	0.649987	-0.0827076	0.0489617	0.983269	0.92062	1.05018
ebi-a-GCST90001857	finn-b-M13_INTERVERTEB	Other intervertebral disc disorders || id:finn-b-M13_INTERVERTEB	CD3 on activated & secreting CD4 regulatory T cell || id:ebi-a-GCST90001857	Weighted mode	4	-0.0146812	0.0209635	0.534153	-0.0557696	0.0264073	0.985426	0.945757	1.02676
ebi-a-GCST90001858	finn-b-M13_INTERVERTEB	Other intervertebral disc disorders || id:finn-b-M13_INTERVERTEB	CD3 on CD45RA+ CD4+ T cell || id:ebi-a-GCST90001858	MR Egger	5	0.0119587	0.0386915	0.777484	-0.0638767	0.0877942	1.01203	0.938121	1.09176
ebi-a-GCST90001858	finn-b-M13_INTERVERTEB	Other intervertebral disc disorders || id:finn-b-M13_INTERVERTEB	CD3 on CD45RA+ CD4+ T cell || id:ebi-a-GCST90001858	Weighted median	5	-0.0110238	0.0187155	0.55585	-0.0477062	0.0256587	0.989037	0.953414	1.02599
ebi-a-GCST90001858	finn-b-M13_INTERVERTEB	Other intervertebral disc disorders || id:finn-b-M13_INTERVERTEB	CD3 on CD45RA+ CD4+ T cell || id:ebi-a-GCST90001858	Inverse variance weighted	5	-0.00312743	0.0159763	0.844803	-0.034441	0.0281861	0.996877	0.966145	1.02859
ebi-a-GCST90001858	finn-b-M13_INTERVERTEB	Other intervertebral disc disorders || id:finn-b-M13_INTERVERTEB	CD3 on CD45RA+ CD4+ T cell || id:ebi-a-GCST90001858	Simple mode	5	-0.0141988	0.0315107	0.675621	-0.0759599	0.0475622	0.985902	0.926853	1.04871
ebi-a-GCST90001858	finn-b-M13_INTERVERTEB	Other intervertebral disc disorders || id:finn-b-M13_INTERVERTEB	CD3 on CD45RA+ CD4+ T cell || id:ebi-a-GCST90001858	Weighted mode	5	-0.0137752	0.0207083	0.542314	-0.0543635	0.0268131	0.986319	0.947088	1.02718
ebi-a-GCST90001859	finn-b-M13_INTERVERTEB	Other intervertebral disc disorders || id:finn-b-M13_INTERVERTEB	CD3 on CD8+ T cell || id:ebi-a-GCST90001859	Wald ratio	1	-0.0187257	0.0321012	0.559669	-0.081644	0.0441926	0.981449	0.9216	1.04518
ebi-a-GCST90001860	finn-b-M13_INTERVERTEB	Other intervertebral disc disorders || id:finn-b-M13_INTERVERTEB	CD3 on CD39+ CD4+ T cell || id:ebi-a-GCST90001860	MR Egger	4	-0.014228	0.0379749	0.743904	-0.0886589	0.0602028	0.985873	0.915158	1.06205
ebi-a-GCST90001860	finn-b-M13_INTERVERTEB	Other intervertebral disc disorders || id:finn-b-M13_INTERVERTEB	CD3 on CD39+ CD4+ T cell || id:ebi-a-GCST90001860	Weighted median	4	-0.0141648	0.018426	0.442047	-0.0502799	0.0219502	0.985935	0.950963	1.02219
ebi-a-GCST90001860	finn-b-M13_INTERVERTEB	Other intervertebral disc disorders || id:finn-b-M13_INTERVERTEB	CD3 on CD39+ CD4+ T cell || id:ebi-a-GCST90001860	Inverse variance weighted	4	-0.0162525	0.0176623	0.35748	-0.0508706	0.0183657	0.983879	0.950402	1.01854
ebi-a-GCST90001860	finn-b-M13_INTERVERTEB	Other intervertebral disc disorders || id:finn-b-M13_INTERVERTEB	CD3 on CD39+ CD4+ T cell || id:ebi-a-GCST90001860	Simple mode	4	-0.0134146	0.0280863	0.665561	-0.0684638	0.0416346	0.986675	0.933827	1.04251
ebi-a-GCST90001860	finn-b-M13_INTERVERTEB	Other intervertebral disc disorders || id:finn-b-M13_INTERVERTEB	CD3 on CD39+ CD4+ T cell || id:ebi-a-GCST90001860	Weighted mode	4	-0.0140438	0.0204374	0.541335	-0.0541012	0.0260135	0.986054	0.947336	1.02635
ebi-a-GCST90001861	finn-b-M13_INTERVERTEB	Other intervertebral disc disorders || id:finn-b-M13_INTERVERTEB	CD3 on CD28+ CD4+ T cell || id:ebi-a-GCST90001861	Inverse variance weighted	2	0.0033548	0.0379608	0.929578	-0.0710483	0.0777579	1.00336	0.931417	1.08086
ebi-a-GCST90001863	finn-b-M13_INTERVERTEB	Other intervertebral disc disorders || id:finn-b-M13_INTERVERTEB	CD3 on CD28+ CD45RA- CD8+ T cell || id:ebi-a-GCST90001863	MR Egger	4	-0.0431509	0.161693	0.814568	-0.360069	0.273767	0.957767	0.697628	1.31491
ebi-a-GCST90001863	finn-b-M13_INTERVERTEB	Other intervertebral disc disorders || id:finn-b-M13_INTERVERTEB	CD3 on CD28+ CD45RA- CD8+ T cell || id:ebi-a-GCST90001863	Weighted median	4	-0.0240612	0.0312732	0.441663	-0.0853568	0.0372343	0.976226	0.918185	1.03794
ebi-a-GCST90001863	finn-b-M13_INTERVERTEB	Other intervertebral disc disorders || id:finn-b-M13_INTERVERTEB	CD3 on CD28+ CD45RA- CD8+ T cell || id:ebi-a-GCST90001863	Inverse variance weighted	4	-0.0109622	0.0280435	0.695871	-0.0659275	0.044003	0.989098	0.936199	1.04499
ebi-a-GCST90001863	finn-b-M13_INTERVERTEB	Other intervertebral disc disorders || id:finn-b-M13_INTERVERTEB	CD3 on CD28+ CD45RA- CD8+ T cell || id:ebi-a-GCST90001863	Simple mode	4	-0.0181081	0.0398982	0.680754	-0.0963086	0.0600925	0.982055	0.908184	1.06193
ebi-a-GCST90001863	finn-b-M13_INTERVERTEB	Other intervertebral disc disorders || id:finn-b-M13_INTERVERTEB	CD3 on CD28+ CD45RA- CD8+ T cell || id:ebi-a-GCST90001863	Weighted mode	4	-0.0246058	0.0329106	0.508938	-0.0891107	0.039899	0.975694	0.914744	1.04071
ebi-a-GCST90001864	finn-b-M13_INTERVERTEB	Other intervertebral disc disorders || id:finn-b-M13_INTERVERTEB	CD3 on CD28+ CD45RA+ CD8+ T cell || id:ebi-a-GCST90001864	MR Egger	3	0.147038	0.0892679	0.347359	-0.0279275	0.322003	1.1584	0.972459	1.37989
ebi-a-GCST90001864	finn-b-M13_INTERVERTEB	Other intervertebral disc disorders || id:finn-b-M13_INTERVERTEB	CD3 on CD28+ CD45RA+ CD8+ T cell || id:ebi-a-GCST90001864	Weighted median	3	-0.0129862	0.0339642	0.702201	-0.0795562	0.0535837	0.987098	0.923526	1.05505
ebi-a-GCST90001864	finn-b-M13_INTERVERTEB	Other intervertebral disc disorders || id:finn-b-M13_INTERVERTEB	CD3 on CD28+ CD45RA+ CD8+ T cell || id:ebi-a-GCST90001864	Inverse variance weighted	3	0.00306411	0.0363678	0.932855	-0.0682167	0.0743449	1.00307	0.934058	1.07718
ebi-a-GCST90001864	finn-b-M13_INTERVERTEB	Other intervertebral disc disorders || id:finn-b-M13_INTERVERTEB	CD3 on CD28+ CD45RA+ CD8+ T cell || id:ebi-a-GCST90001864	Simple mode	3	-0.0436961	0.0562286	0.518416	-0.153904	0.066512	0.957245	0.857354	1.06877
ebi-a-GCST90001864	finn-b-M13_INTERVERTEB	Other intervertebral disc disorders || id:finn-b-M13_INTERVERTEB	CD3 on CD28+ CD45RA+ CD8+ T cell || id:ebi-a-GCST90001864	Weighted mode	3	-0.0430725	0.0563054	0.524223	-0.153431	0.067286	0.957842	0.85776	1.0696
ebi-a-GCST90001865	finn-b-M13_INTERVERTEB	Other intervertebral disc disorders || id:finn-b-M13_INTERVERTEB	CD3 on CD28- CD8+ T cell || id:ebi-a-GCST90001865	Inverse variance weighted	2	-0.0241619	0.0413368	0.558875	-0.105182	0.0568582	0.976128	0.900161	1.05851
ebi-a-GCST90001866	finn-b-M13_INTERVERTEB	Other intervertebral disc disorders || id:finn-b-M13_INTERVERTEB	CD3 on CD39+ CD8+ T cell || id:ebi-a-GCST90001866	Wald ratio	1	-0.0220252	0.0377574	0.559669	-0.0960297	0.0519794	0.978216	0.908437	1.05335
ebi-a-GCST90001867	finn-b-M13_INTERVERTEB	Other intervertebral disc disorders || id:finn-b-M13_INTERVERTEB	CD3 on CD4+ T cell || id:ebi-a-GCST90001867	Inverse variance weighted	2	0.0404355	0.0513651	0.431155	-0.0602401	0.141111	1.04126	0.941538	1.15155
ebi-a-GCST90001868	finn-b-M13_INTERVERTEB	Other intervertebral disc disorders || id:finn-b-M13_INTERVERTEB	CD3 on CD4 regulatory T cell || id:ebi-a-GCST90001868	MR Egger	3	-0.00409736	0.0709111	0.963256	-0.143083	0.134888	0.995911	0.866682	1.14441
ebi-a-GCST90001868	finn-b-M13_INTERVERTEB	Other intervertebral disc disorders || id:finn-b-M13_INTERVERTEB	CD3 on CD4 regulatory T cell || id:ebi-a-GCST90001868	Weighted median	3	-0.0174552	0.019331	0.366546	-0.0553439	0.0204336	0.982696	0.94616	1.02064
ebi-a-GCST90001868	finn-b-M13_INTERVERTEB	Other intervertebral disc disorders || id:finn-b-M13_INTERVERTEB	CD3 on CD4 regulatory T cell || id:ebi-a-GCST90001868	Inverse variance weighted	3	-0.0171901	0.0188485	0.361762	-0.0541332	0.019753	0.982957	0.947306	1.01995
ebi-a-GCST90001868	finn-b-M13_INTERVERTEB	Other intervertebral disc disorders || id:finn-b-M13_INTERVERTEB	CD3 on CD4 regulatory T cell || id:ebi-a-GCST90001868	Simple mode	3	-0.0288413	0.0286405	0.419961	-0.0849766	0.0272941	0.971571	0.918534	1.02767
ebi-a-GCST90001868	finn-b-M13_INTERVERTEB	Other intervertebral disc disorders || id:finn-b-M13_INTERVERTEB	CD3 on CD4 regulatory T cell || id:ebi-a-GCST90001868	Weighted mode	3	-0.0141631	0.0217367	0.581544	-0.056767	0.0284407	0.985937	0.944814	1.02885
ebi-a-GCST90001869	finn-b-M13_INTERVERTEB	Other intervertebral disc disorders || id:finn-b-M13_INTERVERTEB	CD3 on resting CD4 regulatory T cell || id:ebi-a-GCST90001869	MR Egger	5	-0.0376639	0.0333944	0.341437	-0.103117	0.0277891	0.963037	0.902021	1.02818
ebi-a-GCST90001869	finn-b-M13_INTERVERTEB	Other intervertebral disc disorders || id:finn-b-M13_INTERVERTEB	CD3 on resting CD4 regulatory T cell || id:ebi-a-GCST90001869	Weighted median	5	-0.0217718	0.0234213	0.352593	-0.0676776	0.024134	0.978464	0.934562	1.02443
ebi-a-GCST90001869	finn-b-M13_INTERVERTEB	Other intervertebral disc disorders || id:finn-b-M13_INTERVERTEB	CD3 on resting CD4 regulatory T cell || id:ebi-a-GCST90001869	Inverse variance weighted	5	-0.0121743	0.0200818	0.544357	-0.0515346	0.0271859	0.987899	0.949771	1.02756
ebi-a-GCST90001869	finn-b-M13_INTERVERTEB	Other intervertebral disc disorders || id:finn-b-M13_INTERVERTEB	CD3 on resting CD4 regulatory T cell || id:ebi-a-GCST90001869	Simple mode	5	-0.0229767	0.031229	0.502697	-0.0841855	0.0382321	0.977285	0.919261	1.03897
ebi-a-GCST90001869	finn-b-M13_INTERVERTEB	Other intervertebral disc disorders || id:finn-b-M13_INTERVERTEB	CD3 on resting CD4 regulatory T cell || id:ebi-a-GCST90001869	Weighted mode	5	-0.0226632	0.0236442	0.392086	-0.0690059	0.0236795	0.977592	0.933321	1.02396
ebi-a-GCST90001870	finn-b-M13_INTERVERTEB	Other intervertebral disc disorders || id:finn-b-M13_INTERVERTEB	CD34 on Hematopoietic Stem Cell || id:ebi-a-GCST90001870	MR Egger	4	0.205226	0.257664	0.509275	-0.299796	0.710248	1.2278	0.740969	2.0345
ebi-a-GCST90001870	finn-b-M13_INTERVERTEB	Other intervertebral disc disorders || id:finn-b-M13_INTERVERTEB	CD34 on Hematopoietic Stem Cell || id:ebi-a-GCST90001870	Weighted median	4	-0.0208241	0.0363433	0.566655	-0.092057	0.0504087	0.979391	0.912053	1.0517
ebi-a-GCST90001870	finn-b-M13_INTERVERTEB	Other intervertebral disc disorders || id:finn-b-M13_INTERVERTEB	CD34 on Hematopoietic Stem Cell || id:ebi-a-GCST90001870	Inverse variance weighted	4	-0.0143216	0.0454003	0.752419	-0.103306	0.074663	0.98578	0.901851	1.07752
ebi-a-GCST90001870	finn-b-M13_INTERVERTEB	Other intervertebral disc disorders || id:finn-b-M13_INTERVERTEB	CD34 on Hematopoietic Stem Cell || id:ebi-a-GCST90001870	Simple mode	4	-0.0457892	0.0574594	0.483751	-0.15841	0.0668313	0.955243	0.8535	1.06912
ebi-a-GCST90001870	finn-b-M13_INTERVERTEB	Other intervertebral disc disorders || id:finn-b-M13_INTERVERTEB	CD34 on Hematopoietic Stem Cell || id:ebi-a-GCST90001870	Weighted mode	4	-0.0247934	0.0459502	0.626968	-0.114856	0.0652689	0.975511	0.891495	1.06745
ebi-a-GCST90001871	finn-b-M13_INTERVERTEB	Other intervertebral disc disorders || id:finn-b-M13_INTERVERTEB	HVEM on T cell || id:ebi-a-GCST90001871	Wald ratio	1	0.0565642	0.0405028	0.162548	-0.0228212	0.13595	1.05819	0.977437	1.14562
ebi-a-GCST90001872	finn-b-M13_INTERVERTEB	Other intervertebral disc disorders || id:finn-b-M13_INTERVERTEB	HVEM on naive CD8+ T cell || id:ebi-a-GCST90001872	Inverse variance weighted	2	0.0164204	0.0462758	0.722711	-0.0742801	0.107121	1.01656	0.928412	1.11307
ebi-a-GCST90001873	finn-b-M13_INTERVERTEB	Other intervertebral disc disorders || id:finn-b-M13_INTERVERTEB	HVEM on Effector Memory CD8+ T cell || id:ebi-a-GCST90001873	Wald ratio	1	0.0567028	0.040602	0.162548	-0.0228771	0.136283	1.05834	0.977383	1.14601
ebi-a-GCST90001875	finn-b-M13_INTERVERTEB	Other intervertebral disc disorders || id:finn-b-M13_INTERVERTEB	HVEM on CD4+ T cell || id:ebi-a-GCST90001875	Wald ratio	1	0.0553279	0.0396175	0.162548	-0.0223224	0.132978	1.05689	0.977925	1.14223
ebi-a-GCST90001876	finn-b-M13_INTERVERTEB	Other intervertebral disc disorders || id:finn-b-M13_INTERVERTEB	HVEM on Central Memory CD4+ T cell || id:ebi-a-GCST90001876	Wald ratio	1	0.0567028	0.040602	0.162548	-0.0228771	0.136283	1.05834	0.977383	1.14601
ebi-a-GCST90001877	finn-b-M13_INTERVERTEB	Other intervertebral disc disorders || id:finn-b-M13_INTERVERTEB	HVEM on naive CD4+ T cell || id:ebi-a-GCST90001877	Wald ratio	1	0.0503221	0.0466989	0.281218	-0.0412077	0.141852	1.05161	0.95963	1.15241
ebi-a-GCST90001878	finn-b-M13_INTERVERTEB	Other intervertebral disc disorders || id:finn-b-M13_INTERVERTEB	HVEM on Effector Memory CD4+ T cell || id:ebi-a-GCST90001878	Wald ratio	1	0.03678	0.0402498	0.360826	-0.0421096	0.11567	1.03746	0.958765	1.12262
ebi-a-GCST90001879	finn-b-M13_INTERVERTEB	Other intervertebral disc disorders || id:finn-b-M13_INTERVERTEB	HVEM on Terminally Differentiated CD4+ T cell || id:ebi-a-GCST90001879	Wald ratio	1	0.0671704	0.0486986	0.167799	-0.0282788	0.16262	1.06948	0.972117	1.17659
ebi-a-GCST90001880	finn-b-M13_INTERVERTEB	Other intervertebral disc disorders || id:finn-b-M13_INTERVERTEB	HVEM on CD45RA- CD4+ T cell || id:ebi-a-GCST90001880	Wald ratio	1	0.0539281	0.0386152	0.162548	-0.0217577	0.129614	1.05541	0.978477	1.13839
ebi-a-GCST90001881	finn-b-M13_INTERVERTEB	Other intervertebral disc disorders || id:finn-b-M13_INTERVERTEB	HVEM on CD8+ T cell || id:ebi-a-GCST90001881	Wald ratio	1	0.0619195	0.0448916	0.167799	-0.0260681	0.149907	1.06388	0.974269	1.16173
ebi-a-GCST90001882	finn-b-M13_INTERVERTEB	Other intervertebral disc disorders || id:finn-b-M13_INTERVERTEB	HVEM on Central Memory CD8+ T cell || id:ebi-a-GCST90001882	Wald ratio	1	0.0523933	0.0375162	0.162548	-0.0211384	0.125925	1.05379	0.979083	1.1342
ebi-a-GCST90001883	finn-b-M13_INTERVERTEB	Other intervertebral disc disorders || id:finn-b-M13_INTERVERTEB	CD16-CD56 on Natural Killer T || id:ebi-a-GCST90001883	MR Egger	5	0.0398761	0.0687642	0.602667	-0.0949018	0.174654	1.04068	0.909462	1.19083
ebi-a-GCST90001883	finn-b-M13_INTERVERTEB	Other intervertebral disc disorders || id:finn-b-M13_INTERVERTEB	CD16-CD56 on Natural Killer T || id:ebi-a-GCST90001883	Weighted median	5	-0.00542555	0.0314506	0.863036	-0.0670688	0.0562177	0.994589	0.935131	1.05783
ebi-a-GCST90001883	finn-b-M13_INTERVERTEB	Other intervertebral disc disorders || id:finn-b-M13_INTERVERTEB	CD16-CD56 on Natural Killer T || id:ebi-a-GCST90001883	Inverse variance weighted	5	-0.000649178	0.026991	0.980811	-0.0535516	0.0522532	0.999351	0.947857	1.05364
ebi-a-GCST90001883	finn-b-M13_INTERVERTEB	Other intervertebral disc disorders || id:finn-b-M13_INTERVERTEB	CD16-CD56 on Natural Killer T || id:ebi-a-GCST90001883	Simple mode	5	0.00197973	0.0404576	0.963318	-0.0773171	0.0812766	1.00198	0.925596	1.08467
ebi-a-GCST90001883	finn-b-M13_INTERVERTEB	Other intervertebral disc disorders || id:finn-b-M13_INTERVERTEB	CD16-CD56 on Natural Killer T || id:ebi-a-GCST90001883	Weighted mode	5	-0.00645125	0.0331391	0.855138	-0.0714039	0.0585014	0.99357	0.931086	1.06025
ebi-a-GCST90001884	finn-b-M13_INTERVERTEB	Other intervertebral disc disorders || id:finn-b-M13_INTERVERTEB	CD16-CD56 on Natural Killer || id:ebi-a-GCST90001884	MR Egger	8	0.083059	0.0467751	0.126123	-0.0086201	0.174738	1.08661	0.991417	1.19093
ebi-a-GCST90001884	finn-b-M13_INTERVERTEB	Other intervertebral disc disorders || id:finn-b-M13_INTERVERTEB	CD16-CD56 on Natural Killer || id:ebi-a-GCST90001884	Weighted median	8	-0.0025345	0.0265767	0.924025	-0.0546249	0.0495559	0.997469	0.94684	1.0508
ebi-a-GCST90001884	finn-b-M13_INTERVERTEB	Other intervertebral disc disorders || id:finn-b-M13_INTERVERTEB	CD16-CD56 on Natural Killer || id:ebi-a-GCST90001884	Inverse variance weighted	8	0.00568257	0.0201548	0.777985	-0.0338208	0.0451859	1.0057	0.966745	1.04622
ebi-a-GCST90001884	finn-b-M13_INTERVERTEB	Other intervertebral disc disorders || id:finn-b-M13_INTERVERTEB	CD16-CD56 on Natural Killer || id:ebi-a-GCST90001884	Simple mode	8	-0.0317709	0.0380311	0.431084	-0.106312	0.0427701	0.968729	0.899144	1.0437
ebi-a-GCST90001884	finn-b-M13_INTERVERTEB	Other intervertebral disc disorders || id:finn-b-M13_INTERVERTEB	CD16-CD56 on Natural Killer || id:ebi-a-GCST90001884	Weighted mode	8	-0.0106469	0.0304042	0.736505	-0.0702392	0.0489454	0.98941	0.932171	1.05016
ebi-a-GCST90001885	finn-b-M13_INTERVERTEB	Other intervertebral disc disorders || id:finn-b-M13_INTERVERTEB	CD16-CD56 on HLA DR+ Natural Killer || id:ebi-a-GCST90001885	Inverse variance weighted	2	0.0667026	0.0700731	0.341148	-0.0706407	0.204046	1.06898	0.931797	1.22635
ebi-a-GCST90001886	finn-b-M13_INTERVERTEB	Other intervertebral disc disorders || id:finn-b-M13_INTERVERTEB	CD28 on CD39+ activated CD4 regulatory T cell || id:ebi-a-GCST90001886	MR Egger	3	-0.0120078	0.41696	0.981671	-0.82925	0.805235	0.988064	0.436376	2.23722
ebi-a-GCST90001886	finn-b-M13_INTERVERTEB	Other intervertebral disc disorders || id:finn-b-M13_INTERVERTEB	CD28 on CD39+ activated CD4 regulatory T cell || id:ebi-a-GCST90001886	Weighted median	3	-0.0285783	0.0487619	0.557823	-0.124152	0.066995	0.971826	0.883246	1.06929
ebi-a-GCST90001886	finn-b-M13_INTERVERTEB	Other intervertebral disc disorders || id:finn-b-M13_INTERVERTEB	CD28 on CD39+ activated CD4 regulatory T cell || id:ebi-a-GCST90001886	Inverse variance weighted	3	0.0385859	0.0611195	0.527832	-0.0812083	0.15838	1.03934	0.922002	1.17161
ebi-a-GCST90001886	finn-b-M13_INTERVERTEB	Other intervertebral disc disorders || id:finn-b-M13_INTERVERTEB	CD28 on CD39+ activated CD4 regulatory T cell || id:ebi-a-GCST90001886	Simple mode	3	-0.0392116	0.0732974	0.64619	-0.182874	0.104451	0.961547	0.832873	1.1101
ebi-a-GCST90001886	finn-b-M13_INTERVERTEB	Other intervertebral disc disorders || id:finn-b-M13_INTERVERTEB	CD28 on CD39+ activated CD4 regulatory T cell || id:ebi-a-GCST90001886	Weighted mode	3	-0.0431878	0.0924639	0.686388	-0.224417	0.138041	0.957731	0.798982	1.14802
ebi-a-GCST90001887	finn-b-M13_INTERVERTEB	Other intervertebral disc disorders || id:finn-b-M13_INTERVERTEB	CD28 on secreting CD4 regulatory T cell || id:ebi-a-GCST90001887	MR Egger	3	0.072776	0.0802422	0.531038	-0.0844987	0.230051	1.07549	0.918973	1.25866
ebi-a-GCST90001887	finn-b-M13_INTERVERTEB	Other intervertebral disc disorders || id:finn-b-M13_INTERVERTEB	CD28 on secreting CD4 regulatory T cell || id:ebi-a-GCST90001887	Weighted median	3	-0.00602416	0.0381025	0.874375	-0.0807051	0.0686568	0.993994	0.922466	1.07107
ebi-a-GCST90001887	finn-b-M13_INTERVERTEB	Other intervertebral disc disorders || id:finn-b-M13_INTERVERTEB	CD28 on secreting CD4 regulatory T cell || id:ebi-a-GCST90001887	Inverse variance weighted	3	-0.00977404	0.0357098	0.784309	-0.0797653	0.0602172	0.990274	0.923333	1.06207
ebi-a-GCST90001887	finn-b-M13_INTERVERTEB	Other intervertebral disc disorders || id:finn-b-M13_INTERVERTEB	CD28 on secreting CD4 regulatory T cell || id:ebi-a-GCST90001887	Simple mode	3	-0.0770357	0.0643647	0.353988	-0.20319	0.0491191	0.925857	0.816123	1.05035
ebi-a-GCST90001887	finn-b-M13_INTERVERTEB	Other intervertebral disc disorders || id:finn-b-M13_INTERVERTEB	CD28 on secreting CD4 regulatory T cell || id:ebi-a-GCST90001887	Weighted mode	3	0.0100074	0.0408457	0.829297	-0.0700501	0.090065	1.01006	0.932347	1.09425
ebi-a-GCST90001888	finn-b-M13_INTERVERTEB	Other intervertebral disc disorders || id:finn-b-M13_INTERVERTEB	CD28 on CD39+ secreting CD4 regulatory T cell || id:ebi-a-GCST90001888	Inverse variance weighted	2	0.0836531	0.0279616	0.00277421	0.0288483	0.138458	1.08725	1.02927	1.1485
ebi-a-GCST90001889	finn-b-M13_INTERVERTEB	Other intervertebral disc disorders || id:finn-b-M13_INTERVERTEB	CD28 on activated & secreting CD4 regulatory T cell || id:ebi-a-GCST90001889	Wald ratio	1	0.0188864	0.0429237	0.659937	-0.0652441	0.103017	1.01907	0.936839	1.10851
ebi-a-GCST90001890	finn-b-M13_INTERVERTEB	Other intervertebral disc disorders || id:finn-b-M13_INTERVERTEB	CD28 on CD45RA+ CD4+ T cell || id:ebi-a-GCST90001890	Inverse variance weighted	2	0.0165509	0.0321654	0.606863	-0.0464933	0.0795951	1.01669	0.954571	1.08285
ebi-a-GCST90001891	finn-b-M13_INTERVERTEB	Other intervertebral disc disorders || id:finn-b-M13_INTERVERTEB	CD28 on CD45RA- CD4 not regulatory T cell || id:ebi-a-GCST90001891	MR Egger	3	0.0617568	0.0710706	0.544567	-0.0775416	0.201055	1.0637	0.925389	1.22269
ebi-a-GCST90001891	finn-b-M13_INTERVERTEB	Other intervertebral disc disorders || id:finn-b-M13_INTERVERTEB	CD28 on CD45RA- CD4 not regulatory T cell || id:ebi-a-GCST90001891	Weighted median	3	-0.00530979	0.0326652	0.870871	-0.0693337	0.0587141	0.994704	0.933015	1.06047
ebi-a-GCST90001891	finn-b-M13_INTERVERTEB	Other intervertebral disc disorders || id:finn-b-M13_INTERVERTEB	CD28 on CD45RA- CD4 not regulatory T cell || id:ebi-a-GCST90001891	Inverse variance weighted	3	-0.0050606	0.0322767	0.875412	-0.0683229	0.0582017	0.994952	0.933959	1.05993
ebi-a-GCST90001891	finn-b-M13_INTERVERTEB	Other intervertebral disc disorders || id:finn-b-M13_INTERVERTEB	CD28 on CD45RA- CD4 not regulatory T cell || id:ebi-a-GCST90001891	Simple mode	3	-0.0669424	0.0605991	0.384417	-0.185717	0.0518318	0.935249	0.830509	1.0532
ebi-a-GCST90001891	finn-b-M13_INTERVERTEB	Other intervertebral disc disorders || id:finn-b-M13_INTERVERTEB	CD28 on CD45RA- CD4 not regulatory T cell || id:ebi-a-GCST90001891	Weighted mode	3	0.0151363	0.0384689	0.731958	-0.0602628	0.0905353	1.01525	0.941517	1.09476
ebi-a-GCST90001892	finn-b-M13_INTERVERTEB	Other intervertebral disc disorders || id:finn-b-M13_INTERVERTEB	CD28 on CD39+ CD4+ T cell || id:ebi-a-GCST90001892	MR Egger	5	0.122095	0.0415743	0.0606669	0.0406096	0.203581	1.12986	1.04145	1.22578
ebi-a-GCST90001892	finn-b-M13_INTERVERTEB	Other intervertebral disc disorders || id:finn-b-M13_INTERVERTEB	CD28 on CD39+ CD4+ T cell || id:ebi-a-GCST90001892	Weighted median	5	0.0479478	0.0214202	0.0251923	0.00596426	0.0899313	1.04912	1.00598	1.0941
ebi-a-GCST90001892	finn-b-M13_INTERVERTEB	Other intervertebral disc disorders || id:finn-b-M13_INTERVERTEB	CD28 on CD39+ CD4+ T cell || id:ebi-a-GCST90001892	Inverse variance weighted	5	0.0418394	0.024201	0.08384	-0.0055946	0.0892733	1.04273	0.994421	1.09338
ebi-a-GCST90001892	finn-b-M13_INTERVERTEB	Other intervertebral disc disorders || id:finn-b-M13_INTERVERTEB	CD28 on CD39+ CD4+ T cell || id:ebi-a-GCST90001892	Simple mode	5	0.00555414	0.0478812	0.913244	-0.088293	0.0994013	1.00557	0.915493	1.10451
ebi-a-GCST90001892	finn-b-M13_INTERVERTEB	Other intervertebral disc disorders || id:finn-b-M13_INTERVERTEB	CD28 on CD39+ CD4+ T cell || id:ebi-a-GCST90001892	Weighted mode	5	0.0545571	0.0210487	0.0605594	0.0133017	0.0958125	1.05607	1.01339	1.10055
ebi-a-GCST90001893	finn-b-M13_INTERVERTEB	Other intervertebral disc disorders || id:finn-b-M13_INTERVERTEB	CD28 on CD28+ CD45RA- CD8+ T cell || id:ebi-a-GCST90001893	Wald ratio	1	0.0159029	0.0366185	0.664081	-0.0558694	0.0876752	1.01603	0.945663	1.09163
ebi-a-GCST90001894	finn-b-M13_INTERVERTEB	Other intervertebral disc disorders || id:finn-b-M13_INTERVERTEB	CD28 on CD28+ CD4+ T cell || id:ebi-a-GCST90001894	Inverse variance weighted	2	0.0314383	0.0337634	0.351783	-0.0347379	0.0976146	1.03194	0.965859	1.10254
ebi-a-GCST90001896	finn-b-M13_INTERVERTEB	Other intervertebral disc disorders || id:finn-b-M13_INTERVERTEB	CD28 on CD28+ CD45RA+ CD8+ T cell || id:ebi-a-GCST90001896	MR Egger	3	0.0717708	0.141764	0.701647	-0.206086	0.349627	1.07441	0.813763	1.41854
ebi-a-GCST90001896	finn-b-M13_INTERVERTEB	Other intervertebral disc disorders || id:finn-b-M13_INTERVERTEB	CD28 on CD28+ CD45RA+ CD8+ T cell || id:ebi-a-GCST90001896	Weighted median	3	0.00361725	0.0305347	0.9057	-0.0562307	0.0634652	1.00362	0.945321	1.06552
ebi-a-GCST90001896	finn-b-M13_INTERVERTEB	Other intervertebral disc disorders || id:finn-b-M13_INTERVERTEB	CD28 on CD28+ CD45RA+ CD8+ T cell || id:ebi-a-GCST90001896	Inverse variance weighted	3	0.00348034	0.029222	0.905196	-0.0537947	0.0607554	1.00349	0.947627	1.06264
ebi-a-GCST90001896	finn-b-M13_INTERVERTEB	Other intervertebral disc disorders || id:finn-b-M13_INTERVERTEB	CD28 on CD28+ CD45RA+ CD8+ T cell || id:ebi-a-GCST90001896	Simple mode	3	-0.0549301	0.0566487	0.434505	-0.165962	0.0561014	0.946551	0.847079	1.0577
ebi-a-GCST90001896	finn-b-M13_INTERVERTEB	Other intervertebral disc disorders || id:finn-b-M13_INTERVERTEB	CD28 on CD28+ CD45RA+ CD8+ T cell || id:ebi-a-GCST90001896	Weighted mode	3	0.0105474	0.0312126	0.767597	-0.0506294	0.0717241	1.0106	0.950631	1.07436
ebi-a-GCST90001897	finn-b-M13_INTERVERTEB	Other intervertebral disc disorders || id:finn-b-M13_INTERVERTEB	CD28 on CD39+ CD8+ T cell || id:ebi-a-GCST90001897	Inverse variance weighted	2	-0.0112394	0.0146475	0.44289	-0.0399485	0.0174698	0.988824	0.960839	1.01762
ebi-a-GCST90001898	finn-b-M13_INTERVERTEB	Other intervertebral disc disorders || id:finn-b-M13_INTERVERTEB	CD28 on CD4+ T cell || id:ebi-a-GCST90001898	Inverse variance weighted	2	0.0333211	0.0357518	0.35133	-0.0367523	0.103395	1.03388	0.963915	1.10893
ebi-a-GCST90001899	finn-b-M13_INTERVERTEB	Other intervertebral disc disorders || id:finn-b-M13_INTERVERTEB	CD28 on CD4 regulatory T cell || id:ebi-a-GCST90001899	Wald ratio	1	0.0234133	0.0493653	0.635296	-0.0733427	0.120169	1.02369	0.929282	1.12769
ebi-a-GCST90001900	finn-b-M13_INTERVERTEB	Other intervertebral disc disorders || id:finn-b-M13_INTERVERTEB	CD28 on resting CD4 regulatory T cell || id:ebi-a-GCST90001900	Wald ratio	1	0.0129244	0.0337577	0.701826	-0.0532407	0.0790895	1.01301	0.948152	1.0823
ebi-a-GCST90001901	finn-b-M13_INTERVERTEB	Other intervertebral disc disorders || id:finn-b-M13_INTERVERTEB	CD28 on CD39+ resting CD4 regulatory T cell || id:ebi-a-GCST90001901	Inverse variance weighted	2	0.050557	0.143464	0.724536	-0.230632	0.331746	1.05186	0.794032	1.3934
ebi-a-GCST90001902	finn-b-M13_INTERVERTEB	Other intervertebral disc disorders || id:finn-b-M13_INTERVERTEB	CD28 on activated CD4 regulatory T cell || id:ebi-a-GCST90001902	Wald ratio	1	0.0214544	0.0487601	0.659937	-0.0741154	0.117024	1.02169	0.928565	1.12415
ebi-a-GCST90001903	finn-b-M13_INTERVERTEB	Other intervertebral disc disorders || id:finn-b-M13_INTERVERTEB	CD86 on myeloid Dendritic Cell || id:ebi-a-GCST90001903	Wald ratio	1	0.02194	0.0357968	0.53994	-0.0482217	0.0921016	1.02218	0.952922	1.09648
ebi-a-GCST90001904	finn-b-M13_INTERVERTEB	Other intervertebral disc disorders || id:finn-b-M13_INTERVERTEB	CD86 on CD62L+ myeloid Dendritic Cell || id:ebi-a-GCST90001904	Wald ratio	1	-0.0411032	0.0313167	0.189351	-0.102484	0.0202776	0.95973	0.902593	1.02048
ebi-a-GCST90001905	finn-b-M13_INTERVERTEB	Other intervertebral disc disorders || id:finn-b-M13_INTERVERTEB	CD86 on monocyte || id:ebi-a-GCST90001905	Wald ratio	1	-0.107418	0.0768215	0.162029	-0.257988	0.0431521	0.89815	0.772604	1.0441
ebi-a-GCST90001906	finn-b-M13_INTERVERTEB	Other intervertebral disc disorders || id:finn-b-M13_INTERVERTEB	CD86 on granulocyte || id:ebi-a-GCST90001906	Inverse variance weighted	2	-0.0139964	0.0894649	0.875681	-0.189348	0.161355	0.986101	0.827499	1.1751
ebi-a-GCST90001907	finn-b-M13_INTERVERTEB	Other intervertebral disc disorders || id:finn-b-M13_INTERVERTEB	CCR7 on naive CD4+ T cell || id:ebi-a-GCST90001907	MR Egger	4	-0.151827	0.0783267	0.192153	-0.305348	0.001693	0.859137	0.736867	1.00169
ebi-a-GCST90001907	finn-b-M13_INTERVERTEB	Other intervertebral disc disorders || id:finn-b-M13_INTERVERTEB	CCR7 on naive CD4+ T cell || id:ebi-a-GCST90001907	Weighted median	4	-0.0286401	0.0331287	0.387308	-0.0935723	0.0362922	0.971766	0.910672	1.03696
ebi-a-GCST90001907	finn-b-M13_INTERVERTEB	Other intervertebral disc disorders || id:finn-b-M13_INTERVERTEB	CCR7 on naive CD4+ T cell || id:ebi-a-GCST90001907	Inverse variance weighted	4	-0.0316025	0.0279291	0.257834	-0.0863434	0.0231385	0.968892	0.917279	1.02341
ebi-a-GCST90001907	finn-b-M13_INTERVERTEB	Other intervertebral disc disorders || id:finn-b-M13_INTERVERTEB	CCR7 on naive CD4+ T cell || id:ebi-a-GCST90001907	Simple mode	4	-0.0681903	0.0490122	0.25836	-0.164254	0.0278735	0.934083	0.848526	1.02827
ebi-a-GCST90001907	finn-b-M13_INTERVERTEB	Other intervertebral disc disorders || id:finn-b-M13_INTERVERTEB	CCR7 on naive CD4+ T cell || id:ebi-a-GCST90001907	Weighted mode	4	-0.0128651	0.0438251	0.788234	-0.0987622	0.0730321	0.987217	0.905958	1.07577
ebi-a-GCST90001908	finn-b-M13_INTERVERTEB	Other intervertebral disc disorders || id:finn-b-M13_INTERVERTEB	CCR7 on naive CD8+ T cell || id:ebi-a-GCST90001908	Inverse variance weighted	2	-0.0352333	0.0489211	0.471397	-0.131119	0.060652	0.96538	0.877114	1.06253
ebi-a-GCST90001909	finn-b-M13_INTERVERTEB	Other intervertebral disc disorders || id:finn-b-M13_INTERVERTEB	CD45 on CD14+ monocyte || id:ebi-a-GCST90001909	Wald ratio	1	-0.0602208	0.133824	0.65271	-0.322516	0.202074	0.941557	0.724324	1.22394
ebi-a-GCST90001910	finn-b-M13_INTERVERTEB	Other intervertebral disc disorders || id:finn-b-M13_INTERVERTEB	CD45 on B cell || id:ebi-a-GCST90001910	Inverse variance weighted	2	0.0408805	0.0642289	0.524462	-0.0850081	0.166769	1.04173	0.918505	1.18148
ebi-a-GCST90001911	finn-b-M13_INTERVERTEB	Other intervertebral disc disorders || id:finn-b-M13_INTERVERTEB	CD45 on Natural Killer || id:ebi-a-GCST90001911	Inverse variance weighted	2	0.0180589	0.0607096	0.766112	-0.100932	0.13705	1.01822	0.903995	1.14689
ebi-a-GCST90001913	finn-b-M13_INTERVERTEB	Other intervertebral disc disorders || id:finn-b-M13_INTERVERTEB	CD45 on granulocyte || id:ebi-a-GCST90001913	Wald ratio	1	-0.0965318	0.0745665	0.195467	-0.242682	0.0496185	0.907981	0.784521	1.05087
ebi-a-GCST90001916	finn-b-M13_INTERVERTEB	Other intervertebral disc disorders || id:finn-b-M13_INTERVERTEB	CD45 on CD4+ T cell || id:ebi-a-GCST90001916	Wald ratio	1	-0.0568627	0.0691176	0.410681	-0.192333	0.0786078	0.944724	0.825032	1.08178
ebi-a-GCST90001917	finn-b-M13_INTERVERTEB	Other intervertebral disc disorders || id:finn-b-M13_INTERVERTEB	CD45 on CD8+ T cell || id:ebi-a-GCST90001917	Inverse variance weighted	2	0.0312466	0.0266118	0.240328	-0.0209124	0.0834057	1.03174	0.979305	1.08698
ebi-a-GCST90001918	finn-b-M13_INTERVERTEB	Other intervertebral disc disorders || id:finn-b-M13_INTERVERTEB	CD45 on HLA DR+ T cell || id:ebi-a-GCST90001918	Wald ratio	1	-0.0274592	0.0469239	0.558423	-0.11943	0.0645116	0.972914	0.887426	1.06664
ebi-a-GCST90001919	finn-b-M13_INTERVERTEB	Other intervertebral disc disorders || id:finn-b-M13_INTERVERTEB	CD45 on Natural Killer T || id:ebi-a-GCST90001919	Wald ratio	1	0.0138756	0.076555	0.856171	-0.136172	0.163923	1.01397	0.872692	1.17812
ebi-a-GCST90001920	finn-b-M13_INTERVERTEB	Other intervertebral disc disorders || id:finn-b-M13_INTERVERTEB	CD45 on HLA DR+ CD4+ T cell || id:ebi-a-GCST90001920	Inverse variance weighted	2	-0.064172	0.0546526	0.240323	-0.171291	0.0429471	0.937844	0.842576	1.04388
ebi-a-GCST90001923	finn-b-M13_INTERVERTEB	Other intervertebral disc disorders || id:finn-b-M13_INTERVERTEB	CD127 on CD45RA- CD4 not regulatory T cell || id:ebi-a-GCST90001923	Wald ratio	1	0.106103	0.0781811	0.174736	-0.047132	0.259338	1.11194	0.953961	1.29607
ebi-a-GCST90001924	finn-b-M13_INTERVERTEB	Other intervertebral disc disorders || id:finn-b-M13_INTERVERTEB	CD127 on CD28+ CD4+ T cell || id:ebi-a-GCST90001924	MR Egger	3	0.255222	0.21553	0.446449	-0.167216	0.677661	1.29075	0.846017	1.96927
ebi-a-GCST90001924	finn-b-M13_INTERVERTEB	Other intervertebral disc disorders || id:finn-b-M13_INTERVERTEB	CD127 on CD28+ CD4+ T cell || id:ebi-a-GCST90001924	Weighted median	3	0.0340481	0.0495644	0.492116	-0.0630982	0.131194	1.03463	0.938851	1.14019
ebi-a-GCST90001924	finn-b-M13_INTERVERTEB	Other intervertebral disc disorders || id:finn-b-M13_INTERVERTEB	CD127 on CD28+ CD4+ T cell || id:ebi-a-GCST90001924	Inverse variance weighted	3	0.0372221	0.0402647	0.355259	-0.0416966	0.116141	1.03792	0.959161	1.12315
ebi-a-GCST90001924	finn-b-M13_INTERVERTEB	Other intervertebral disc disorders || id:finn-b-M13_INTERVERTEB	CD127 on CD28+ CD4+ T cell || id:ebi-a-GCST90001924	Simple mode	3	0.0382852	0.060883	0.593704	-0.0810454	0.157616	1.03903	0.922152	1.17072
ebi-a-GCST90001924	finn-b-M13_INTERVERTEB	Other intervertebral disc disorders || id:finn-b-M13_INTERVERTEB	CD127 on CD28+ CD4+ T cell || id:ebi-a-GCST90001924	Weighted mode	3	0.0145278	0.0622861	0.837271	-0.107553	0.136608	1.01463	0.898029	1.14638
ebi-a-GCST90001926	finn-b-M13_INTERVERTEB	Other intervertebral disc disorders || id:finn-b-M13_INTERVERTEB	CD127 on granulocyte || id:ebi-a-GCST90001926	MR Egger	8	-0.00994233	0.028627	0.74022	-0.0660513	0.0461666	0.990107	0.936083	1.04725
ebi-a-GCST90001926	finn-b-M13_INTERVERTEB	Other intervertebral disc disorders || id:finn-b-M13_INTERVERTEB	CD127 on granulocyte || id:ebi-a-GCST90001926	Weighted median	8	0.00761625	0.0231265	0.741906	-0.0377116	0.0529441	1.00765	0.962991	1.05437
ebi-a-GCST90001926	finn-b-M13_INTERVERTEB	Other intervertebral disc disorders || id:finn-b-M13_INTERVERTEB	CD127 on granulocyte || id:ebi-a-GCST90001926	Inverse variance weighted	8	0.00258671	0.0170908	0.879699	-0.0309113	0.0360847	1.00259	0.969562	1.03674
ebi-a-GCST90001926	finn-b-M13_INTERVERTEB	Other intervertebral disc disorders || id:finn-b-M13_INTERVERTEB	CD127 on granulocyte || id:ebi-a-GCST90001926	Simple mode	8	0.0357972	0.0368997	0.364304	-0.0365262	0.108121	1.03645	0.964133	1.11418
ebi-a-GCST90001926	finn-b-M13_INTERVERTEB	Other intervertebral disc disorders || id:finn-b-M13_INTERVERTEB	CD127 on granulocyte || id:ebi-a-GCST90001926	Weighted mode	8	0.0289824	0.032279	0.399082	-0.0342844	0.0922491	1.02941	0.966297	1.09664
ebi-a-GCST90001927	finn-b-M13_INTERVERTEB	Other intervertebral disc disorders || id:finn-b-M13_INTERVERTEB	CD127 on CD8+ T cell || id:ebi-a-GCST90001927	Wald ratio	1	-0.0959651	0.0643402	0.135824	-0.222072	0.0301418	0.908496	0.800858	1.0306
ebi-a-GCST90001928	finn-b-M13_INTERVERTEB	Other intervertebral disc disorders || id:finn-b-M13_INTERVERTEB	CD127 on CD28+ CD45RA- CD8+ T cell || id:ebi-a-GCST90001928	Wald ratio	1	0.0403197	0.0285647	0.158091	-0.0156671	0.0963066	1.04114	0.984455	1.1011
ebi-a-GCST90001929	finn-b-M13_INTERVERTEB	Other intervertebral disc disorders || id:finn-b-M13_INTERVERTEB	CD127 on CD28+ CD45RA+ CD8+ T cell || id:ebi-a-GCST90001929	Inverse variance weighted	2	0.0434767	0.0498169	0.38281	-0.0541645	0.141118	1.04444	0.947276	1.15156
ebi-a-GCST90001932	finn-b-M13_INTERVERTEB	Other intervertebral disc disorders || id:finn-b-M13_INTERVERTEB	CD127 on CD45RA+ CD4+ T cell || id:ebi-a-GCST90001932	MR Egger	4	0.23446	0.229963	0.415196	-0.216267	0.685187	1.26423	0.80552	1.98414
ebi-a-GCST90001932	finn-b-M13_INTERVERTEB	Other intervertebral disc disorders || id:finn-b-M13_INTERVERTEB	CD127 on CD45RA+ CD4+ T cell || id:ebi-a-GCST90001932	Weighted median	4	-0.0157992	0.0366387	0.666311	-0.0876111	0.0560126	0.984325	0.916117	1.05761
ebi-a-GCST90001932	finn-b-M13_INTERVERTEB	Other intervertebral disc disorders || id:finn-b-M13_INTERVERTEB	CD127 on CD45RA+ CD4+ T cell || id:ebi-a-GCST90001932	Inverse variance weighted	4	0.00558797	0.0297963	0.851238	-0.0528128	0.0639888	1.0056	0.948558	1.06608
ebi-a-GCST90001932	finn-b-M13_INTERVERTEB	Other intervertebral disc disorders || id:finn-b-M13_INTERVERTEB	CD127 on CD45RA+ CD4+ T cell || id:ebi-a-GCST90001932	Simple mode	4	-0.0186909	0.0455744	0.709248	-0.108017	0.0706349	0.981483	0.897613	1.07319
ebi-a-GCST90001932	finn-b-M13_INTERVERTEB	Other intervertebral disc disorders || id:finn-b-M13_INTERVERTEB	CD127 on CD45RA+ CD4+ T cell || id:ebi-a-GCST90001932	Weighted mode	4	-0.0198511	0.0458759	0.694445	-0.109768	0.0700658	0.980345	0.896042	1.07258
ebi-a-GCST90001933	finn-b-M13_INTERVERTEB	Other intervertebral disc disorders || id:finn-b-M13_INTERVERTEB	CD25 on CD45RA- CD4 not regulatory T cell || id:ebi-a-GCST90001933	Inverse variance weighted	2	-0.0444595	0.0451391	0.324651	-0.132932	0.0440131	0.956514	0.875525	1.045
ebi-a-GCST90001934	finn-b-M13_INTERVERTEB	Other intervertebral disc disorders || id:finn-b-M13_INTERVERTEB	CD25 on CD45RA+ CD4 not regulatory T cell || id:ebi-a-GCST90001934	Wald ratio	1	0.0355107	0.0530469	0.503227	-0.0684612	0.139483	1.03615	0.93383	1.14968
ebi-a-GCST90001935	finn-b-M13_INTERVERTEB	Other intervertebral disc disorders || id:finn-b-M13_INTERVERTEB	CD25 on CD39+ CD4 regulatory T cell || id:ebi-a-GCST90001935	Wald ratio	1	-0.0912088	0.0664835	0.170094	-0.221516	0.0390989	0.912827	0.801303	1.03987
ebi-a-GCST90001937	finn-b-M13_INTERVERTEB	Other intervertebral disc disorders || id:finn-b-M13_INTERVERTEB	CD25 on resting CD4 regulatory T cell || id:ebi-a-GCST90001937	Wald ratio	1	0.414072	0.350249	0.237118	-0.272416	1.10056	1.51297	0.761537	3.00585
ebi-a-GCST90001938	finn-b-M13_INTERVERTEB	Other intervertebral disc disorders || id:finn-b-M13_INTERVERTEB	CD25 on CD39+ resting CD4 regulatory T cell || id:ebi-a-GCST90001938	Wald ratio	1	-0.153763	0.1	0.124138	-0.349763	0.0422366	0.857475	0.704855	1.04314
ebi-a-GCST90001940	finn-b-M13_INTERVERTEB	Other intervertebral disc disorders || id:finn-b-M13_INTERVERTEB	CD25 on CD39+ activated CD4 regulatory T cell || id:ebi-a-GCST90001940	Wald ratio	1	-0.0968495	0.0705951	0.170094	-0.235216	0.0415169	0.907693	0.7904	1.04239
ebi-a-GCST90001941	finn-b-M13_INTERVERTEB	Other intervertebral disc disorders || id:finn-b-M13_INTERVERTEB	CD25 on secreting CD4 regulatory T cell || id:ebi-a-GCST90001941	Inverse variance weighted	2	0.0297027	0.0395328	0.452445	-0.0477815	0.107187	1.03015	0.953342	1.11314
ebi-a-GCST90001942	finn-b-M13_INTERVERTEB	Other intervertebral disc disorders || id:finn-b-M13_INTERVERTEB	CD25 on CD39+ secreting CD4 regulatory T cell || id:ebi-a-GCST90001942	Inverse variance weighted	2	0.0325669	0.0413654	0.431107	-0.0485092	0.113643	1.0331	0.952649	1.12035
ebi-a-GCST90001943	finn-b-M13_INTERVERTEB	Other intervertebral disc disorders || id:finn-b-M13_INTERVERTEB	CD25 on activated & secreting CD4 regulatory T cell || id:ebi-a-GCST90001943	Wald ratio	1	0.0594569	0.0531835	0.263585	-0.0447828	0.163697	1.06126	0.956205	1.17786
ebi-a-GCST90001944	finn-b-M13_INTERVERTEB	Other intervertebral disc disorders || id:finn-b-M13_INTERVERTEB	CD123 on plasmacytoid Dendritic Cell || id:ebi-a-GCST90001944	Inverse variance weighted	2	-0.0306048	0.0376432	0.416205	-0.104385	0.0431759	0.969859	0.900878	1.04412
ebi-a-GCST90001945	finn-b-M13_INTERVERTEB	Other intervertebral disc disorders || id:finn-b-M13_INTERVERTEB	CD123 on CD62L+ plasmacytoid Dendritic Cell || id:ebi-a-GCST90001945	Inverse variance weighted	2	-0.0309821	0.0379898	0.414764	-0.105442	0.0434779	0.969493	0.899927	1.04444
ebi-a-GCST90001946	finn-b-M13_INTERVERTEB	Other intervertebral disc disorders || id:finn-b-M13_INTERVERTEB	CD33 on CD14+ monocyte || id:ebi-a-GCST90001946	MR Egger	5	0.0205441	0.0220878	0.420922	-0.022748	0.0638361	1.02076	0.977509	1.06592
ebi-a-GCST90001946	finn-b-M13_INTERVERTEB	Other intervertebral disc disorders || id:finn-b-M13_INTERVERTEB	CD33 on CD14+ monocyte || id:ebi-a-GCST90001946	Weighted median	5	-0.00563371	0.0105064	0.591807	-0.0262262	0.0149588	0.994382	0.974115	1.01507
ebi-a-GCST90001946	finn-b-M13_INTERVERTEB	Other intervertebral disc disorders || id:finn-b-M13_INTERVERTEB	CD33 on CD14+ monocyte || id:ebi-a-GCST90001946	Inverse variance weighted	5	-0.0132073	0.0171718	0.441818	-0.0468639	0.0204494	0.98688	0.954217	1.02066
ebi-a-GCST90001946	finn-b-M13_INTERVERTEB	Other intervertebral disc disorders || id:finn-b-M13_INTERVERTEB	CD33 on CD14+ monocyte || id:ebi-a-GCST90001946	Simple mode	5	-0.0275395	0.0372	0.500212	-0.100451	0.0453726	0.972836	0.904429	1.04642
ebi-a-GCST90001946	finn-b-M13_INTERVERTEB	Other intervertebral disc disorders || id:finn-b-M13_INTERVERTEB	CD33 on CD14+ monocyte || id:ebi-a-GCST90001946	Weighted mode	5	-0.00568337	0.0102365	0.608338	-0.025747	0.0143802	0.994333	0.974582	1.01448
ebi-a-GCST90001947	finn-b-M13_INTERVERTEB	Other intervertebral disc disorders || id:finn-b-M13_INTERVERTEB	CD33 on CD33+ HLA DR+ CD14dim || id:ebi-a-GCST90001947	MR Egger	4	0.00620171	0.02202	0.804686	-0.0369575	0.049361	1.00622	0.963717	1.0506
ebi-a-GCST90001947	finn-b-M13_INTERVERTEB	Other intervertebral disc disorders || id:finn-b-M13_INTERVERTEB	CD33 on CD33+ HLA DR+ CD14dim || id:ebi-a-GCST90001947	Weighted median	4	-0.00287579	0.00934561	0.758298	-0.0211932	0.0154416	0.997128	0.97903	1.01556
ebi-a-GCST90001947	finn-b-M13_INTERVERTEB	Other intervertebral disc disorders || id:finn-b-M13_INTERVERTEB	CD33 on CD33+ HLA DR+ CD14dim || id:ebi-a-GCST90001947	Inverse variance weighted	4	-0.00564925	0.0110852	0.610316	-0.0273762	0.0160777	0.994367	0.972995	1.01621
ebi-a-GCST90001947	finn-b-M13_INTERVERTEB	Other intervertebral disc disorders || id:finn-b-M13_INTERVERTEB	CD33 on CD33+ HLA DR+ CD14dim || id:ebi-a-GCST90001947	Simple mode	4	-0.00120236	0.0187051	0.952791	-0.0378644	0.0354597	0.998798	0.962843	1.0361
ebi-a-GCST90001947	finn-b-M13_INTERVERTEB	Other intervertebral disc disorders || id:finn-b-M13_INTERVERTEB	CD33 on CD33+ HLA DR+ CD14dim || id:ebi-a-GCST90001947	Weighted mode	4	-0.00289649	0.00963281	0.783285	-0.0217768	0.0159838	0.997108	0.978459	1.01611
ebi-a-GCST90001948	finn-b-M13_INTERVERTEB	Other intervertebral disc disorders || id:finn-b-M13_INTERVERTEB	CD33 on CD33dim HLA DR+ CD11b+ || id:ebi-a-GCST90001948	MR Egger	6	0.0115109	0.0235077	0.650012	-0.0345642	0.0575859	1.01158	0.966026	1.05928
ebi-a-GCST90001948	finn-b-M13_INTERVERTEB	Other intervertebral disc disorders || id:finn-b-M13_INTERVERTEB	CD33 on CD33dim HLA DR+ CD11b+ || id:ebi-a-GCST90001948	Weighted median	6	-0.00306433	0.00994601	0.758009	-0.0225585	0.0164299	0.99694	0.977694	1.01657
ebi-a-GCST90001948	finn-b-M13_INTERVERTEB	Other intervertebral disc disorders || id:finn-b-M13_INTERVERTEB	CD33 on CD33dim HLA DR+ CD11b+ || id:ebi-a-GCST90001948	Inverse variance weighted	6	-0.0121694	0.0152094	0.423637	-0.0419798	0.017641	0.987904	0.958889	1.0178
ebi-a-GCST90001948	finn-b-M13_INTERVERTEB	Other intervertebral disc disorders || id:finn-b-M13_INTERVERTEB	CD33 on CD33dim HLA DR+ CD11b+ || id:ebi-a-GCST90001948	Simple mode	6	-0.00454157	0.0247807	0.861786	-0.0531117	0.0440286	0.995469	0.948274	1.04501
ebi-a-GCST90001948	finn-b-M13_INTERVERTEB	Other intervertebral disc disorders || id:finn-b-M13_INTERVERTEB	CD33 on CD33dim HLA DR+ CD11b+ || id:ebi-a-GCST90001948	Weighted mode	6	-0.00361402	0.0103928	0.742195	-0.023984	0.0167559	0.996393	0.976301	1.0169
ebi-a-GCST90001949	finn-b-M13_INTERVERTEB	Other intervertebral disc disorders || id:finn-b-M13_INTERVERTEB	CD33 on CD33dim HLA DR+ CD11b- || id:ebi-a-GCST90001949	MR Egger	7	0.0122548	0.0215465	0.594111	-0.0299762	0.0544859	1.01233	0.970469	1.056
ebi-a-GCST90001949	finn-b-M13_INTERVERTEB	Other intervertebral disc disorders || id:finn-b-M13_INTERVERTEB	CD33 on CD33dim HLA DR+ CD11b- || id:ebi-a-GCST90001949	Weighted median	7	-0.00308454	0.0104459	0.767775	-0.0235586	0.0173895	0.99692	0.976717	1.01754
ebi-a-GCST90001949	finn-b-M13_INTERVERTEB	Other intervertebral disc disorders || id:finn-b-M13_INTERVERTEB	CD33 on CD33dim HLA DR+ CD11b- || id:ebi-a-GCST90001949	Inverse variance weighted	7	-0.0103588	0.0135776	0.445502	-0.0369708	0.0162532	0.989695	0.963704	1.01639
ebi-a-GCST90001949	finn-b-M13_INTERVERTEB	Other intervertebral disc disorders || id:finn-b-M13_INTERVERTEB	CD33 on CD33dim HLA DR+ CD11b- || id:ebi-a-GCST90001949	Simple mode	7	0.00414766	0.0231131	0.86349	-0.041154	0.0494493	1.00416	0.959681	1.05069
ebi-a-GCST90001949	finn-b-M13_INTERVERTEB	Other intervertebral disc disorders || id:finn-b-M13_INTERVERTEB	CD33 on CD33dim HLA DR+ CD11b- || id:ebi-a-GCST90001949	Weighted mode	7	-0.001923	0.00987989	0.8521	-0.0212876	0.0174416	0.998079	0.978937	1.01759
ebi-a-GCST90001950	finn-b-M13_INTERVERTEB	Other intervertebral disc disorders || id:finn-b-M13_INTERVERTEB	CD33 on Granulocytic Myeloid-Derived Suppressor Cells || id:ebi-a-GCST90001950	MR Egger	3	0.0191613	0.0452521	0.745005	-0.0695327	0.107855	1.01935	0.93283	1.11389
ebi-a-GCST90001950	finn-b-M13_INTERVERTEB	Other intervertebral disc disorders || id:finn-b-M13_INTERVERTEB	CD33 on Granulocytic Myeloid-Derived Suppressor Cells || id:ebi-a-GCST90001950	Weighted median	3	0.000673395	0.0138361	0.961183	-0.0264454	0.0277922	1.00067	0.973901	1.02818
ebi-a-GCST90001950	finn-b-M13_INTERVERTEB	Other intervertebral disc disorders || id:finn-b-M13_INTERVERTEB	CD33 on Granulocytic Myeloid-Derived Suppressor Cells || id:ebi-a-GCST90001950	Inverse variance weighted	3	-0.00593329	0.0197742	0.764137	-0.0446907	0.0328241	0.994084	0.956293	1.03337
ebi-a-GCST90001950	finn-b-M13_INTERVERTEB	Other intervertebral disc disorders || id:finn-b-M13_INTERVERTEB	CD33 on Granulocytic Myeloid-Derived Suppressor Cells || id:ebi-a-GCST90001950	Simple mode	3	-0.000468926	0.0297278	0.988847	-0.0587353	0.0577975	0.999531	0.942956	1.0595
ebi-a-GCST90001950	finn-b-M13_INTERVERTEB	Other intervertebral disc disorders || id:finn-b-M13_INTERVERTEB	CD33 on Granulocytic Myeloid-Derived Suppressor Cells || id:ebi-a-GCST90001950	Weighted mode	3	0.00093365	0.0140628	0.953106	-0.0266294	0.0284967	1.00093	0.973722	1.02891
ebi-a-GCST90001951	finn-b-M13_INTERVERTEB	Other intervertebral disc disorders || id:finn-b-M13_INTERVERTEB	CD33 on CD66b++ myeloid cell || id:ebi-a-GCST90001951	MR Egger	4	3.59069e-05	0.0309902	0.999181	-0.0607048	0.0607767	1.00004	0.941101	1.06266
ebi-a-GCST90001951	finn-b-M13_INTERVERTEB	Other intervertebral disc disorders || id:finn-b-M13_INTERVERTEB	CD33 on CD66b++ myeloid cell || id:ebi-a-GCST90001951	Weighted median	4	-0.00349606	0.0120126	0.771025	-0.0270407	0.0200485	0.99651	0.973322	1.02025
ebi-a-GCST90001951	finn-b-M13_INTERVERTEB	Other intervertebral disc disorders || id:finn-b-M13_INTERVERTEB	CD33 on CD66b++ myeloid cell || id:ebi-a-GCST90001951	Inverse variance weighted	4	-0.00683678	0.0140171	0.625729	-0.0343102	0.0206366	0.993187	0.966272	1.02085
ebi-a-GCST90001951	finn-b-M13_INTERVERTEB	Other intervertebral disc disorders || id:finn-b-M13_INTERVERTEB	CD33 on CD66b++ myeloid cell || id:ebi-a-GCST90001951	Simple mode	4	0.000164828	0.0207011	0.994147	-0.0404092	0.0407389	1.00016	0.960396	1.04158
ebi-a-GCST90001951	finn-b-M13_INTERVERTEB	Other intervertebral disc disorders || id:finn-b-M13_INTERVERTEB	CD33 on CD66b++ myeloid cell || id:ebi-a-GCST90001951	Weighted mode	4	-0.00320703	0.0117499	0.802608	-0.0262368	0.0198227	0.996798	0.974104	1.02002
ebi-a-GCST90001952	finn-b-M13_INTERVERTEB	Other intervertebral disc disorders || id:finn-b-M13_INTERVERTEB	CD33 on Monocytic Myeloid-Derived Suppressor Cells || id:ebi-a-GCST90001952	MR Egger	4	0.00429579	0.0236136	0.872414	-0.0419868	0.0505784	1.00431	0.958882	1.05188
ebi-a-GCST90001952	finn-b-M13_INTERVERTEB	Other intervertebral disc disorders || id:finn-b-M13_INTERVERTEB	CD33 on Monocytic Myeloid-Derived Suppressor Cells || id:ebi-a-GCST90001952	Weighted median	4	-0.00304124	0.00989422	0.758557	-0.0224339	0.0163514	0.996963	0.977816	1.01649
ebi-a-GCST90001952	finn-b-M13_INTERVERTEB	Other intervertebral disc disorders || id:finn-b-M13_INTERVERTEB	CD33 on Monocytic Myeloid-Derived Suppressor Cells || id:ebi-a-GCST90001952	Inverse variance weighted	4	-0.00669249	0.0115259	0.561476	-0.0292832	0.0158982	0.99333	0.971141	1.01603
ebi-a-GCST90001952	finn-b-M13_INTERVERTEB	Other intervertebral disc disorders || id:finn-b-M13_INTERVERTEB	CD33 on Monocytic Myeloid-Derived Suppressor Cells || id:ebi-a-GCST90001952	Simple mode	4	-0.00128134	0.0196301	0.952062	-0.0397563	0.0371936	0.998719	0.961024	1.03789
ebi-a-GCST90001952	finn-b-M13_INTERVERTEB	Other intervertebral disc disorders || id:finn-b-M13_INTERVERTEB	CD33 on Monocytic Myeloid-Derived Suppressor Cells || id:ebi-a-GCST90001952	Weighted mode	4	-0.00293711	0.0102793	0.793678	-0.0230846	0.0172103	0.997067	0.97718	1.01736
ebi-a-GCST90001953	finn-b-M13_INTERVERTEB	Other intervertebral disc disorders || id:finn-b-M13_INTERVERTEB	CD33 on CD33dim HLA DR- || id:ebi-a-GCST90001953	MR Egger	6	0.0113709	0.0217884	0.629322	-0.0313345	0.0540762	1.01144	0.969151	1.05557
ebi-a-GCST90001953	finn-b-M13_INTERVERTEB	Other intervertebral disc disorders || id:finn-b-M13_INTERVERTEB	CD33 on CD33dim HLA DR- || id:ebi-a-GCST90001953	Weighted median	6	-0.00369051	0.0106863	0.729831	-0.0246356	0.0172546	0.996316	0.975665	1.0174
ebi-a-GCST90001953	finn-b-M13_INTERVERTEB	Other intervertebral disc disorders || id:finn-b-M13_INTERVERTEB	CD33 on CD33dim HLA DR- || id:ebi-a-GCST90001953	Inverse variance weighted	6	-0.0059128	0.0114183	0.604574	-0.0282927	0.0164671	0.994105	0.972104	1.0166
ebi-a-GCST90001953	finn-b-M13_INTERVERTEB	Other intervertebral disc disorders || id:finn-b-M13_INTERVERTEB	CD33 on CD33dim HLA DR- || id:ebi-a-GCST90001953	Simple mode	6	-0.0100173	0.0283662	0.738382	-0.0656151	0.0455805	0.990033	0.936491	1.04664
ebi-a-GCST90001953	finn-b-M13_INTERVERTEB	Other intervertebral disc disorders || id:finn-b-M13_INTERVERTEB	CD33 on CD33dim HLA DR- || id:ebi-a-GCST90001953	Weighted mode	6	-0.00342209	0.010806	0.764278	-0.0246018	0.0177576	0.996584	0.975698	1.01792
ebi-a-GCST90001954	finn-b-M13_INTERVERTEB	Other intervertebral disc disorders || id:finn-b-M13_INTERVERTEB	CD33 on basophil || id:ebi-a-GCST90001954	MR Egger	7	0.023556	0.0246067	0.38238	-0.0246731	0.0717851	1.02384	0.975629	1.07442
ebi-a-GCST90001954	finn-b-M13_INTERVERTEB	Other intervertebral disc disorders || id:finn-b-M13_INTERVERTEB	CD33 on basophil || id:ebi-a-GCST90001954	Weighted median	7	7.64765e-05	0.0103124	0.994083	-0.0201359	0.0202889	1.00008	0.980065	1.0205
ebi-a-GCST90001954	finn-b-M13_INTERVERTEB	Other intervertebral disc disorders || id:finn-b-M13_INTERVERTEB	CD33 on basophil || id:ebi-a-GCST90001954	Inverse variance weighted	7	-0.00271378	0.0112141	0.808782	-0.0246934	0.0192659	0.99729	0.975609	1.01945
ebi-a-GCST90001954	finn-b-M13_INTERVERTEB	Other intervertebral disc disorders || id:finn-b-M13_INTERVERTEB	CD33 on basophil || id:ebi-a-GCST90001954	Simple mode	7	-0.0113967	0.0323137	0.736379	-0.0747315	0.0519381	0.988668	0.927993	1.05331
ebi-a-GCST90001954	finn-b-M13_INTERVERTEB	Other intervertebral disc disorders || id:finn-b-M13_INTERVERTEB	CD33 on basophil || id:ebi-a-GCST90001954	Weighted mode	7	0.000295368	0.0102475	0.97794	-0.0197897	0.0203804	1.0003	0.980405	1.02059
ebi-a-GCST90001955	finn-b-M13_INTERVERTEB	Other intervertebral disc disorders || id:finn-b-M13_INTERVERTEB	CD33 on Immature Myeloid-Derived Suppressor Cells || id:ebi-a-GCST90001955	MR Egger	6	0.030021	0.0256764	0.307243	-0.0203048	0.0803468	1.03048	0.9799	1.08366
ebi-a-GCST90001955	finn-b-M13_INTERVERTEB	Other intervertebral disc disorders || id:finn-b-M13_INTERVERTEB	CD33 on Immature Myeloid-Derived Suppressor Cells || id:ebi-a-GCST90001955	Weighted median	6	-0.000505653	0.0110612	0.963538	-0.0221857	0.0211744	0.999494	0.978059	1.0214
ebi-a-GCST90001955	finn-b-M13_INTERVERTEB	Other intervertebral disc disorders || id:finn-b-M13_INTERVERTEB	CD33 on Immature Myeloid-Derived Suppressor Cells || id:ebi-a-GCST90001955	Inverse variance weighted	6	-0.00300062	0.012599	0.811754	-0.0276946	0.0216934	0.997004	0.972685	1.02193
ebi-a-GCST90001955	finn-b-M13_INTERVERTEB	Other intervertebral disc disorders || id:finn-b-M13_INTERVERTEB	CD33 on Immature Myeloid-Derived Suppressor Cells || id:ebi-a-GCST90001955	Simple mode	6	-0.0259802	0.0404127	0.548623	-0.105189	0.0532287	0.974354	0.900154	1.05467
ebi-a-GCST90001955	finn-b-M13_INTERVERTEB	Other intervertebral disc disorders || id:finn-b-M13_INTERVERTEB	CD33 on Immature Myeloid-Derived Suppressor Cells || id:ebi-a-GCST90001955	Weighted mode	6	0.000300715	0.0110091	0.979265	-0.0212771	0.0218785	1.0003	0.978948	1.02212
ebi-a-GCST90001956	finn-b-M13_INTERVERTEB	Other intervertebral disc disorders || id:finn-b-M13_INTERVERTEB	CD33 on CD33+ HLA DR+ || id:ebi-a-GCST90001956	MR Egger	4	0.00608395	0.022094	0.808876	-0.0372203	0.0493881	1.0061	0.963464	1.05063
ebi-a-GCST90001956	finn-b-M13_INTERVERTEB	Other intervertebral disc disorders || id:finn-b-M13_INTERVERTEB	CD33 on CD33+ HLA DR+ || id:ebi-a-GCST90001956	Weighted median	4	-0.00286065	0.00941442	0.761236	-0.0213129	0.0155916	0.997143	0.978913	1.01571
ebi-a-GCST90001956	finn-b-M13_INTERVERTEB	Other intervertebral disc disorders || id:finn-b-M13_INTERVERTEB	CD33 on CD33+ HLA DR+ || id:ebi-a-GCST90001956	Inverse variance weighted	4	-0.00570197	0.0110003	0.604215	-0.0272625	0.0158585	0.994314	0.973106	1.01598
ebi-a-GCST90001956	finn-b-M13_INTERVERTEB	Other intervertebral disc disorders || id:finn-b-M13_INTERVERTEB	CD33 on CD33+ HLA DR+ || id:ebi-a-GCST90001956	Simple mode	4	-0.000967038	0.0176959	0.959855	-0.035651	0.0337169	0.999033	0.964977	1.03429
ebi-a-GCST90001956	finn-b-M13_INTERVERTEB	Other intervertebral disc disorders || id:finn-b-M13_INTERVERTEB	CD33 on CD33+ HLA DR+ || id:ebi-a-GCST90001956	Weighted mode	4	-0.00295334	0.00987645	0.784436	-0.0223112	0.0164045	0.997051	0.977936	1.01654
ebi-a-GCST90001957	finn-b-M13_INTERVERTEB	Other intervertebral disc disorders || id:finn-b-M13_INTERVERTEB	CD33 on CD33+ HLA DR+ CD14- || id:ebi-a-GCST90001957	MR Egger	4	0.00607629	0.0220646	0.808863	-0.0371703	0.0493229	1.00609	0.963512	1.05056
ebi-a-GCST90001957	finn-b-M13_INTERVERTEB	Other intervertebral disc disorders || id:finn-b-M13_INTERVERTEB	CD33 on CD33+ HLA DR+ CD14- || id:ebi-a-GCST90001957	Weighted median	4	-0.00285175	0.00931583	0.759514	-0.0211108	0.0154073	0.997152	0.97911	1.01553
ebi-a-GCST90001957	finn-b-M13_INTERVERTEB	Other intervertebral disc disorders || id:finn-b-M13_INTERVERTEB	CD33 on CD33+ HLA DR+ CD14- || id:ebi-a-GCST90001957	Inverse variance weighted	4	-0.00569276	0.0109475	0.603059	-0.0271498	0.0157643	0.994323	0.973215	1.01589
ebi-a-GCST90001957	finn-b-M13_INTERVERTEB	Other intervertebral disc disorders || id:finn-b-M13_INTERVERTEB	CD33 on CD33+ HLA DR+ CD14- || id:ebi-a-GCST90001957	Simple mode	4	-0.00119963	0.0160739	0.945205	-0.0327044	0.0303051	0.998801	0.967825	1.03077
ebi-a-GCST90001957	finn-b-M13_INTERVERTEB	Other intervertebral disc disorders || id:finn-b-M13_INTERVERTEB	CD33 on CD33+ HLA DR+ CD14- || id:ebi-a-GCST90001957	Weighted mode	4	-0.00282598	0.00967067	0.789161	-0.0217805	0.0161285	0.997178	0.978455	1.01626
ebi-a-GCST90001958	finn-b-M13_INTERVERTEB	Other intervertebral disc disorders || id:finn-b-M13_INTERVERTEB	CD4 on monocyte || id:ebi-a-GCST90001958	Wald ratio	1	0.0345411	0.0518117	0.504985	-0.0670098	0.136092	1.03514	0.935186	1.14579
ebi-a-GCST90001959	finn-b-M13_INTERVERTEB	Other intervertebral disc disorders || id:finn-b-M13_INTERVERTEB	CD4 on HLA DR+ CD4+ T cell || id:ebi-a-GCST90001959	Inverse variance weighted	2	-0.0726035	0.121569	0.55036	-0.310879	0.165672	0.929969	0.732803	1.18019
ebi-a-GCST90001960	finn-b-M13_INTERVERTEB	Other intervertebral disc disorders || id:finn-b-M13_INTERVERTEB	CD25 on CD4+ T cell || id:ebi-a-GCST90001960	Wald ratio	1	-0.0642487	0.0766839	0.402122	-0.214549	0.0860518	0.937772	0.806905	1.08986
ebi-a-GCST90001961	finn-b-M13_INTERVERTEB	Other intervertebral disc disorders || id:finn-b-M13_INTERVERTEB	CD25 on CD39+ CD4+ T cell || id:ebi-a-GCST90001961	MR Egger	6	-0.121666	0.0547002	0.0901876	-0.228878	-0.0144532	0.885444	0.795426	0.985651
ebi-a-GCST90001961	finn-b-M13_INTERVERTEB	Other intervertebral disc disorders || id:finn-b-M13_INTERVERTEB	CD25 on CD39+ CD4+ T cell || id:ebi-a-GCST90001961	Weighted median	6	-0.0454258	0.0157275	0.00387313	-0.0762516	-0.0146	0.95559	0.926583	0.985506
ebi-a-GCST90001961	finn-b-M13_INTERVERTEB	Other intervertebral disc disorders || id:finn-b-M13_INTERVERTEB	CD25 on CD39+ CD4+ T cell || id:ebi-a-GCST90001961	Inverse variance weighted	6	-0.042581	0.0154397	0.00581746	-0.0728427	-0.0123192	0.958313	0.929747	0.987756
ebi-a-GCST90001961	finn-b-M13_INTERVERTEB	Other intervertebral disc disorders || id:finn-b-M13_INTERVERTEB	CD25 on CD39+ CD4+ T cell || id:ebi-a-GCST90001961	Simple mode	6	-0.0110729	0.0503905	0.834762	-0.109838	0.0876924	0.988988	0.895979	1.09165
ebi-a-GCST90001961	finn-b-M13_INTERVERTEB	Other intervertebral disc disorders || id:finn-b-M13_INTERVERTEB	CD25 on CD39+ CD4+ T cell || id:ebi-a-GCST90001961	Weighted mode	6	-0.0446419	0.0172002	0.0485165	-0.0783542	-0.0109296	0.95634	0.924637	0.98913
ebi-a-GCST90001963	finn-b-M13_INTERVERTEB	Other intervertebral disc disorders || id:finn-b-M13_INTERVERTEB	FSC-A on myeloid Dendritic Cell || id:ebi-a-GCST90001963	MR Egger	3	0.0729225	0.641893	0.927985	-1.18519	1.33103	1.07565	0.305689	3.78495
ebi-a-GCST90001963	finn-b-M13_INTERVERTEB	Other intervertebral disc disorders || id:finn-b-M13_INTERVERTEB	FSC-A on myeloid Dendritic Cell || id:ebi-a-GCST90001963	Weighted median	3	-0.00555632	0.0339287	0.869916	-0.0720566	0.060944	0.994459	0.930478	1.06284
ebi-a-GCST90001963	finn-b-M13_INTERVERTEB	Other intervertebral disc disorders || id:finn-b-M13_INTERVERTEB	FSC-A on myeloid Dendritic Cell || id:ebi-a-GCST90001963	Inverse variance weighted	3	-0.0270014	0.041144	0.511653	-0.107644	0.0536408	0.97336	0.897948	1.05511
ebi-a-GCST90001963	finn-b-M13_INTERVERTEB	Other intervertebral disc disorders || id:finn-b-M13_INTERVERTEB	FSC-A on myeloid Dendritic Cell || id:ebi-a-GCST90001963	Simple mode	3	-0.0073928	0.0461355	0.887413	-0.0978183	0.0830327	0.992634	0.906814	1.08658
ebi-a-GCST90001963	finn-b-M13_INTERVERTEB	Other intervertebral disc disorders || id:finn-b-M13_INTERVERTEB	FSC-A on myeloid Dendritic Cell || id:ebi-a-GCST90001963	Weighted mode	3	-0.00276879	0.0346082	0.943519	-0.0706008	0.0650632	0.997235	0.931834	1.06723
ebi-a-GCST90001964	finn-b-M13_INTERVERTEB	Other intervertebral disc disorders || id:finn-b-M13_INTERVERTEB	FSC-A on plasmacytoid Dendritic Cell || id:ebi-a-GCST90001964	MR Egger	4	0.0238712	0.189378	0.911221	-0.34731	0.395052	1.02416	0.706587	1.48446
ebi-a-GCST90001964	finn-b-M13_INTERVERTEB	Other intervertebral disc disorders || id:finn-b-M13_INTERVERTEB	FSC-A on plasmacytoid Dendritic Cell || id:ebi-a-GCST90001964	Weighted median	4	-0.0313482	0.0585807	0.59256	-0.146166	0.0834698	0.969138	0.864014	1.08705
ebi-a-GCST90001964	finn-b-M13_INTERVERTEB	Other intervertebral disc disorders || id:finn-b-M13_INTERVERTEB	FSC-A on plasmacytoid Dendritic Cell || id:ebi-a-GCST90001964	Inverse variance weighted	4	-0.00722452	0.0698195	0.917587	-0.144071	0.129622	0.992802	0.865826	1.1384
ebi-a-GCST90001964	finn-b-M13_INTERVERTEB	Other intervertebral disc disorders || id:finn-b-M13_INTERVERTEB	FSC-A on plasmacytoid Dendritic Cell || id:ebi-a-GCST90001964	Simple mode	4	-0.0314336	0.051742	0.586414	-0.132848	0.0699807	0.969055	0.875598	1.07249
ebi-a-GCST90001964	finn-b-M13_INTERVERTEB	Other intervertebral disc disorders || id:finn-b-M13_INTERVERTEB	FSC-A on plasmacytoid Dendritic Cell || id:ebi-a-GCST90001964	Weighted mode	4	-0.0314336	0.0537266	0.599599	-0.136738	0.0738705	0.969055	0.872199	1.07667
ebi-a-GCST90001965	finn-b-M13_INTERVERTEB	Other intervertebral disc disorders || id:finn-b-M13_INTERVERTEB	FSC-A on monocyte || id:ebi-a-GCST90001965	Inverse variance weighted	2	-0.0871964	0.0614634	0.155995	-0.207665	0.0332719	0.916497	0.812479	1.03383
ebi-a-GCST90001966	finn-b-M13_INTERVERTEB	Other intervertebral disc disorders || id:finn-b-M13_INTERVERTEB	FSC-A on granulocyte || id:ebi-a-GCST90001966	Inverse variance weighted	2	0.0368766	0.044409	0.40632	-0.050165	0.123918	1.03756	0.951073	1.13192
ebi-a-GCST90001967	finn-b-M13_INTERVERTEB	Other intervertebral disc disorders || id:finn-b-M13_INTERVERTEB	FSC-A on CD14+ monocyte || id:ebi-a-GCST90001967	Wald ratio	1	0.126863	0.172802	0.462854	-0.211828	0.465555	1.13526	0.809104	1.5929
ebi-a-GCST90001969	finn-b-M13_INTERVERTEB	Other intervertebral disc disorders || id:finn-b-M13_INTERVERTEB	FSC-A on Natural Killer || id:ebi-a-GCST90001969	MR Egger	3	-0.0186311	0.0994138	0.882059	-0.213482	0.17622	0.981541	0.807767	1.1927
ebi-a-GCST90001969	finn-b-M13_INTERVERTEB	Other intervertebral disc disorders || id:finn-b-M13_INTERVERTEB	FSC-A on Natural Killer || id:ebi-a-GCST90001969	Weighted median	3	-0.0259944	0.0437707	0.552595	-0.111785	0.0597962	0.974341	0.894237	1.06162
ebi-a-GCST90001969	finn-b-M13_INTERVERTEB	Other intervertebral disc disorders || id:finn-b-M13_INTERVERTEB	FSC-A on Natural Killer || id:ebi-a-GCST90001969	Inverse variance weighted	3	-0.0326553	0.03964	0.410056	-0.11035	0.0450392	0.967872	0.895521	1.04607
ebi-a-GCST90001969	finn-b-M13_INTERVERTEB	Other intervertebral disc disorders || id:finn-b-M13_INTERVERTEB	FSC-A on Natural Killer || id:ebi-a-GCST90001969	Simple mode	3	-0.0186339	0.0582804	0.779483	-0.132863	0.0955956	0.981539	0.875585	1.10031
ebi-a-GCST90001969	finn-b-M13_INTERVERTEB	Other intervertebral disc disorders || id:finn-b-M13_INTERVERTEB	FSC-A on Natural Killer || id:ebi-a-GCST90001969	Weighted mode	3	-0.0228287	0.0512322	0.699483	-0.123244	0.0775863	0.97743	0.884048	1.08068
ebi-a-GCST90001970	finn-b-M13_INTERVERTEB	Other intervertebral disc disorders || id:finn-b-M13_INTERVERTEB	FSC-A on HLA DR+ Natural Killer || id:ebi-a-GCST90001970	MR Egger	4	-0.0121449	0.0705817	0.87922	-0.150485	0.126195	0.987929	0.860291	1.1345
ebi-a-GCST90001970	finn-b-M13_INTERVERTEB	Other intervertebral disc disorders || id:finn-b-M13_INTERVERTEB	FSC-A on HLA DR+ Natural Killer || id:ebi-a-GCST90001970	Weighted median	4	-0.0158538	0.0303479	0.601391	-0.0753357	0.0436282	0.984271	0.927432	1.04459
ebi-a-GCST90001970	finn-b-M13_INTERVERTEB	Other intervertebral disc disorders || id:finn-b-M13_INTERVERTEB	FSC-A on HLA DR+ Natural Killer || id:ebi-a-GCST90001970	Inverse variance weighted	4	-0.00630424	0.0283331	0.823921	-0.061837	0.0492286	0.993716	0.940036	1.05046
ebi-a-GCST90001970	finn-b-M13_INTERVERTEB	Other intervertebral disc disorders || id:finn-b-M13_INTERVERTEB	FSC-A on HLA DR+ Natural Killer || id:ebi-a-GCST90001970	Simple mode	4	-0.0208654	0.0474572	0.689923	-0.113882	0.0721507	0.979351	0.892364	1.07482
ebi-a-GCST90001970	finn-b-M13_INTERVERTEB	Other intervertebral disc disorders || id:finn-b-M13_INTERVERTEB	FSC-A on HLA DR+ Natural Killer || id:ebi-a-GCST90001970	Weighted mode	4	-0.0208654	0.0327377	0.569206	-0.0850313	0.0433004	0.979351	0.918484	1.04425
ebi-a-GCST90001973	finn-b-M13_INTERVERTEB	Other intervertebral disc disorders || id:finn-b-M13_INTERVERTEB	FSC-A on CD4+ T cell || id:ebi-a-GCST90001973	MR Egger	3	0.510636	0.489026	0.48624	-0.447854	1.46913	1.66635	0.638998	4.34544
ebi-a-GCST90001973	finn-b-M13_INTERVERTEB	Other intervertebral disc disorders || id:finn-b-M13_INTERVERTEB	FSC-A on CD4+ T cell || id:ebi-a-GCST90001973	Weighted median	3	0.0420962	0.0598804	0.482052	-0.0752693	0.159462	1.04299	0.927494	1.17288
ebi-a-GCST90001973	finn-b-M13_INTERVERTEB	Other intervertebral disc disorders || id:finn-b-M13_INTERVERTEB	FSC-A on CD4+ T cell || id:ebi-a-GCST90001973	Inverse variance weighted	3	0.0405955	0.0515072	0.430608	-0.0603586	0.14155	1.04143	0.941427	1.15206
ebi-a-GCST90001973	finn-b-M13_INTERVERTEB	Other intervertebral disc disorders || id:finn-b-M13_INTERVERTEB	FSC-A on CD4+ T cell || id:ebi-a-GCST90001973	Simple mode	3	0.0466691	0.0746551	0.595704	-0.0996548	0.192993	1.04778	0.90515	1.21287
ebi-a-GCST90001973	finn-b-M13_INTERVERTEB	Other intervertebral disc disorders || id:finn-b-M13_INTERVERTEB	FSC-A on CD4+ T cell || id:ebi-a-GCST90001973	Weighted mode	3	0.0417522	0.064062	0.581453	-0.0838092	0.167314	1.04264	0.919607	1.18213
ebi-a-GCST90001974	finn-b-M13_INTERVERTEB	Other intervertebral disc disorders || id:finn-b-M13_INTERVERTEB	FSC-A on CD8+ T cell || id:ebi-a-GCST90001974	Wald ratio	1	-0.125343	0.150503	0.404942	-0.420329	0.169643	0.882194	0.65683	1.18488
ebi-a-GCST90001976	finn-b-M13_INTERVERTEB	Other intervertebral disc disorders || id:finn-b-M13_INTERVERTEB	FSC-A on Natural Killer T || id:ebi-a-GCST90001976	Inverse variance weighted	2	-0.0937043	0.0731889	0.200437	-0.237154	0.0497459	0.910552	0.788869	1.051
ebi-a-GCST90001979	finn-b-M13_INTERVERTEB	Other intervertebral disc disorders || id:finn-b-M13_INTERVERTEB	CD16 on CD14- CD16+ monocyte || id:ebi-a-GCST90001979	MR Egger	8	-0.0140911	0.0204945	0.517414	-0.0542605	0.0260782	0.986008	0.947185	1.02642
ebi-a-GCST90001979	finn-b-M13_INTERVERTEB	Other intervertebral disc disorders || id:finn-b-M13_INTERVERTEB	CD16 on CD14- CD16+ monocyte || id:ebi-a-GCST90001979	Weighted median	8	-0.0094549	0.0150206	0.529046	-0.0388952	0.0199854	0.99059	0.961851	1.02019
ebi-a-GCST90001979	finn-b-M13_INTERVERTEB	Other intervertebral disc disorders || id:finn-b-M13_INTERVERTEB	CD16 on CD14- CD16+ monocyte || id:ebi-a-GCST90001979	Inverse variance weighted	8	-0.00866931	0.0136616	0.525706	-0.0354461	0.0181075	0.991368	0.965175	1.01827
ebi-a-GCST90001979	finn-b-M13_INTERVERTEB	Other intervertebral disc disorders || id:finn-b-M13_INTERVERTEB	CD16 on CD14- CD16+ monocyte || id:ebi-a-GCST90001979	Simple mode	8	-0.00983076	0.0343605	0.783078	-0.0771773	0.0575158	0.990217	0.925726	1.0592
ebi-a-GCST90001979	finn-b-M13_INTERVERTEB	Other intervertebral disc disorders || id:finn-b-M13_INTERVERTEB	CD16 on CD14- CD16+ monocyte || id:ebi-a-GCST90001979	Weighted mode	8	-0.00983076	0.0161213	0.561261	-0.0414286	0.0217671	0.990217	0.959418	1.02201
ebi-a-GCST90001980	finn-b-M13_INTERVERTEB	Other intervertebral disc disorders || id:finn-b-M13_INTERVERTEB	CD40 on CD14+ CD16- monocyte || id:ebi-a-GCST90001980	MR Egger	4	0.0322242	0.0465439	0.560305	-0.0590018	0.12345	1.03275	0.942705	1.13139
ebi-a-GCST90001980	finn-b-M13_INTERVERTEB	Other intervertebral disc disorders || id:finn-b-M13_INTERVERTEB	CD40 on CD14+ CD16- monocyte || id:ebi-a-GCST90001980	Weighted median	4	0.000577633	0.0166055	0.972251	-0.0319692	0.0331244	1.00058	0.968536	1.03368
ebi-a-GCST90001980	finn-b-M13_INTERVERTEB	Other intervertebral disc disorders || id:finn-b-M13_INTERVERTEB	CD40 on CD14+ CD16- monocyte || id:ebi-a-GCST90001980	Inverse variance weighted	4	0.00303655	0.0158779	0.848334	-0.0280841	0.0341572	1.00304	0.972307	1.03475
ebi-a-GCST90001980	finn-b-M13_INTERVERTEB	Other intervertebral disc disorders || id:finn-b-M13_INTERVERTEB	CD40 on CD14+ CD16- monocyte || id:ebi-a-GCST90001980	Simple mode	4	-0.00973258	0.022115	0.689649	-0.0530779	0.0336127	0.990315	0.948306	1.03418
ebi-a-GCST90001980	finn-b-M13_INTERVERTEB	Other intervertebral disc disorders || id:finn-b-M13_INTERVERTEB	CD40 on CD14+ CD16- monocyte || id:ebi-a-GCST90001980	Weighted mode	4	0.00073905	0.0164883	0.967065	-0.0315781	0.0330562	1.00074	0.968915	1.03361
ebi-a-GCST90001981	finn-b-M13_INTERVERTEB	Other intervertebral disc disorders || id:finn-b-M13_INTERVERTEB	CD40 on CD14+ CD16+ monocyte || id:ebi-a-GCST90001981	MR Egger	5	-0.00659754	0.0315174	0.8476	-0.0683717	0.0551766	0.993424	0.933913	1.05673
ebi-a-GCST90001981	finn-b-M13_INTERVERTEB	Other intervertebral disc disorders || id:finn-b-M13_INTERVERTEB	CD40 on CD14+ CD16+ monocyte || id:ebi-a-GCST90001981	Weighted median	5	-0.00109769	0.0155416	0.943693	-0.0315592	0.0293638	0.998903	0.968934	1.0298
ebi-a-GCST90001981	finn-b-M13_INTERVERTEB	Other intervertebral disc disorders || id:finn-b-M13_INTERVERTEB	CD40 on CD14+ CD16+ monocyte || id:ebi-a-GCST90001981	Inverse variance weighted	5	-0.000682793	0.0140457	0.961228	-0.0282124	0.0268468	0.999317	0.972182	1.02721
ebi-a-GCST90001981	finn-b-M13_INTERVERTEB	Other intervertebral disc disorders || id:finn-b-M13_INTERVERTEB	CD40 on CD14+ CD16+ monocyte || id:ebi-a-GCST90001981	Simple mode	5	-0.00322041	0.022782	0.894421	-0.0478731	0.0414323	0.996785	0.953255	1.0423
ebi-a-GCST90001981	finn-b-M13_INTERVERTEB	Other intervertebral disc disorders || id:finn-b-M13_INTERVERTEB	CD40 on CD14+ CD16+ monocyte || id:ebi-a-GCST90001981	Weighted mode	5	0.00193342	0.0163076	0.91134	-0.0300295	0.0338963	1.00194	0.970417	1.03448
ebi-a-GCST90001982	finn-b-M13_INTERVERTEB	Other intervertebral disc disorders || id:finn-b-M13_INTERVERTEB	CCR2 on CD14- CD16+ monocyte || id:ebi-a-GCST90001982	Wald ratio	1	0.0806393	0.0889938	0.364871	-0.0937886	0.255067	1.08398	0.910475	1.29055
ebi-a-GCST90001983	finn-b-M13_INTERVERTEB	Other intervertebral disc disorders || id:finn-b-M13_INTERVERTEB	CD14 on CD14+ CD16+ monocyte || id:ebi-a-GCST90001983	Inverse variance weighted	2	0.0268845	0.122316	0.826031	-0.212855	0.266624	1.02725	0.808273	1.30555
ebi-a-GCST90001984	finn-b-M13_INTERVERTEB	Other intervertebral disc disorders || id:finn-b-M13_INTERVERTEB	HLA DR on CD14- CD16+ monocyte || id:ebi-a-GCST90001984	MR Egger	8	0.0260855	0.0493063	0.615762	-0.0705549	0.122726	1.02643	0.931877	1.13057
ebi-a-GCST90001984	finn-b-M13_INTERVERTEB	Other intervertebral disc disorders || id:finn-b-M13_INTERVERTEB	HLA DR on CD14- CD16+ monocyte || id:ebi-a-GCST90001984	Weighted median	8	0.00245391	0.0202097	0.903356	-0.0371571	0.0420649	1.00246	0.963525	1.04296
ebi-a-GCST90001984	finn-b-M13_INTERVERTEB	Other intervertebral disc disorders || id:finn-b-M13_INTERVERTEB	HLA DR on CD14- CD16+ monocyte || id:ebi-a-GCST90001984	Inverse variance weighted	8	-0.00192504	0.0161157	0.904918	-0.0335117	0.0296617	0.998077	0.967044	1.03011
ebi-a-GCST90001984	finn-b-M13_INTERVERTEB	Other intervertebral disc disorders || id:finn-b-M13_INTERVERTEB	HLA DR on CD14- CD16+ monocyte || id:ebi-a-GCST90001984	Simple mode	8	0.000500543	0.0270673	0.985762	-0.0525515	0.0535525	1.0005	0.948805	1.05501
ebi-a-GCST90001984	finn-b-M13_INTERVERTEB	Other intervertebral disc disorders || id:finn-b-M13_INTERVERTEB	HLA DR on CD14- CD16+ monocyte || id:ebi-a-GCST90001984	Weighted mode	8	0.00227444	0.0215169	0.918782	-0.0398987	0.0444475	1.00228	0.960887	1.04545
ebi-a-GCST90001985	finn-b-M13_INTERVERTEB	Other intervertebral disc disorders || id:finn-b-M13_INTERVERTEB	CD40 on monocytes || id:ebi-a-GCST90001985	MR Egger	5	0.0146951	0.0289405	0.646593	-0.0420283	0.0714186	1.0148	0.958843	1.07403
ebi-a-GCST90001985	finn-b-M13_INTERVERTEB	Other intervertebral disc disorders || id:finn-b-M13_INTERVERTEB	CD40 on monocytes || id:ebi-a-GCST90001985	Weighted median	5	0.00369874	0.0146628	0.800846	-0.0250404	0.0324379	1.00371	0.97527	1.03297
ebi-a-GCST90001985	finn-b-M13_INTERVERTEB	Other intervertebral disc disorders || id:finn-b-M13_INTERVERTEB	CD40 on monocytes || id:ebi-a-GCST90001985	Inverse variance weighted	5	-0.0017119	0.0139041	0.902011	-0.028964	0.0255402	0.99829	0.971451	1.02587
ebi-a-GCST90001985	finn-b-M13_INTERVERTEB	Other intervertebral disc disorders || id:finn-b-M13_INTERVERTEB	CD40 on monocytes || id:ebi-a-GCST90001985	Simple mode	5	0.00107989	0.0216826	0.962666	-0.041418	0.0435778	1.00108	0.959428	1.04454
ebi-a-GCST90001985	finn-b-M13_INTERVERTEB	Other intervertebral disc disorders || id:finn-b-M13_INTERVERTEB	CD40 on monocytes || id:ebi-a-GCST90001985	Weighted mode	5	0.0014995	0.0156024	0.928058	-0.0290813	0.0320803	1.0015	0.971338	1.0326
ebi-a-GCST90001986	finn-b-M13_INTERVERTEB	Other intervertebral disc disorders || id:finn-b-M13_INTERVERTEB	CD14 on CD14+ CD16- monocyte || id:ebi-a-GCST90001986	Wald ratio	1	0.0578927	0.0501737	0.248563	-0.0404477	0.156233	1.0596	0.960359	1.1691
ebi-a-GCST90001987	finn-b-M13_INTERVERTEB	Other intervertebral disc disorders || id:finn-b-M13_INTERVERTEB	CD64 on CD14+ CD16- monocyte || id:ebi-a-GCST90001987	MR Egger	8	-0.0372292	0.0515649	0.497463	-0.138296	0.0638381	0.963455	0.87084	1.06592
ebi-a-GCST90001987	finn-b-M13_INTERVERTEB	Other intervertebral disc disorders || id:finn-b-M13_INTERVERTEB	CD64 on CD14+ CD16- monocyte || id:ebi-a-GCST90001987	Weighted median	8	-0.00854499	0.01832	0.640909	-0.0444523	0.0273623	0.991491	0.956521	1.02774
ebi-a-GCST90001987	finn-b-M13_INTERVERTEB	Other intervertebral disc disorders || id:finn-b-M13_INTERVERTEB	CD64 on CD14+ CD16- monocyte || id:ebi-a-GCST90001987	Inverse variance weighted	8	0.00175211	0.0148577	0.906126	-0.027369	0.0308732	1.00175	0.973002	1.03135
ebi-a-GCST90001987	finn-b-M13_INTERVERTEB	Other intervertebral disc disorders || id:finn-b-M13_INTERVERTEB	CD64 on CD14+ CD16- monocyte || id:ebi-a-GCST90001987	Simple mode	8	-0.0128069	0.0267713	0.646959	-0.0652787	0.0396649	0.987275	0.936806	1.04046
ebi-a-GCST90001987	finn-b-M13_INTERVERTEB	Other intervertebral disc disorders || id:finn-b-M13_INTERVERTEB	CD64 on CD14+ CD16- monocyte || id:ebi-a-GCST90001987	Weighted mode	8	-0.00753932	0.0253378	0.774681	-0.0572013	0.0421227	0.992489	0.944404	1.04302
ebi-a-GCST90001988	finn-b-M13_INTERVERTEB	Other intervertebral disc disorders || id:finn-b-M13_INTERVERTEB	HLA DR on CD14+ CD16- monocyte || id:ebi-a-GCST90001988	MR Egger	5	-0.0231544	0.049899	0.674227	-0.120956	0.0746476	0.977112	0.886073	1.0775
ebi-a-GCST90001988	finn-b-M13_INTERVERTEB	Other intervertebral disc disorders || id:finn-b-M13_INTERVERTEB	HLA DR on CD14+ CD16- monocyte || id:ebi-a-GCST90001988	Weighted median	5	-0.00993061	0.0179145	0.57935	-0.045043	0.0251818	0.990119	0.955956	1.0255
ebi-a-GCST90001988	finn-b-M13_INTERVERTEB	Other intervertebral disc disorders || id:finn-b-M13_INTERVERTEB	HLA DR on CD14+ CD16- monocyte || id:ebi-a-GCST90001988	Inverse variance weighted	5	-0.011387	0.0167363	0.496264	-0.0441901	0.0214161	0.988678	0.956772	1.02165
ebi-a-GCST90001988	finn-b-M13_INTERVERTEB	Other intervertebral disc disorders || id:finn-b-M13_INTERVERTEB	HLA DR on CD14+ CD16- monocyte || id:ebi-a-GCST90001988	Simple mode	5	0.000350305	0.0236534	0.988893	-0.0460104	0.046711	1.00035	0.955032	1.04782
ebi-a-GCST90001988	finn-b-M13_INTERVERTEB	Other intervertebral disc disorders || id:finn-b-M13_INTERVERTEB	HLA DR on CD14+ CD16- monocyte || id:ebi-a-GCST90001988	Weighted mode	5	-0.0106791	0.0186411	0.597392	-0.0472157	0.0258575	0.989378	0.953882	1.02619
ebi-a-GCST90001989	finn-b-M13_INTERVERTEB	Other intervertebral disc disorders || id:finn-b-M13_INTERVERTEB	CD40 on CD14- CD16+ monocyte || id:ebi-a-GCST90001989	MR Egger	9	-0.00958667	0.0560419	0.869014	-0.119429	0.100255	0.990459	0.887427	1.10545
ebi-a-GCST90001989	finn-b-M13_INTERVERTEB	Other intervertebral disc disorders || id:finn-b-M13_INTERVERTEB	CD40 on CD14- CD16+ monocyte || id:ebi-a-GCST90001989	Weighted median	9	0.00164625	0.0148737	0.911868	-0.0275062	0.0307987	1.00165	0.972869	1.03128
ebi-a-GCST90001989	finn-b-M13_INTERVERTEB	Other intervertebral disc disorders || id:finn-b-M13_INTERVERTEB	CD40 on CD14- CD16+ monocyte || id:ebi-a-GCST90001989	Inverse variance weighted	9	0.000216371	0.0181211	0.990473	-0.035301	0.0357337	1.00022	0.965315	1.03638
ebi-a-GCST90001989	finn-b-M13_INTERVERTEB	Other intervertebral disc disorders || id:finn-b-M13_INTERVERTEB	CD40 on CD14- CD16+ monocyte || id:ebi-a-GCST90001989	Simple mode	9	0.0289593	0.0317791	0.388786	-0.0333277	0.0912463	1.02938	0.967222	1.09554
ebi-a-GCST90001989	finn-b-M13_INTERVERTEB	Other intervertebral disc disorders || id:finn-b-M13_INTERVERTEB	CD40 on CD14- CD16+ monocyte || id:ebi-a-GCST90001989	Weighted mode	9	0.00319543	0.014495	0.831042	-0.0252148	0.0316056	1.0032	0.9751	1.03211
ebi-a-GCST90001990	finn-b-M13_INTERVERTEB	Other intervertebral disc disorders || id:finn-b-M13_INTERVERTEB	CD64 on CD14- CD16+ monocyte || id:ebi-a-GCST90001990	Inverse variance weighted	2	0.0427081	0.0602805	0.478641	-0.0754417	0.160858	1.04363	0.927334	1.17452
ebi-a-GCST90001991	finn-b-M13_INTERVERTEB	Other intervertebral disc disorders || id:finn-b-M13_INTERVERTEB	HLA DR on CD14+ monocyte || id:ebi-a-GCST90001991	MR Egger	5	-0.0256264	0.0518727	0.655197	-0.127297	0.076044	0.974699	0.880472	1.07901
ebi-a-GCST90001991	finn-b-M13_INTERVERTEB	Other intervertebral disc disorders || id:finn-b-M13_INTERVERTEB	HLA DR on CD14+ monocyte || id:ebi-a-GCST90001991	Weighted median	5	-0.0102955	0.0181093	0.569682	-0.0457897	0.0251987	0.989757	0.955243	1.02552
ebi-a-GCST90001991	finn-b-M13_INTERVERTEB	Other intervertebral disc disorders || id:finn-b-M13_INTERVERTEB	HLA DR on CD14+ monocyte || id:ebi-a-GCST90001991	Inverse variance weighted	5	-0.0118822	0.0172332	0.49051	-0.0456592	0.0218948	0.988188	0.955367	1.02214
ebi-a-GCST90001991	finn-b-M13_INTERVERTEB	Other intervertebral disc disorders || id:finn-b-M13_INTERVERTEB	HLA DR on CD14+ monocyte || id:ebi-a-GCST90001991	Simple mode	5	0.000347147	0.0247791	0.989493	-0.0482199	0.0489142	1.00035	0.952924	1.05013
ebi-a-GCST90001991	finn-b-M13_INTERVERTEB	Other intervertebral disc disorders || id:finn-b-M13_INTERVERTEB	HLA DR on CD14+ monocyte || id:ebi-a-GCST90001991	Weighted mode	5	-0.010854	0.0205571	0.625437	-0.051146	0.0294379	0.989205	0.95014	1.02988
ebi-a-GCST90001992	finn-b-M13_INTERVERTEB	Other intervertebral disc disorders || id:finn-b-M13_INTERVERTEB	CCR2 on CD14+ CD16+ monocyte || id:ebi-a-GCST90001992	Inverse variance weighted	2	0.110935	0.0738128	0.132858	-0.0337378	0.255608	1.11732	0.966825	1.29125
ebi-a-GCST90001993	finn-b-M13_INTERVERTEB	Other intervertebral disc disorders || id:finn-b-M13_INTERVERTEB	PDL-1 on CD14+ CD16- monocyte || id:ebi-a-GCST90001993	Wald ratio	1	0.111562	0.0838404	0.183306	-0.0527654	0.275889	1.11802	0.948603	1.3177
ebi-a-GCST90001994	finn-b-M13_INTERVERTEB	Other intervertebral disc disorders || id:finn-b-M13_INTERVERTEB	CX3CR1 on CD14- CD16- || id:ebi-a-GCST90001994	MR Egger	3	0.0426905	0.148264	0.821522	-0.247907	0.333288	1.04361	0.780432	1.39555
ebi-a-GCST90001994	finn-b-M13_INTERVERTEB	Other intervertebral disc disorders || id:finn-b-M13_INTERVERTEB	CX3CR1 on CD14- CD16- || id:ebi-a-GCST90001994	Weighted median	3	0.0428788	0.0425938	0.314083	-0.040605	0.126363	1.04381	0.960208	1.13469
ebi-a-GCST90001994	finn-b-M13_INTERVERTEB	Other intervertebral disc disorders || id:finn-b-M13_INTERVERTEB	CX3CR1 on CD14- CD16- || id:ebi-a-GCST90001994	Inverse variance weighted	3	0.0174276	0.0506433	0.730753	-0.0818333	0.116688	1.01758	0.921426	1.12377
ebi-a-GCST90001994	finn-b-M13_INTERVERTEB	Other intervertebral disc disorders || id:finn-b-M13_INTERVERTEB	CX3CR1 on CD14- CD16- || id:ebi-a-GCST90001994	Simple mode	3	0.0483756	0.0544894	0.468316	-0.0584237	0.155175	1.04956	0.94325	1.16786
ebi-a-GCST90001994	finn-b-M13_INTERVERTEB	Other intervertebral disc disorders || id:finn-b-M13_INTERVERTEB	CX3CR1 on CD14- CD16- || id:ebi-a-GCST90001994	Weighted mode	3	0.0445411	0.0431403	0.410353	-0.0400139	0.129096	1.04555	0.960776	1.1378
ebi-a-GCST90001995	finn-b-M13_INTERVERTEB	Other intervertebral disc disorders || id:finn-b-M13_INTERVERTEB	CX3CR1 on monocyte || id:ebi-a-GCST90001995	MR Egger	3	-0.105372	0.150588	0.611313	-0.400525	0.189781	0.89999	0.669968	1.20898
ebi-a-GCST90001995	finn-b-M13_INTERVERTEB	Other intervertebral disc disorders || id:finn-b-M13_INTERVERTEB	CX3CR1 on monocyte || id:ebi-a-GCST90001995	Weighted median	3	0.0104568	0.0267186	0.695524	-0.0419116	0.0628252	1.01051	0.958955	1.06484
ebi-a-GCST90001995	finn-b-M13_INTERVERTEB	Other intervertebral disc disorders || id:finn-b-M13_INTERVERTEB	CX3CR1 on monocyte || id:ebi-a-GCST90001995	Inverse variance weighted	3	0.00212735	0.0312413	0.945711	-0.0591056	0.0633603	1.00213	0.942607	1.06541
ebi-a-GCST90001995	finn-b-M13_INTERVERTEB	Other intervertebral disc disorders || id:finn-b-M13_INTERVERTEB	CX3CR1 on monocyte || id:ebi-a-GCST90001995	Simple mode	3	0.0270894	0.0362531	0.532831	-0.0439667	0.0981455	1.02746	0.956986	1.10312
ebi-a-GCST90001995	finn-b-M13_INTERVERTEB	Other intervertebral disc disorders || id:finn-b-M13_INTERVERTEB	CX3CR1 on monocyte || id:ebi-a-GCST90001995	Weighted mode	3	0.0137039	0.028564	0.67874	-0.0422815	0.0696893	1.0138	0.9586	1.07218
ebi-a-GCST90001996	finn-b-M13_INTERVERTEB	Other intervertebral disc disorders || id:finn-b-M13_INTERVERTEB	CX3CR1 on CD14+ CD16+ monocyte || id:ebi-a-GCST90001996	MR Egger	3	-0.0329015	0.102951	0.803076	-0.234685	0.168882	0.967634	0.79082	1.18398
ebi-a-GCST90001996	finn-b-M13_INTERVERTEB	Other intervertebral disc disorders || id:finn-b-M13_INTERVERTEB	CX3CR1 on CD14+ CD16+ monocyte || id:ebi-a-GCST90001996	Weighted median	3	0.0049635	0.0243493	0.838474	-0.0427611	0.0526881	1.00498	0.95814	1.0541
ebi-a-GCST90001996	finn-b-M13_INTERVERTEB	Other intervertebral disc disorders || id:finn-b-M13_INTERVERTEB	CX3CR1 on CD14+ CD16+ monocyte || id:ebi-a-GCST90001996	Inverse variance weighted	3	0.00227027	0.0310014	0.941622	-0.0584925	0.063033	1.00227	0.943185	1.06506
ebi-a-GCST90001996	finn-b-M13_INTERVERTEB	Other intervertebral disc disorders || id:finn-b-M13_INTERVERTEB	CX3CR1 on CD14+ CD16+ monocyte || id:ebi-a-GCST90001996	Simple mode	3	0.0306594	0.040604	0.529005	-0.0489244	0.110243	1.03113	0.952253	1.11655
ebi-a-GCST90001996	finn-b-M13_INTERVERTEB	Other intervertebral disc disorders || id:finn-b-M13_INTERVERTEB	CX3CR1 on CD14+ CD16+ monocyte || id:ebi-a-GCST90001996	Weighted mode	3	0.00864858	0.0251747	0.763944	-0.0406938	0.057991	1.00869	0.960123	1.05971
ebi-a-GCST90001997	finn-b-M13_INTERVERTEB	Other intervertebral disc disorders || id:finn-b-M13_INTERVERTEB	CX3CR1 on CD14+ CD16- monocyte || id:ebi-a-GCST90001997	MR Egger	3	-0.0869463	0.174276	0.705393	-0.428527	0.254635	0.916726	0.651468	1.28999
ebi-a-GCST90001997	finn-b-M13_INTERVERTEB	Other intervertebral disc disorders || id:finn-b-M13_INTERVERTEB	CX3CR1 on CD14+ CD16- monocyte || id:ebi-a-GCST90001997	Weighted median	3	0.0120699	0.0228888	0.597968	-0.0327923	0.056932	1.01214	0.96774	1.05858
ebi-a-GCST90001997	finn-b-M13_INTERVERTEB	Other intervertebral disc disorders || id:finn-b-M13_INTERVERTEB	CX3CR1 on CD14+ CD16- monocyte || id:ebi-a-GCST90001997	Inverse variance weighted	3	0.00376859	0.0282985	0.894057	-0.0516965	0.0592337	1.00378	0.949617	1.06102
ebi-a-GCST90001997	finn-b-M13_INTERVERTEB	Other intervertebral disc disorders || id:finn-b-M13_INTERVERTEB	CX3CR1 on CD14+ CD16- monocyte || id:ebi-a-GCST90001997	Simple mode	3	0.0264888	0.0317624	0.492042	-0.0357656	0.0887432	1.02684	0.964866	1.0928
ebi-a-GCST90001997	finn-b-M13_INTERVERTEB	Other intervertebral disc disorders || id:finn-b-M13_INTERVERTEB	CX3CR1 on CD14+ CD16- monocyte || id:ebi-a-GCST90001997	Weighted mode	3	0.0157131	0.0268361	0.617465	-0.0368857	0.068312	1.01584	0.963786	1.0707
ebi-a-GCST90001998	finn-b-M13_INTERVERTEB	Other intervertebral disc disorders || id:finn-b-M13_INTERVERTEB	PDL-1 on CD14+ CD16+ monocyte || id:ebi-a-GCST90001998	Wald ratio	1	-0.0276625	0.0802213	0.730224	-0.184896	0.129571	0.972717	0.831191	1.13834
[truncated: 341 more rows]
