# Supplementary material for: Causal relationship between the blood immune cells and intervertebral disc degeneration: univariable, bidirectional and multivariable Mendelian randomization
Source: Front Immunol. 2024 Jan 10;14:1321295. doi: 10.3389/fimmu.2023.1321295 (PMC10806224; doi:10.3389/fimmu.2023.1321295)
Supplement: Supplementary file 1 [file DataSheet_1.zip › Supplementary table3.xls]

## Sheet: Sheet1
id.exposure	id.outcome	outcome	exposure	method	nsnp	b	se	pval	lo_ci	up_ci	or	or_lci95	or_uci95
ebi-a-GCST90001406	finn-b-M13_INTERVERTEB	Other intervertebral disc disorders || id:finn-b-M13_INTERVERTEB	Memory B cell %B cell || id:ebi-a-GCST90001406	Wald ratio	1	-0.209127	0.0912654	0.0219397	-0.388007	-0.0302464	0.811293	0.678408	0.970206
ebi-a-GCST90001408	finn-b-M13_INTERVERTEB	Other intervertebral disc disorders || id:finn-b-M13_INTERVERTEB	Naive-mature B cell %B cell || id:ebi-a-GCST90001408	Wald ratio	1	0.219771	0.0959106	0.0219397	0.0317858	0.407755	1.24579	1.0323	1.50344
ebi-a-GCST90001426	finn-b-M13_INTERVERTEB	Other intervertebral disc disorders || id:finn-b-M13_INTERVERTEB	IgD- CD38dim B cell %lymphocyte || id:ebi-a-GCST90001426	Inverse variance weighted	2	-0.132963	0.0640059	0.037768	-0.258415	-0.00751196	0.875497	0.772275	0.992516
ebi-a-GCST90001491	finn-b-M13_INTERVERTEB	Other intervertebral disc disorders || id:finn-b-M13_INTERVERTEB	CD39+ activated CD4 regulatory T cell %CD4 regulatory T cell || id:ebi-a-GCST90001491	Inverse variance weighted	7	0.0274794	0.0134949	0.0417221	0.00102941	0.0539295	1.02786	1.00103	1.05541
ebi-a-GCST90001497	finn-b-M13_INTERVERTEB	Other intervertebral disc disorders || id:finn-b-M13_INTERVERTEB	CD39+ secreting CD4 regulatory T cell %CD4 regulatory T cell || id:ebi-a-GCST90001497	Inverse variance weighted	8	0.0234964	0.01125	0.0367457	0.0014465	0.0455464	1.02377	1.00145	1.0466
ebi-a-GCST90001561	finn-b-M13_INTERVERTEB	Other intervertebral disc disorders || id:finn-b-M13_INTERVERTEB	CD45RA+ CD8+ T cell %CD8+ T cell || id:ebi-a-GCST90001561	Inverse variance weighted	5	-0.0267078	0.00857656	0.00184539	-0.0435179	-0.00989777	0.973646	0.957415	0.990151
ebi-a-GCST90001607	finn-b-M13_INTERVERTEB	Other intervertebral disc disorders || id:finn-b-M13_INTERVERTEB	CD8+ T cell %leukocyte || id:ebi-a-GCST90001607	Wald ratio	1	0.181566	0.0688506	0.0083619	0.0466185	0.316513	1.19909	1.04772	1.37233
ebi-a-GCST90001658	finn-b-M13_INTERVERTEB	Other intervertebral disc disorders || id:finn-b-M13_INTERVERTEB	CD39+ CD4+ T cell %T cell || id:ebi-a-GCST90001658	Inverse variance weighted	7	0.0244038	0.0122134	0.0457046	0.000465468	0.0483421	1.0247	1.00047	1.04953
ebi-a-GCST90001659	finn-b-M13_INTERVERTEB	Other intervertebral disc disorders || id:finn-b-M13_INTERVERTEB	CD39+ CD4+ T cell %CD4+ T cell || id:ebi-a-GCST90001659	Inverse variance weighted	7	0.0242545	0.012016	0.0435372	0.000703166	0.0478058	1.02455	1.0007	1.04897
ebi-a-GCST90001670	finn-b-M13_INTERVERTEB	Other intervertebral disc disorders || id:finn-b-M13_INTERVERTEB	CD39+ CD8+ T cell %T cell || id:ebi-a-GCST90001670	Inverse variance weighted	8	0.0310768	0.0103337	0.00263556	0.0108227	0.0513308	1.03156	1.01088	1.05267
ebi-a-GCST90001672	finn-b-M13_INTERVERTEB	Other intervertebral disc disorders || id:finn-b-M13_INTERVERTEB	CD39+ CD8+ T cell Absolute Count || id:ebi-a-GCST90001672	Inverse variance weighted	7	0.0306177	0.0103458	0.00308202	0.01034	0.0508955	1.03109	1.01039	1.05221
ebi-a-GCST90001684	finn-b-M13_INTERVERTEB	Other intervertebral disc disorders || id:finn-b-M13_INTERVERTEB	CD127- CD8+ T cell Absolute Count || id:ebi-a-GCST90001684	Wald ratio	1	0.171654	0.0650919	0.0083619	0.0440735	0.299234	1.18727	1.04506	1.34882
ebi-a-GCST90001687	finn-b-M13_INTERVERTEB	Other intervertebral disc disorders || id:finn-b-M13_INTERVERTEB	CD28- CD8+ T cell Absolute Count || id:ebi-a-GCST90001687	Inverse variance weighted	3	0.117154	0.0533635	0.0281352	0.0125616	0.221747	1.12429	1.01264	1.24826
ebi-a-GCST90001729	finn-b-M13_INTERVERTEB	Other intervertebral disc disorders || id:finn-b-M13_INTERVERTEB	CD19 on IgD+ CD38+ B cell || id:ebi-a-GCST90001729	Inverse variance weighted	4	-0.0504863	0.0216749	0.0198456	-0.092969	-0.00800354	0.950767	0.911222	0.992028
ebi-a-GCST90001730	finn-b-M13_INTERVERTEB	Other intervertebral disc disorders || id:finn-b-M13_INTERVERTEB	CD19 on IgD+ CD38dim B cell || id:ebi-a-GCST90001730	Inverse variance weighted	4	-0.0594827	0.025473	0.0195368	-0.10941	-0.00955559	0.942252	0.896363	0.99049
ebi-a-GCST90001738	finn-b-M13_INTERVERTEB	Other intervertebral disc disorders || id:finn-b-M13_INTERVERTEB	CD19 on unswitched memory B cell || id:ebi-a-GCST90001738	Inverse variance weighted	4	-0.0583525	0.0248409	0.0188217	-0.107041	-0.00966423	0.943317	0.898489	0.990382
ebi-a-GCST90001742	finn-b-M13_INTERVERTEB	Other intervertebral disc disorders || id:finn-b-M13_INTERVERTEB	CD19 on transitional B cell || id:ebi-a-GCST90001742	Inverse variance weighted	4	-0.0566176	0.024206	0.0193356	-0.104061	-0.00917398	0.944955	0.90117	0.990868
ebi-a-GCST90001768	finn-b-M13_INTERVERTEB	Other intervertebral disc disorders || id:finn-b-M13_INTERVERTEB	CD24 on IgD+ CD38+ B cell || id:ebi-a-GCST90001768	Inverse variance weighted	2	-0.143077	0.0648288	0.0273139	-0.270142	-0.0160129	0.866687	0.763271	0.984115
ebi-a-GCST90001888	finn-b-M13_INTERVERTEB	Other intervertebral disc disorders || id:finn-b-M13_INTERVERTEB	CD28 on CD39+ secreting CD4 regulatory T cell || id:ebi-a-GCST90001888	Inverse variance weighted	2	0.0836531	0.0279616	0.00277421	0.0288483	0.138458	1.08725	1.02927	1.1485
ebi-a-GCST90001961	finn-b-M13_INTERVERTEB	Other intervertebral disc disorders || id:finn-b-M13_INTERVERTEB	CD25 on CD39+ CD4+ T cell || id:ebi-a-GCST90001961	Inverse variance weighted	6	-0.042581	0.0154397	0.00581746	-0.0728427	-0.0123192	0.958313	0.929747	0.987756
ebi-a-GCST90002009	finn-b-M13_INTERVERTEB	Other intervertebral disc disorders || id:finn-b-M13_INTERVERTEB	HLA DR on CD14- CD16- || id:ebi-a-GCST90002009	Inverse variance weighted	5	-0.0345416	0.0166677	0.0382319	-0.0672104	-0.00187279	0.966048	0.934998	0.998129
ebi-a-GCST90002061	finn-b-M13_INTERVERTEB	Other intervertebral disc disorders || id:finn-b-M13_INTERVERTEB	CD4 on CD39+ CD4+ T cell || id:ebi-a-GCST90002061	Inverse variance weighted	6	0.0526193	0.0244011	0.03105	0.00479315	0.100446	1.05403	1.0048	1.10566
ebi-a-GCST90002065	finn-b-M13_INTERVERTEB	Other intervertebral disc disorders || id:finn-b-M13_INTERVERTEB	CD4 on CD39+ resting CD4 regulatory T cell || id:ebi-a-GCST90002065	Wald ratio	1	0.195325	0.0760344	0.0102021	0.0462977	0.344352	1.21571	1.04739	1.41108
ebi-a-GCST90002350	finn-b-M13_INTERVERTEB	Other intervertebral disc disorders || id:finn-b-M13_INTERVERTEB	Neutrophil count || id:ebi-a-GCST90002350	Inverse variance weighted	32	0.0199182	0.00867859	0.021728	0.00290811	0.0369282	1.02012	1.00291	1.03762
